# Supplementary material for: Exogenous RNAi mechanisms contribute to transcriptome adaptation by phased siRNA clusters in Paramecium
Source: Nucleic Acids Res. 2019 Jun 28;47(15):8036–49. doi: 10.1093/nar/gkz553 (PMC6735861; doi:10.1093/nar/gkz553)
Supplement: gkz553_Supplemental_Files [file gkz553_supplemental_files.zip]

Archive with 3 entries (3 files):
- SupplementaryMethodsAndFigures.pdf
- SupplementaryTable_S1.ods
- SupplementaryTable_S2.ods
