# Supplementary material for: Exogenous RNAi mechanisms contribute to transcriptome adaptation by phased siRNA clusters in Paramecium
Source: Nucleic Acids Res. 2019 Jun 28;47(15):8036–49. doi: 10.1093/nar/gkz553 (PMC6735861; doi:10.1093/nar/gkz553)
Supplement: gkz553_Supplemental_Files [file gkz553_supplemental_files.zip › SupplementaryTable_S1.ods]

## Sheet: Legend
SheetName	Description
SequencingDepth	Sequencing depth of all sRNA samples
SRC	All identified SRCs, their localization
SRC_Cutoffs	Effect of coverage (Shortstack parameter) in SRC definition
PhasedSRCs	List of Phased SRCs in each sample
mRNA_Expression	mRNA expression values (TPM) of all WT samples (mean of replicates are shown)
BoundaryModified_SRCs	SRCs for which the boundaries were modified
sRNA_Accumulation	sRNA accumulation values (TPM) of Boundary Modified SRCs for all WT, and Knockout samples (replicates were merged)
GSRC_Classes	GSRCs as discussed in main text, their overlap percentages, and correlation class
SRC_GSRC_IDmaps	The mapping of SRCs and GSRCs used in comparing correlations

## Sheet: SequencingDepth
	Cluster definition data (Data set used only for cluster definition)
Serotype	Rep1_Total_Reads	Rep2_Total_Reads	Merged_Total_Reads
51A	883719	1779906	2665102
51B	423106	1089400	1512964
51D	2014701	1746043	3762789
51H	484908	2052850	2539384
	Analysis data (with paired replicates of small and long RNA)
	Rep1_Total_Reads	Rep2_Total_Reads	Rep3_Total_Reads	Merged_Total_Reads
51A	2873845	2794260	1467581	7135686
51B	Sample lost	1916978	1873674	3790652
51D	2084319	3528073	3204920	8817312
51H	4594120	2213301	5494256	12301677
51A-Rdr1	6834699	7999102	4392370	19226171
51A-Rdr2	8158333	6829724	5141567	20129624

## Sheet: SRC
ClusterID	Scaffold	Start	End
C1	scaffold51_1	81420	81547
C10	scaffold51_1	337512	338070
C100	scaffold51_103	235781	236184
C1000	scaffold51_178	35834	35888
C1001	scaffold51_178	40046	40218
C1002	scaffold51_178	42463	42601
C1003	scaffold51_178	51225	52087
C1004	scaffold51_178	54301	54468
C1005	scaffold51_178	67667	68183
C1006	scaffold51_178	71865	72528
C1007	scaffold51_178	99155	99607
C1008	scaffold51_178	116008	116341
C1009	scaffold51_178	123845	124897
C101	scaffold51_103	236404	236675
C1010	scaffold51_178	132861	133308
C1011	scaffold51_178	136345	137327
C1012	scaffold51_179	10726	10838
C1013	scaffold51_179	58954	59051
C1014	scaffold51_18	15310	15466
C1015	scaffold51_18	134688	134882
C1016	scaffold51_18	237844	238444
C1017	scaffold51_18	240183	240610
C1018	scaffold51_18	269496	269527
C1019	scaffold51_18	286650	286728
C102	scaffold51_103	236812	237228
C1020	scaffold51_18	452740	453616
C1021	scaffold51_18	464418	464969
C1022	scaffold51_18	472571	472989
C1023	scaffold51_18	502565	502768
C1024	scaffold51_18	526823	526894
C1025	scaffold51_180	3806	3830
C1026	scaffold51_180	12490	12513
C1027	scaffold51_180	59047	59093
C1028	scaffold51_180	80365	80620
C1029	scaffold51_180	90412	90810
C103	scaffold51_103	261268	262262
C1030	scaffold51_180	91986	92077
C1031	scaffold51_181	8	544
C1032	scaffold51_181	69341	70061
C1033	scaffold51_182	53879	54035
C1034	scaffold51_182	73535	75075
C1035	scaffold51_183	3788	5006
C1036	scaffold51_183	55259	55799
C1037	scaffold51_183	56659	56755
C1038	scaffold51_183	56954	57241
C1039	scaffold51_183	64185	64516
C104	scaffold51_103	264335	264784
C1040	scaffold51_183	80503	81269
C1041	scaffold51_184	61962	62498
C1042	scaffold51_184	64639	65808
C1043	scaffold51_184	69088	69568
C1044	scaffold51_184	72090	72402
C1045	scaffold51_185	12105	13074
C1046	scaffold51_185	13857	14649
C1047	scaffold51_185	33681	34020
C1048	scaffold51_186	50702	51198
C1049	scaffold51_186	51246	51467
C105	scaffold51_103	271550	271570
C1050	scaffold51_188	33358	33698
C1051	scaffold51_189	11833	12478
C1052	scaffold51_189	28229	28745
C1053	scaffold51_19	3885	5237
C1054	scaffold51_19	9787	10070
C1055	scaffold51_19	27661	28950
C1056	scaffold51_19	37978	38674
C1057	scaffold51_19	81816	82274
C1058	scaffold51_19	90378	90769
C1059	scaffold51_19	136218	136439
C106	scaffold51_103	291076	291347
C1060	scaffold51_19	139956	140924
C1061	scaffold51_19	197173	197557
C1062	scaffold51_19	199020	199171
C1063	scaffold51_19	351229	352028
C1064	scaffold51_19	403342	403768
C1065	scaffold51_19	444177	446662
C1066	scaffold51_19	470082	470290
C1067	scaffold51_19	527738	527965
C1068	scaffold51_19	537092	538054
C1069	scaffold51_19	541979	542333
C107	scaffold51_103	291604	292574
C1070	scaffold51_19	550618	551699
C1071	scaffold51_19	559335	559707
C1072	scaffold51_19	593538	593660
C1073	scaffold51_191	10512	11148
C1074	scaffold51_191	25260	25586
C1075	scaffold51_192	4262	4745
C1076	scaffold51_193	17875	18294
C1077	scaffold51_197	2839	3451
C1078	scaffold51_197	3554	3682
C1079	scaffold51_197	3798	5061
C108	scaffold51_103	292676	293746
C1080	scaffold51_197	5182	11218
C1081	scaffold51_197	11800	11862
C1082	scaffold51_197	17313	17959
C1083	scaffold51_199	1159	1267
C1084	scaffold51_199	14952	15307
C1085	scaffold51_199	16415	17885
C1086	scaffold51_2	47	4884
C1087	scaffold51_2	50179	51002
C1088	scaffold51_2	51550	51765
C1089	scaffold51_2	53247	53713
C109	scaffold51_103	294244	295243
C1090	scaffold51_2	54072	54661
C1091	scaffold51_2	64749	65501
C1092	scaffold51_2	145803	145972
C1093	scaffold51_2	192854	193664
C1094	scaffold51_2	225758	226007
C1095	scaffold51_2	427494	428094
C1096	scaffold51_2	466423	469161
C1097	scaffold51_2	470109	470447
C1098	scaffold51_2	481912	482532
C1099	scaffold51_2	482691	483531
C11	scaffold51_1	358792	358940
C110	scaffold51_103	295477	295934
C1100	scaffold51_2	512149	512240
C1101	scaffold51_2	599324	600004
C1102	scaffold51_2	654138	654514
C1103	scaffold51_2	672261	672426
C1104	scaffold51_2	678016	678084
C1105	scaffold51_2	685636	685927
C1106	scaffold51_2	703035	703962
C1107	scaffold51_2	733175	733322
C1108	scaffold51_2	808633	809805
C1109	scaffold51_2	849737	849758
C111	scaffold51_104	44	1376
C1110	scaffold51_20	111081	111399
C1111	scaffold51_20	112403	113112
C1112	scaffold51_20	134505	134999
C1113	scaffold51_20	135165	136206
C1114	scaffold51_20	232912	233691
C1115	scaffold51_20	308184	308213
C1116	scaffold51_20	326612	327349
C1117	scaffold51_20	327478	327829
C1118	scaffold51_20	351241	351664
C1119	scaffold51_20	352407	352577
C112	scaffold51_104	2369	2970
C1120	scaffold51_20	352744	353275
C1121	scaffold51_20	353303	353862
C1122	scaffold51_20	361263	361689
C1123	scaffold51_20	368383	368405
C1124	scaffold51_20	474917	475271
C1125	scaffold51_20	520818	521335
C1126	scaffold51_20	555569	556258
C1127	scaffold51_20	556369	556976
C1128	scaffold51_201	18738	19134
C1129	scaffold51_203	156	451
C113	scaffold51_104	8119	10039
C1130	scaffold51_203	18370	18631
C1131	scaffold51_205	26	198
C1132	scaffold51_205	403	703
C1133	scaffold51_205	907	1779
C1134	scaffold51_205	2142	2907
C1135	scaffold51_206	5069	5470
C1136	scaffold51_206	5589	6105
C1137	scaffold51_207	113	1274
C1138	scaffold51_207	8128	8658
C1139	scaffold51_207	9105	9866
C114	scaffold51_104	10142	10893
C1140	scaffold51_207	12844	13559
C1141	scaffold51_207	14030	14478
C1142	scaffold51_207	14594	15451
C1143	scaffold51_207	15706	16193
C1144	scaffold51_207	16295	17226
C1145	scaffold51_208	3418	3569
C1146	scaffold51_209	11022	11249
C1147	scaffold51_21	45945	46516
C1148	scaffold51_21	136615	137637
C1149	scaffold51_21	137785	138288
C115	scaffold51_104	11083	13055
C1150	scaffold51_21	167846	168020
C1151	scaffold51_21	298043	298065
C1152	scaffold51_21	483108	484324
C1153	scaffold51_216	2853	4659
C1154	scaffold51_216	5599	6054
C1155	scaffold51_217	2879	3405
C1156	scaffold51_217	5885	5962
C1157	scaffold51_217	7579	9202
C1158	scaffold51_217	9417	9941
C1159	scaffold51_217	12283	12538
C116	scaffold51_104	13558	13998
C1160	scaffold51_219	10	716
C1161	scaffold51_219	2352	3251
C1162	scaffold51_22	291738	292069
C1163	scaffold51_22	352378	352618
C1164	scaffold51_22	431241	432529
C1165	scaffold51_22	514790	515511
C1166	scaffold51_22	564497	564809
C1167	scaffold51_220	48	255
C1168	scaffold51_221	17	263
C1169	scaffold51_221	382	1054
C117	scaffold51_104	45532	46595
C1170	scaffold51_221	13442	13959
C1171	scaffold51_221	14251	14795
C1172	scaffold51_221	14796	15102
C1173	scaffold51_223	5315	5942
C1174	scaffold51_228	229	698
C1175	scaffold51_228	3594	4647
C1176	scaffold51_228	4854	5594
C1177	scaffold51_228	5899	6291
C1178	scaffold51_228	6928	7847
C1179	scaffold51_228	10569	10857
C118	scaffold51_104	46698	52502
C1180	scaffold51_228	11097	11720
C1181	scaffold51_228	12289	12879
C1182	scaffold51_229	5527	6924
C1183	scaffold51_229	7052	8068
C1184	scaffold51_229	9217	9278
C1185	scaffold51_229	13199	13760
C1186	scaffold51_23	947	1423
C1187	scaffold51_23	1716	1812
C1188	scaffold51_23	7755	8240
C1189	scaffold51_23	12227	12891
C119	scaffold51_104	122356	122502
C1190	scaffold51_23	39412	39833
C1191	scaffold51_23	62213	63588
C1192	scaffold51_23	64310	64510
C1193	scaffold51_23	64644	65504
C1194	scaffold51_23	96236	96373
C1195	scaffold51_23	98024	99027
C1196	scaffold51_23	123649	124041
C1197	scaffold51_23	124307	124415
C1198	scaffold51_23	148792	149454
C1199	scaffold51_23	229884	230409
C12	scaffold51_1	401656	403138
C120	scaffold51_104	128358	129029
C1200	scaffold51_23	243322	243390
C1201	scaffold51_23	285680	286223
C1202	scaffold51_23	361338	362230
C1203	scaffold51_23	364073	364893
C1204	scaffold51_23	366800	367646
C1205	scaffold51_23	369599	370681
C1206	scaffold51_23	413667	413852
C1207	scaffold51_23	438734	438889
C1208	scaffold51_23	486398	487030
C1209	scaffold51_23	521883	522421
C121	scaffold51_104	154608	155217
C1210	scaffold51_23	523279	523974
C1211	scaffold51_23	525352	527089
C1212	scaffold51_23	532002	532132
C1213	scaffold51_23	535934	536328
C1214	scaffold51_230	3824	4365
C1215	scaffold51_232	3084	3601
C1216	scaffold51_232	4380	4633
C1217	scaffold51_232	4800	7281
C1218	scaffold51_232	7586	8253
C1219	scaffold51_234	374	859
C122	scaffold51_104	169213	170219
C1220	scaffold51_234	963	1604
C1221	scaffold51_234	13102	13461
C1222	scaffold51_237	498	657
C1223	scaffold51_237	10351	10733
C1224	scaffold51_237	12236	12499
C1225	scaffold51_238	7302	9919
C1226	scaffold51_24	132	264
C1227	scaffold51_24	367	1745
C1228	scaffold51_24	2778	3849
C1229	scaffold51_24	4353	4592
C123	scaffold51_104	192285	193227
C1230	scaffold51_24	9322	9457
C1231	scaffold51_24	13905	14845
C1232	scaffold51_24	30792	31288
C1233	scaffold51_24	72905	73268
C1234	scaffold51_24	87096	87413
C1235	scaffold51_24	114048	114431
C1236	scaffold51_24	114826	115836
C1237	scaffold51_24	119280	119623
C1238	scaffold51_24	136386	136522
C1239	scaffold51_24	198833	198979
C124	scaffold51_104	209848	210165
C1240	scaffold51_24	300933	305329
C1241	scaffold51_24	327038	327228
C1242	scaffold51_24	361523	361572
C1243	scaffold51_24	391746	392561
C1244	scaffold51_24	405497	405761
C1245	scaffold51_24	428239	428766
C1246	scaffold51_24	449737	450198
C1247	scaffold51_24	450315	450671
C1248	scaffold51_24	468028	469345
C1249	scaffold51_24	469462	471148
C125	scaffold51_104	246156	247102
C1250	scaffold51_24	471519	472332
C1251	scaffold51_24	473118	476823
C1252	scaffold51_24	477502	478379
C1253	scaffold51_24	481512	481540
C1254	scaffold51_24	490983	491284
C1255	scaffold51_24	508250	508272
C1256	scaffold51_24	563792	565087
C1257	scaffold51_24	565204	566607
C1258	scaffold51_24	566740	566948
C1259	scaffold51_240	6147	6351
C126	scaffold51_104	255525	255813
C1260	scaffold51_240	10246	10891
C1261	scaffold51_243	12380	12677
C1262	scaffold51_246	8546	8980
C1263	scaffold51_246	9100	9451
C1264	scaffold51_247	6336	7981
C1265	scaffold51_25	91636	91723
C1266	scaffold51_25	124053	124768
C1267	scaffold51_25	156305	156688
C1268	scaffold51_25	187865	188009
C1269	scaffold51_25	206327	206447
C127	scaffold51_104	289614	290016
C1270	scaffold51_25	237543	237620
C1271	scaffold51_25	245926	246153
C1272	scaffold51_25	255491	255569
C1273	scaffold51_25	261834	262042
C1274	scaffold51_25	272624	272939
C1275	scaffold51_25	278592	279164
C1276	scaffold51_25	302635	302943
C1277	scaffold51_25	303199	304107
C1278	scaffold51_25	325375	325677
C1279	scaffold51_25	334441	334559
C128	scaffold51_105	1955	2584
C1280	scaffold51_25	366422	366721
C1281	scaffold51_25	374367	375102
C1282	scaffold51_25	466374	466690
C1283	scaffold51_25	484902	485046
C1284	scaffold51_25	498092	498430
C1285	scaffold51_25	512959	513256
C1286	scaffold51_25	552034	553057
C1287	scaffold51_250	6933	7256
C1288	scaffold51_250	7424	7918
C1289	scaffold51_251	613	1344
C129	scaffold51_105	2863	4029
C1290	scaffold51_252	7198	7788
C1291	scaffold51_252	10446	10652
C1292	scaffold51_254	5914	6494
C1293	scaffold51_254	6647	7526
C1294	scaffold51_258	8186	8390
C1295	scaffold51_258	8504	8568
C1296	scaffold51_258	8845	10093
C1297	scaffold51_259	793	1060
C1298	scaffold51_259	3941	4328
C1299	scaffold51_259	4596	4899
C13	scaffold51_1	411942	412477
C130	scaffold51_105	4317	4788
C1300	scaffold51_259	8151	8208
C1301	scaffold51_26	20149	20312
C1302	scaffold51_26	25969	26139
C1303	scaffold51_26	47780	48294
C1304	scaffold51_26	57178	58164
C1305	scaffold51_26	65581	66342
C1306	scaffold51_26	73191	73572
C1307	scaffold51_26	109534	110557
C1308	scaffold51_26	186565	186905
C1309	scaffold51_26	226673	227250
C131	scaffold51_105	5085	5632
C1310	scaffold51_26	276667	276822
C1311	scaffold51_26	283788	285182
C1312	scaffold51_26	299692	300127
C1313	scaffold51_26	310783	310834
C1314	scaffold51_26	313540	313561
C1315	scaffold51_26	335013	335298
C1316	scaffold51_26	363050	363634
C1317	scaffold51_26	372123	372352
C1318	scaffold51_26	375880	376293
C1319	scaffold51_26	379094	379748
C132	scaffold51_105	5735	6252
C1320	scaffold51_26	380911	381947
C1321	scaffold51_26	447075	447099
C1322	scaffold51_26	487980	489169
C1323	scaffold51_26	492984	493495
C1324	scaffold51_26	502590	503320
C1325	scaffold51_26	507072	507859
C1326	scaffold51_26	510310	511180
C1327	scaffold51_26	538702	539956
C1328	scaffold51_26	542418	542820
C1329	scaffold51_26	544537	544678
C133	scaffold51_105	51228	52058
C1330	scaffold51_26	545935	546970
C1331	scaffold51_26	548376	548685
C1332	scaffold51_26	549274	549482
C1333	scaffold51_26	550013	550069
C1334	scaffold51_26	550296	550624
C1335	scaffold51_26	551474	551742
C1336	scaffold51_265	7	587
C1337	scaffold51_265	717	1512
C1338	scaffold51_265	2215	2334
C1339	scaffold51_265	2499	2889
C134	scaffold51_105	135763	135900
C1340	scaffold51_265	2997	3604
C1341	scaffold51_27	75828	76270
C1342	scaffold51_27	104358	104892
C1343	scaffold51_27	168298	168968
C1344	scaffold51_27	172237	174425
C1345	scaffold51_27	217020	217738
C1346	scaffold51_27	221659	223318
C1347	scaffold51_27	259072	259458
C1348	scaffold51_27	377165	377458
C1349	scaffold51_27	387546	387948
C135	scaffold51_105	144513	144678
C1350	scaffold51_27	388206	389957
C1351	scaffold51_27	419557	420046
C1352	scaffold51_27	473962	475250
C1353	scaffold51_27	540088	541657
C1354	scaffold51_27	541758	544254
C1355	scaffold51_271	4829	4851
C1356	scaffold51_272	26	506
C1357	scaffold51_276	1859	2703
C1358	scaffold51_276	2928	3509
C1359	scaffold51_276	3742	4514
C136	scaffold51_105	191776	193132
C1360	scaffold51_276	6690	6951
C1361	scaffold51_276	7059	7637
C1362	scaffold51_28	401	949
C1363	scaffold51_28	31934	32002
C1364	scaffold51_28	55607	55784
C1365	scaffold51_28	74789	74920
C1366	scaffold51_28	77071	77779
C1367	scaffold51_28	137729	139659
C1368	scaffold51_28	144830	145064
C1369	scaffold51_28	172744	173070
C137	scaffold51_105	201137	201912
C1370	scaffold51_28	211301	211576
C1371	scaffold51_28	261332	261605
C1372	scaffold51_28	267915	267937
C1373	scaffold51_28	315218	315470
C1374	scaffold51_28	320029	320831
C1375	scaffold51_28	326857	327290
C1376	scaffold51_28	332407	332571
C1377	scaffold51_28	332822	333323
C1378	scaffold51_28	340861	342400
C1379	scaffold51_28	344268	344703
C138	scaffold51_105	202538	203327
C1380	scaffold51_28	390098	390309
C1381	scaffold51_28	399663	400171
C1382	scaffold51_28	426072	426386
C1383	scaffold51_28	453203	453232
C1384	scaffold51_28	488287	488345
C1385	scaffold51_284	1687	5456
C1386	scaffold51_284	9605	9827
C1387	scaffold51_288	113	409
C1388	scaffold51_288	4525	4854
C1389	scaffold51_29	72552	73273
C139	scaffold51_105	211539	211886
C1390	scaffold51_29	176454	176538
C1391	scaffold51_29	259057	259115
C1392	scaffold51_29	269901	270166
C1393	scaffold51_29	308132	308734
C1394	scaffold51_29	310509	310985
C1395	scaffold51_29	311182	311492
C1396	scaffold51_29	375961	376516
C1397	scaffold51_29	406953	407838
C1398	scaffold51_29	414480	415977
C1399	scaffold51_29	442243	442867
C14	scaffold51_1	427828	427886
C140	scaffold51_105	217427	217953
C1400	scaffold51_29	460871	461193
C1401	scaffold51_290	7750	8350
C1402	scaffold51_290	8512	9028
C1403	scaffold51_291	833	1678
C1404	scaffold51_297	570	1521
C1405	scaffold51_297	3466	3874
C1406	scaffold51_299	903	1338
C1407	scaffold51_299	2609	3223
C1408	scaffold51_3	30768	31890
C1409	scaffold51_3	38502	38658
C141	scaffold51_105	219424	219517
C1410	scaffold51_3	96764	97303
C1411	scaffold51_3	135953	136655
C1412	scaffold51_3	139304	140090
C1413	scaffold51_3	333174	333249
C1414	scaffold51_3	757620	757684
C1415	scaffold51_30	5614	5960
C1416	scaffold51_30	6513	7666
C1417	scaffold51_30	8251	8496
C1418	scaffold51_30	31705	31859
C1419	scaffold51_30	34980	35299
C142	scaffold51_105	257507	257943
C1420	scaffold51_30	36118	37615
C1421	scaffold51_30	37718	38249
C1422	scaffold51_30	60306	60588
C1423	scaffold51_30	109729	109993
C1424	scaffold51_30	116152	116526
C1425	scaffold51_30	135713	135838
C1426	scaffold51_30	153785	154002
C1427	scaffold51_30	154354	154482
C1428	scaffold51_30	154748	154865
C1429	scaffold51_30	160022	160051
C143	scaffold51_106	31781	32099
C1430	scaffold51_30	160382	160581
C1431	scaffold51_30	160851	161031
C1432	scaffold51_30	201638	201979
C1433	scaffold51_30	205074	205937
C1434	scaffold51_30	311432	311489
C1435	scaffold51_30	328729	329705
C1436	scaffold51_30	358391	359125
C1437	scaffold51_30	418098	418431
C1438	scaffold51_30	491108	491263
C1439	scaffold51_303	7514	7947
C144	scaffold51_106	34585	34989
C1440	scaffold51_309	610	870
C1441	scaffold51_31	14268	14808
C1442	scaffold51_31	23919	24125
C1443	scaffold51_31	119153	119302
C1444	scaffold51_31	126468	126788
C1445	scaffold51_31	164604	164722
C1446	scaffold51_31	186508	186979
C1447	scaffold51_31	245249	246440
C1448	scaffold51_31	312348	312451
C1449	scaffold51_31	326445	327085
C145	scaffold51_106	37832	38002
C1450	scaffold51_31	327185	332496
C1451	scaffold51_31	334359	334516
C1452	scaffold51_31	357346	357718
C1453	scaffold51_31	362849	362965
C1454	scaffold51_31	363765	364396
C1455	scaffold51_31	370751	371025
C1456	scaffold51_31	381468	382335
C1457	scaffold51_31	394008	394116
C1458	scaffold51_31	427462	427484
C1459	scaffold51_31	471351	471527
C146	scaffold51_106	50234	50675
C1460	scaffold51_314	1106	1269
C1461	scaffold51_314	7664	8607
C1462	scaffold51_315	700	1037
C1463	scaffold51_315	7113	7614
C1464	scaffold51_316	5765	6458
C1465	scaffold51_32	25245	25347
C1466	scaffold51_32	64928	65642
C1467	scaffold51_32	65658	66044
C1468	scaffold51_32	79101	79262
C1469	scaffold51_32	105109	105869
C147	scaffold51_106	53018	54171
C1470	scaffold51_32	142330	142629
C1471	scaffold51_32	162329	162811
C1472	scaffold51_32	174985	175308
C1473	scaffold51_32	195201	196630
C1474	scaffold51_32	196955	198328
C1475	scaffold51_32	198957	199238
C1476	scaffold51_32	199373	202375
C1477	scaffold51_32	222520	222601
C1478	scaffold51_32	232060	232360
C1479	scaffold51_32	268691	269737
C148	scaffold51_106	60394	60876
C1480	scaffold51_32	312818	312840
C1481	scaffold51_32	349482	350112
C1482	scaffold51_32	359788	360187
C1483	scaffold51_32	380078	380457
C1484	scaffold51_32	405401	405864
C1485	scaffold51_32	432521	432542
C1486	scaffold51_32	433906	434632
C1487	scaffold51_32	444229	444635
C1488	scaffold51_32	465564	465897
C1489	scaffold51_32	466067	466299
C149	scaffold51_106	71085	71164
C1490	scaffold51_32	466667	467129
C1491	scaffold51_32	469634	470406
C1492	scaffold51_32	480568	481352
C1493	scaffold51_322	2677	3071
C1494	scaffold51_323	7650	7890
C1495	scaffold51_328	3891	4451
C1496	scaffold51_328	6941	7882
C1497	scaffold51_328	8046	8299
C1498	scaffold51_33	6036	6291
C1499	scaffold51_33	6798	7607
C15	scaffold51_1	443458	443533
C150	scaffold51_106	74047	74234
C1500	scaffold51_33	9639	10485
C1501	scaffold51_33	26171	26722
C1502	scaffold51_33	34800	34945
C1503	scaffold51_33	65507	65797
C1504	scaffold51_33	66144	66879
C1505	scaffold51_33	80515	80538
C1506	scaffold51_33	84834	85547
C1507	scaffold51_33	86257	86328
C1508	scaffold51_33	86472	86857
C1509	scaffold51_33	87278	87783
C151	scaffold51_106	102577	103105
C1510	scaffold51_33	110556	111195
C1511	scaffold51_33	113011	113520
C1512	scaffold51_33	116350	116945
C1513	scaffold51_33	131239	131895
C1514	scaffold51_33	167852	168304
C1515	scaffold51_33	180687	181608
C1516	scaffold51_33	220807	221187
C1517	scaffold51_33	222994	223304
C1518	scaffold51_33	228640	228724
C1519	scaffold51_33	231654	231741
C152	scaffold51_106	104365	104704
C1520	scaffold51_33	286523	286945
C1521	scaffold51_33	298796	299052
C1522	scaffold51_33	322536	323029
C1523	scaffold51_33	323033	324592
C1524	scaffold51_33	324704	325617
C1525	scaffold51_33	331450	331947
C1526	scaffold51_33	333199	334249
C1527	scaffold51_33	334591	335388
C1528	scaffold51_33	335510	336091
C1529	scaffold51_33	358091	358700
C153	scaffold51_106	138251	139017
C1530	scaffold51_33	392395	393127
C1531	scaffold51_33	455704	456410
C1532	scaffold51_33	475708	475904
C1533	scaffold51_33	476075	476652
C1534	scaffold51_33	488884	489470
C1535	scaffold51_330	4029	5347
C1536	scaffold51_332	7341	8015
C1537	scaffold51_335	13	949
C1538	scaffold51_335	1071	1497
C1539	scaffold51_335	1972	2317
C154	scaffold51_106	207603	207683
C1540	scaffold51_337	5692	6249
C1541	scaffold51_34	1359	1913
C1542	scaffold51_34	2266	2725
C1543	scaffold51_34	57974	58545
C1544	scaffold51_34	58647	59101
C1545	scaffold51_34	59376	59556
C1546	scaffold51_34	59662	60241
C1547	scaffold51_34	102661	102684
C1548	scaffold51_34	147879	149153
C1549	scaffold51_34	173234	173256
C155	scaffold51_106	268396	269301
C1550	scaffold51_34	199003	199087
C1551	scaffold51_34	259395	260247
C1552	scaffold51_34	279963	280513
C1553	scaffold51_34	281710	281904
C1554	scaffold51_34	308987	309564
C1555	scaffold51_34	325773	325880
C1556	scaffold51_34	384452	385150
C1557	scaffold51_34	430275	430443
C1558	scaffold51_34	464179	464760
C1559	scaffold51_34	513430	514205
C156	scaffold51_106	282317	285962
C1560	scaffold51_349	5855	6353
C1561	scaffold51_35	16656	16758
C1562	scaffold51_35	58609	58632
C1563	scaffold51_35	76894	77264
C1564	scaffold51_35	113479	114421
C1565	scaffold51_35	191075	191924
C1566	scaffold51_35	286527	286629
C1567	scaffold51_35	306405	306951
C1568	scaffold51_35	308513	309245
C1569	scaffold51_35	348826	349473
C157	scaffold51_106	286145	286203
C1570	scaffold51_35	350576	350662
C1571	scaffold51_35	381485	381511
C1572	scaffold51_35	385182	385487
C1573	scaffold51_35	392600	393144
C1574	scaffold51_35	470483	470791
C1575	scaffold51_350	65	1702
C1576	scaffold51_350	4030	5815
C1577	scaffold51_351	1296	1926
C1578	scaffold51_351	2456	3126
C1579	scaffold51_355	1730	2526
C158	scaffold51_106	286298	290523
C1580	scaffold51_355	4503	6322
C1581	scaffold51_356	1101	1267
C1582	scaffold51_356	2613	2921
C1583	scaffold51_36	8493	8553
C1584	scaffold51_36	94081	94616
C1585	scaffold51_36	95659	96498
C1586	scaffold51_36	112811	113126
C1587	scaffold51_36	121585	121697
C1588	scaffold51_36	148451	149166
C1589	scaffold51_36	161477	161891
C159	scaffold51_106	293044	295454
C1590	scaffold51_36	271451	271777
C1591	scaffold51_36	287845	288197
C1592	scaffold51_36	305567	306188
C1593	scaffold51_36	338203	338543
C1594	scaffold51_36	349221	349849
C1595	scaffold51_36	404149	404408
C1596	scaffold51_36	427454	427893
C1597	scaffold51_36	468390	468906
C1598	scaffold51_36	493989	494578
C1599	scaffold51_361	3462	4022
C16	scaffold51_1	464720	465191
C160	scaffold51_107	106705	107641
C1600	scaffold51_362	5602	5855
C1601	scaffold51_362	5975	6816
C1602	scaffold51_363	2116	3005
C1603	scaffold51_366	144	472
C1604	scaffold51_366	2481	3532
C1605	scaffold51_369	4177	4736
C1606	scaffold51_37	103	338
C1607	scaffold51_37	10140	10314
C1608	scaffold51_37	44039	44132
C1609	scaffold51_37	79551	79798
C161	scaffold51_107	120027	120051
C1610	scaffold51_37	86891	87052
C1611	scaffold51_37	117428	117513
C1612	scaffold51_37	119737	120426
C1613	scaffold51_37	171847	172381
C1614	scaffold51_37	174484	174609
C1615	scaffold51_37	188964	189470
C1616	scaffold51_37	194603	194627
C1617	scaffold51_37	298237	298954
C1618	scaffold51_37	357553	358993
C1619	scaffold51_37	366565	366605
C162	scaffold51_107	190942	192327
C1620	scaffold51_37	404969	405513
C1621	scaffold51_37	407428	407959
C1622	scaffold51_37	408078	408622
C1623	scaffold51_37	425903	426558
C1624	scaffold51_37	449452	450063
C1625	scaffold51_37	475677	476130
C1626	scaffold51_37	501824	502614
C1627	scaffold51_371	1384	2184
C1628	scaffold51_371	2325	2853
C1629	scaffold51_371	2986	3551
C163	scaffold51_107	193470	193678
C1630	scaffold51_371	3668	3956
C1631	scaffold51_372	3712	4079
C1632	scaffold51_373	47	1201
C1633	scaffold51_374	399	582
C1634	scaffold51_374	714	1397
C1635	scaffold51_375	2645	3519
C1636	scaffold51_38	39794	40256
C1637	scaffold51_38	115759	115906
C1638	scaffold51_38	243933	244013
C1639	scaffold51_38	330517	331648
C164	scaffold51_107	260467	260753
C1640	scaffold51_38	414572	415039
C1641	scaffold51_388	783	1080
C1642	scaffold51_388	3034	3712
C1643	scaffold51_39	164	295
C1644	scaffold51_39	17237	17374
C1645	scaffold51_39	17479	18026
C1646	scaffold51_39	41761	42109
C1647	scaffold51_39	73726	74192
C1648	scaffold51_39	101901	102419
C1649	scaffold51_39	117877	117944
C165	scaffold51_107	269832	270465
C1650	scaffold51_39	118953	119038
C1651	scaffold51_39	197076	197764
C1652	scaffold51_39	206956	207194
C1653	scaffold51_39	226284	226487
C1654	scaffold51_39	343166	343189
C1655	scaffold51_39	382175	382372
C1656	scaffold51_390	78	317
C1657	scaffold51_395	388	989
C1658	scaffold51_395	1245	1647
C1659	scaffold51_395	1789	2019
C166	scaffold51_107	272233	273141
C1660	scaffold51_399	4650	5112
C1661	scaffold51_399	5217	5860
C1662	scaffold51_4	692	913
C1663	scaffold51_4	1334	2210
C1664	scaffold51_4	2345	2423
C1665	scaffold51_4	36024	36488
C1666	scaffold51_4	36613	36994
C1667	scaffold51_4	63342	63364
C1668	scaffold51_4	69172	69810
C1669	scaffold51_4	172558	172685
C167	scaffold51_107	275229	276338
C1670	scaffold51_4	304918	305054
C1671	scaffold51_4	329816	330438
C1672	scaffold51_4	330845	331010
C1673	scaffold51_4	335040	335712
C1674	scaffold51_4	434421	435516
C1675	scaffold51_4	484764	485015
C1676	scaffold51_4	485133	486593
C1677	scaffold51_4	486700	488204
C1678	scaffold51_4	531287	531479
C1679	scaffold51_4	655935	656284
C168	scaffold51_107	278360	278678
C1680	scaffold51_4	733869	733966
C1681	scaffold51_4	786546	786919
C1682	scaffold51_4	811348	811379
C1683	scaffold51_4	811525	812107
C1684	scaffold51_40	16408	16889
C1685	scaffold51_40	29414	29947
C1686	scaffold51_40	52149	52419
C1687	scaffold51_40	69823	70440
C1688	scaffold51_40	150551	150677
C1689	scaffold51_40	165243	165331
C169	scaffold51_108	57859	58303
C1690	scaffold51_40	185527	186121
C1691	scaffold51_40	226939	227331
C1692	scaffold51_40	287840	288025
C1693	scaffold51_40	353057	353468
C1694	scaffold51_40	355953	356343
C1695	scaffold51_40	371980	372253
C1696	scaffold51_40	372563	373227
C1697	scaffold51_40	404304	404623
C1698	scaffold51_40	425614	426070
C1699	scaffold51_40	426205	426427
C17	scaffold51_1	466268	466542
C170	scaffold51_108	135565	136334
C1700	scaffold51_40	426620	426861
C1701	scaffold51_40	427774	427939
C1702	scaffold51_40	448749	448808
C1703	scaffold51_40	455328	455846
C1704	scaffold51_40	493930	494894
C1705	scaffold51_404	2214	2899
C1706	scaffold51_41	68279	68455
C1707	scaffold51_41	82626	83098
C1708	scaffold51_41	143950	144071
C1709	scaffold51_41	157953	159980
C171	scaffold51_108	156254	156315
C1710	scaffold51_41	215895	215977
C1711	scaffold51_41	231461	232016
C1712	scaffold51_41	312802	313484
C1713	scaffold51_41	315700	316606
C1714	scaffold51_41	340475	341481
C1715	scaffold51_41	341652	341895
C1716	scaffold51_41	344870	345539
C1717	scaffold51_41	347780	348763
C1718	scaffold51_41	370861	371531
C1719	scaffold51_41	429009	429784
C172	scaffold51_108	284375	285023
C1720	scaffold51_410	2942	3789
C1721	scaffold51_42	27	307
C1722	scaffold51_42	426	1437
C1723	scaffold51_42	1787	1958
C1724	scaffold51_42	6199	6710
C1725	scaffold51_42	7236	7776
C1726	scaffold51_42	35977	36580
C1727	scaffold51_42	98432	98456
C1728	scaffold51_42	161304	161408
C1729	scaffold51_42	181992	182411
C173	scaffold51_108	285161	286428
C1730	scaffold51_42	230076	230096
C1731	scaffold51_42	256563	256589
C1732	scaffold51_42	267146	267555
C1733	scaffold51_42	271061	271337
C1734	scaffold51_42	290197	290218
C1735	scaffold51_42	455835	456300
C1736	scaffold51_42	456553	457027
C1737	scaffold51_42	466585	466651
C1738	scaffold51_42	470355	470613
C1739	scaffold51_42	474075	474323
C174	scaffold51_108	287124	287582
C1740	scaffold51_422	1963	2457
C1741	scaffold51_422	2560	2756
C1742	scaffold51_422	4183	4707
C1743	scaffold51_43	184260	184421
C1744	scaffold51_430	2976	3653
C1745	scaffold51_430	4193	4534
C1746	scaffold51_436	2310	2779
C1747	scaffold51_437	1649	1960
C1748	scaffold51_438	58	1043
C1749	scaffold51_44	12356	13055
C175	scaffold51_11	23082	24380
C1750	scaffold51_44	60720	61544
C1751	scaffold51_44	109885	110394
C1752	scaffold51_44	110901	111212
C1753	scaffold51_44	118614	119157
C1754	scaffold51_44	123265	123520
C1755	scaffold51_44	123618	124000
C1756	scaffold51_44	128789	129994
C1757	scaffold51_44	159641	160080
C1758	scaffold51_44	286599	286780
C1759	scaffold51_44	287377	287765
C176	scaffold51_11	29342	29773
C1760	scaffold51_44	307340	307768
C1761	scaffold51_44	326665	327030
C1762	scaffold51_44	362628	362837
C1763	scaffold51_44	406248	406615
C1764	scaffold51_44	415070	415615
C1765	scaffold51_44	478764	479336
C1766	scaffold51_45	30	1478
C1767	scaffold51_45	59655	59735
C1768	scaffold51_45	112911	113280
C1769	scaffold51_45	121052	121233
C177	scaffold51_11	50286	51032
C1770	scaffold51_45	135289	135540
C1771	scaffold51_45	135695	136411
C1772	scaffold51_45	136726	137046
C1773	scaffold51_45	137155	137697
C1774	scaffold51_45	156714	156887
C1775	scaffold51_45	175934	176269
C1776	scaffold51_45	176339	176802
C1777	scaffold51_45	208656	208936
C1778	scaffold51_45	219293	219343
C1779	scaffold51_45	230284	230307
C178	scaffold51_11	64414	64796
C1780	scaffold51_45	235705	236114
C1781	scaffold51_45	243635	243656
C1782	scaffold51_45	253246	253362
C1783	scaffold51_45	271097	271446
C1784	scaffold51_45	299301	302196
C1785	scaffold51_45	326990	327448
C1786	scaffold51_45	327561	328121
C1787	scaffold51_45	366840	367346
C1788	scaffold51_45	417435	418010
C1789	scaffold51_452	3121	3592
C179	scaffold51_11	64915	65947
C1790	scaffold51_453	223	537
C1791	scaffold51_456	17	208
C1792	scaffold51_456	428	2190
C1793	scaffold51_456	2289	2887
C1794	scaffold51_456	2982	3384
C1795	scaffold51_459	267	1062
C1796	scaffold51_46	53364	54276
C1797	scaffold51_46	84390	84907
C1798	scaffold51_46	94988	95134
C1799	scaffold51_46	161503	161694
C18	scaffold51_1	474719	475133
C180	scaffold51_11	210889	211120
C1800	scaffold51_46	182421	182504
C1801	scaffold51_46	215642	216096
C1802	scaffold51_46	339073	339498
C1803	scaffold51_46	348267	348574
C1804	scaffold51_46	360813	360940
C1805	scaffold51_46	423218	423845
C1806	scaffold51_46	451876	452103
C1807	scaffold51_46	469298	469786
C1808	scaffold51_460	444	1307
C1809	scaffold51_460	1682	2056
C181	scaffold51_11	218813	221037
C1810	scaffold51_464	962	1409
C1811	scaffold51_47	9688	9931
C1812	scaffold51_47	33278	33581
C1813	scaffold51_47	106308	107139
C1814	scaffold51_47	107247	107703
C1815	scaffold51_47	111126	111799
C1816	scaffold51_47	112525	113238
C1817	scaffold51_47	144826	145281
C1818	scaffold51_47	187708	187950
C1819	scaffold51_47	201228	201431
C182	scaffold51_11	241576	242361
C1820	scaffold51_47	213178	213746
C1821	scaffold51_47	215910	216712
C1822	scaffold51_47	219278	219976
C1823	scaffold51_47	220086	220597
C1824	scaffold51_47	224619	225249
C1825	scaffold51_47	225636	226594
C1826	scaffold51_47	306615	308547
C1827	scaffold51_47	317227	317698
C1828	scaffold51_47	323105	323128
C1829	scaffold51_47	331179	332587
C183	scaffold51_11	255361	255585
C1830	scaffold51_47	349180	350225
C1831	scaffold51_47	381160	381249
C1832	scaffold51_47	412524	412892
C1833	scaffold51_47	448774	449331
C1834	scaffold51_47	452921	453504
C1835	scaffold51_474	16	87
C1836	scaffold51_478	1988	3103
C1837	scaffold51_48	910	1259
C1838	scaffold51_48	9079	10293
C1839	scaffold51_48	55242	55541
C184	scaffold51_11	280695	282375
C1840	scaffold51_48	88742	88836
C1841	scaffold51_48	114550	115118
C1842	scaffold51_48	155055	155777
C1843	scaffold51_48	354147	355663
C1844	scaffold51_48	427792	428322
C1845	scaffold51_48	445004	445026
C1846	scaffold51_485	1023	1340
C1847	scaffold51_485	1951	1975
C1848	scaffold51_489	765	1223
C1849	scaffold51_489	1334	2171
C185	scaffold51_11	318412	318523
C1850	scaffold51_49	1332	1552
C1851	scaffold51_49	70198	70683
C1852	scaffold51_49	165564	165958
C1853	scaffold51_49	195025	195578
C1854	scaffold51_49	277193	277405
C1855	scaffold51_49	302382	302558
C1856	scaffold51_49	313749	314118
C1857	scaffold51_49	338349	338399
C1858	scaffold51_49	350921	351468
C1859	scaffold51_49	351745	352656
C186	scaffold51_11	350809	351362
C1860	scaffold51_49	365090	365566
C1861	scaffold51_49	416266	416715
C1862	scaffold51_49	418991	419742
C1863	scaffold51_49	437553	437775
C1864	scaffold51_49	457699	458001
C1865	scaffold51_494	442	1026
C1866	scaffold51_498	39	97
C1867	scaffold51_5	101032	101111
C1868	scaffold51_5	114961	115053
C1869	scaffold51_5	132765	133231
C187	scaffold51_11	425172	428254
C1870	scaffold51_5	241229	241627
C1871	scaffold51_5	517822	517844
C1872	scaffold51_5	553375	553463
C1873	scaffold51_50	17	308
C1874	scaffold51_50	105308	105961
C1875	scaffold51_50	111345	112206
C1876	scaffold51_50	112332	112878
C1877	scaffold51_50	113228	114217
C1878	scaffold51_50	127790	127986
C1879	scaffold51_50	137878	137972
C188	scaffold51_11	482017	482692
C1880	scaffold51_50	198459	198886
C1881	scaffold51_50	215341	215365
C1882	scaffold51_50	266327	266674
C1883	scaffold51_50	267445	267686
C1884	scaffold51_50	293962	295209
C1885	scaffold51_50	312660	313033
C1886	scaffold51_50	327231	327707
C1887	scaffold51_50	350041	350353
C1888	scaffold51_50	350475	353024
C1889	scaffold51_50	353128	353303
C189	scaffold51_11	488796	489355
C1890	scaffold51_50	383495	383975
C1891	scaffold51_50	412918	414718
C1892	scaffold51_50	449963	450233
C1893	scaffold51_50	452128	452385
C1894	scaffold51_501	161	1477
C1895	scaffold51_502	521	1323
C1896	scaffold51_507	200	510
C1897	scaffold51_508	52	519
C1898	scaffold51_508	700	980
C1899	scaffold51_51	45146	48339
C19	scaffold51_1	478581	479099
C190	scaffold51_11	510027	510402
C1900	scaffold51_51	71558	72242
C1901	scaffold51_51	97596	99493
C1902	scaffold51_51	99537	100119
C1903	scaffold51_51	199162	202402
C1904	scaffold51_51	238282	238774
C1905	scaffold51_51	266366	267630
C1906	scaffold51_51	294498	294798
C1907	scaffold51_51	301993	302594
C1908	scaffold51_51	302784	303517
C1909	scaffold51_51	306012	306903
C191	scaffold51_11	532296	533265
C1910	scaffold51_51	309312	310046
C1911	scaffold51_51	320906	321587
C1912	scaffold51_51	352864	352955
C1913	scaffold51_51	407971	408663
C1914	scaffold51_51	409847	410180
C1915	scaffold51_51	449501	449782
C1916	scaffold51_51	454268	455356
C1917	scaffold51_519	42	742
C1918	scaffold51_519	1350	1613
C1919	scaffold51_519	2080	2490
C192	scaffold51_11	541265	541579
C1920	scaffold51_52	38257	38331
C1921	scaffold51_52	93043	93420
C1922	scaffold51_52	230278	230435
C1923	scaffold51_52	303922	304316
C1924	scaffold51_52	365682	366364
C1925	scaffold51_52	389786	390255
C1926	scaffold51_525	964	1639
C1927	scaffold51_527	705	2321
C1928	scaffold51_53	70	993
C1929	scaffold51_53	3530	3935
C193	scaffold51_11	557986	558367
C1930	scaffold51_53	35980	36319
C1931	scaffold51_53	52099	52731
C1932	scaffold51_53	62262	63052
C1933	scaffold51_53	63960	64483
C1934	scaffold51_53	76809	77412
C1935	scaffold51_53	105235	105740
C1936	scaffold51_53	130475	131357
C1937	scaffold51_53	140414	140606
C1938	scaffold51_53	203440	203463
C1939	scaffold51_53	228348	228368
C194	scaffold51_11	572229	572682
C1940	scaffold51_53	253001	254312
C1941	scaffold51_53	262333	262361
C1942	scaffold51_53	266541	266634
C1943	scaffold51_53	318415	318846
C1944	scaffold51_53	408581	408813
C1945	scaffold51_54	57950	58916
C1946	scaffold51_54	59034	59219
C1947	scaffold51_54	101336	101498
C1948	scaffold51_54	186590	187596
C1949	scaffold51_54	287466	287999
C195	scaffold51_11	613187	613580
C1950	scaffold51_54	304498	304935
C1951	scaffold51_54	332837	332919
C1952	scaffold51_54	414403	414742
C1953	scaffold51_54	415213	415412
C1954	scaffold51_54	434992	435029
C1955	scaffold51_541	5	624
C1956	scaffold51_541	1101	2447
C1957	scaffold51_55	53485	54108
C1958	scaffold51_55	143089	143525
C1959	scaffold51_55	154139	154953
C196	scaffold51_11	635962	636461
C1960	scaffold51_55	156393	157003
C1961	scaffold51_55	318446	319098
C1962	scaffold51_55	333180	333876
C1963	scaffold51_55	389542	390171
C1964	scaffold51_55	423815	424067
C1965	scaffold51_556	28906	29075
C1966	scaffold51_556	193400	193998
C1967	scaffold51_56	86513	86930
C1968	scaffold51_56	108460	108804
C1969	scaffold51_56	144212	144282
C197	scaffold51_110	12610	12718
C1970	scaffold51_56	155195	155462
C1971	scaffold51_56	338237	338604
C1972	scaffold51_56	369470	369696
C1973	scaffold51_56	390520	391409
C1974	scaffold51_566	998	1372
C1975	scaffold51_57	51205	52129
C1976	scaffold51_57	118961	119468
C1977	scaffold51_57	236513	237390
C1978	scaffold51_570	1737	2274
C1979	scaffold51_573	8	699
C198	scaffold51_110	34499	35168
C1980	scaffold51_577	757	1104
C1981	scaffold51_577	1237	2340
C1982	scaffold51_578	102	502
C1983	scaffold51_579	11	1228
C1984	scaffold51_58	206	760
C1985	scaffold51_58	42713	42767
C1986	scaffold51_58	43152	43396
C1987	scaffold51_58	62413	62712
C1988	scaffold51_58	114807	114871
C1989	scaffold51_58	125047	125453
C199	scaffold51_110	41691	42343
C1990	scaffold51_58	138652	138746
C1991	scaffold51_58	138938	139608
C1992	scaffold51_58	182558	182986
C1993	scaffold51_58	199720	201455
C1994	scaffold51_58	223478	223529
C1995	scaffold51_58	246619	247081
C1996	scaffold51_58	247226	247764
C1997	scaffold51_58	247901	248414
C1998	scaffold51_58	248533	249743
C1999	scaffold51_58	250180	250546
C2	scaffold51_1	118528	118585
C20	scaffold51_1	508061	508584
C200	scaffold51_110	47894	48595
C2000	scaffold51_58	261514	261727
C2001	scaffold51_58	285532	285675
C2002	scaffold51_58	295576	296813
C2003	scaffold51_58	304446	304817
C2004	scaffold51_58	304945	305506
C2005	scaffold51_58	382948	383094
C2006	scaffold51_58	404733	405128
C2007	scaffold51_58	427632	428926
C2008	scaffold51_582	81	2239
C2009	scaffold51_588	40	2204
C201	scaffold51_110	52572	52857
C2010	scaffold51_59	2319	2450
C2011	scaffold51_59	29086	29332
C2012	scaffold51_59	92936	94056
C2013	scaffold51_59	268572	269136
C2014	scaffold51_59	274614	275881
C2015	scaffold51_59	376743	376932
C2016	scaffold51_594	139	837
C2017	scaffold51_594	1615	1906
C2018	scaffold51_594	2135	2166
C2019	scaffold51_6	27608	27779
C202	scaffold51_110	53067	53637
C2020	scaffold51_6	66969	67041
C2021	scaffold51_6	118519	118591
C2022	scaffold51_6	134651	135132
C2023	scaffold51_6	255447	255654
C2024	scaffold51_6	262135	262617
C2025	scaffold51_6	296006	296146
C2026	scaffold51_6	584877	585409
C2027	scaffold51_6	662757	663501
C2028	scaffold51_60	34801	35286
C2029	scaffold51_60	98597	98814
C203	scaffold51_110	53833	54368
C2030	scaffold51_60	99556	99794
C2031	scaffold51_60	147278	147683
C2032	scaffold51_60	155720	156238
C2033	scaffold51_60	156349	156847
C2034	scaffold51_60	159035	159557
C2035	scaffold51_60	238419	238528
C2036	scaffold51_60	240337	240560
C2037	scaffold51_60	241160	241436
C2038	scaffold51_60	312299	314361
C2039	scaffold51_60	315115	315318
C204	scaffold51_110	58219	58601
C2040	scaffold51_60	315696	316192
C2041	scaffold51_60	326923	327036
C2042	scaffold51_60	330457	331293
C2043	scaffold51_60	347721	348077
C2044	scaffold51_60	359447	360144
C2045	scaffold51_60	366335	366887
C2046	scaffold51_60	369873	370066
C2047	scaffold51_60	379713	379750
C2048	scaffold51_604	110	530
C2049	scaffold51_605	462	1765
C205	scaffold51_110	60428	61420
C2050	scaffold51_61	78	1216
C2051	scaffold51_61	51140	51559
C2052	scaffold51_61	65650	66066
C2053	scaffold51_61	79094	79551
C2054	scaffold51_61	79721	79815
C2055	scaffold51_61	83530	84007
C2056	scaffold51_61	84771	85385
C2057	scaffold51_61	90129	90149
C2058	scaffold51_61	92825	92977
C2059	scaffold51_61	104935	105276
C206	scaffold51_110	63092	63828
C2060	scaffold51_61	130251	130624
C2061	scaffold51_61	168793	169199
C2062	scaffold51_61	173437	174079
C2063	scaffold51_61	197142	198180
C2064	scaffold51_61	234086	234115
C2065	scaffold51_61	266986	267259
C2066	scaffold51_61	275053	276130
C2067	scaffold51_61	310475	311568
C2068	scaffold51_61	322134	322267
C2069	scaffold51_61	349263	349617
C207	scaffold51_110	69774	69803
C2070	scaffold51_61	365690	366219
C2071	scaffold51_61	385635	386371
C2072	scaffold51_61	433798	434194
C2073	scaffold51_62	11985	12158
C2074	scaffold51_62	30133	30555
C2075	scaffold51_62	53371	53546
C2076	scaffold51_62	68224	69026
C2077	scaffold51_62	83741	83911
C2078	scaffold51_62	226360	230852
C2079	scaffold51_62	251070	251329
C208	scaffold51_110	142143	142283
C2080	scaffold51_62	267669	268356
C2081	scaffold51_62	301840	302601
C2082	scaffold51_62	326989	327019
C2083	scaffold51_620	8	471
C2084	scaffold51_621	960	1375
C2085	scaffold51_625	2	1260
C2086	scaffold51_625	1819	2145
C2087	scaffold51_626	622	1088
C2088	scaffold51_627	281	1344
C2089	scaffold51_63	337	844
C209	scaffold51_110	142840	142964
C2090	scaffold51_63	37230	37807
C2091	scaffold51_63	84736	85352
C2092	scaffold51_63	85491	86345
C2093	scaffold51_63	163498	163520
C2094	scaffold51_63	220482	220516
C2095	scaffold51_63	236678	237717
C2096	scaffold51_63	265191	265501
C2097	scaffold51_63	265868	266420
C2098	scaffold51_63	276970	278003
C2099	scaffold51_63	308044	308236
C21	scaffold51_1	526745	526804
C210	scaffold51_110	170390	170633
C2100	scaffold51_63	335044	335339
C2101	scaffold51_63	335535	336017
C2102	scaffold51_63	340497	342784
C2103	scaffold51_63	347685	348197
C2104	scaffold51_63	404242	405115
C2105	scaffold51_63	408647	409288
C2106	scaffold51_63	416546	417832
C2107	scaffold51_632	40	1019
C2108	scaffold51_64	1033	1416
C2109	scaffold51_64	1527	1858
C211	scaffold51_110	177471	177615
C2110	scaffold51_64	2360	2760
C2111	scaffold51_64	2884	3387
C2112	scaffold51_64	144528	145102
C2113	scaffold51_64	152114	152138
C2114	scaffold51_64	165650	165858
C2115	scaffold51_64	245309	245902
C2116	scaffold51_64	325064	325638
C2117	scaffold51_640	978	1169
C2118	scaffold51_642	150	753
C2119	scaffold51_65	40708	41091
C212	scaffold51_110	207475	207646
C2120	scaffold51_65	55782	56756
C2121	scaffold51_65	58533	58554
C2122	scaffold51_65	63375	63616
C2123	scaffold51_65	92378	93223
C2124	scaffold51_65	93335	93548
C2125	scaffold51_65	133247	133997
C2126	scaffold51_65	134106	134244
C2127	scaffold51_65	142858	143853
C2128	scaffold51_65	143987	144274
C2129	scaffold51_65	268461	268563
C213	scaffold51_110	211902	212286
C2130	scaffold51_65	280222	280361
C2131	scaffold51_65	286439	287040
C2132	scaffold51_65	298229	298752
C2133	scaffold51_65	342893	342915
C2134	scaffold51_65	360701	361472
C2135	scaffold51_652	781	2016
C2136	scaffold51_653	97	967
C2137	scaffold51_66	2921	3545
C2138	scaffold51_66	36506	37021
C2139	scaffold51_66	76953	77685
C214	scaffold51_110	277317	277534
C2140	scaffold51_66	113283	113639
C2141	scaffold51_66	117620	117891
C2142	scaffold51_66	135867	135901
C2143	scaffold51_66	136150	136835
C2144	scaffold51_66	142017	142556
C2145	scaffold51_66	145213	145505
C2146	scaffold51_66	145653	146336
C2147	scaffold51_66	146426	146797
C2148	scaffold51_66	146912	147431
C2149	scaffold51_66	166613	166913
C215	scaffold51_110	277684	277889
C2150	scaffold51_66	192748	192798
C2151	scaffold51_66	199301	199400
C2152	scaffold51_66	199503	200536
C2153	scaffold51_66	200668	201397
C2154	scaffold51_66	230362	230809
C2155	scaffold51_66	230914	231218
C2156	scaffold51_66	273884	274793
C2157	scaffold51_66	312076	312515
C2158	scaffold51_66	322660	323611
C2159	scaffold51_66	341944	342503
C216	scaffold51_110	298671	299570
C2160	scaffold51_66	343409	343530
C2161	scaffold51_66	352869	352991
C2162	scaffold51_66	355905	356206
C2163	scaffold51_66	366269	366392
C2164	scaffold51_66	371322	371547
C2165	scaffold51_66	407065	407238
C2166	scaffold51_662	52	462
C2167	scaffold51_662	571	2022
C2168	scaffold51_666	1271	1531
C2169	scaffold51_67	54389	55286
C217	scaffold51_110	299950	300463
C2170	scaffold51_67	72364	73380
C2171	scaffold51_67	93652	94021
C2172	scaffold51_67	192255	193247
C2173	scaffold51_67	384406	384491
C2174	scaffold51_670	912	1284
C2175	scaffold51_673	141	508
C2176	scaffold51_673	621	2043
C2177	scaffold51_68	45269	45426
C2178	scaffold51_68	46066	46731
C2179	scaffold51_68	64085	64161
C218	scaffold51_111	54184	54214
C2180	scaffold51_68	116233	116386
C2181	scaffold51_68	123915	124400
C2182	scaffold51_68	173965	174170
C2183	scaffold51_68	184019	184078
C2184	scaffold51_68	189884	190149
C2185	scaffold51_68	190311	193110
C2186	scaffold51_68	292725	292773
C2187	scaffold51_68	351190	352443
C2188	scaffold51_68	392442	392548
C2189	scaffold51_680	35	418
C219	scaffold51_111	77304	77994
C2190	scaffold51_681	137	637
C2191	scaffold51_681	776	1489
C2192	scaffold51_681	1596	1642
C2193	scaffold51_689	68	465
C2194	scaffold51_69	1437	2005
C2195	scaffold51_69	7544	8184
C2196	scaffold51_69	23039	23258
C2197	scaffold51_69	26685	26763
C2198	scaffold51_69	30748	30804
C2199	scaffold51_69	85643	85668
C22	scaffold51_1	560605	561680
C220	scaffold51_111	149549	150540
C2200	scaffold51_69	103827	104020
C2201	scaffold51_69	155272	155933
C2202	scaffold51_69	209272	209410
C2203	scaffold51_69	246214	247146
C2204	scaffold51_69	290573	290914
C2205	scaffold51_69	304992	305263
C2206	scaffold51_69	331291	332060
C2207	scaffold51_69	338646	339815
C2208	scaffold51_69	348088	348694
C2209	scaffold51_69	358571	358657
C221	scaffold51_111	182007	182194
C2210	scaffold51_69	368291	369509
C2211	scaffold51_69	369661	370815
C2212	scaffold51_69	371978	372563
C2213	scaffold51_69	372761	373310
C2214	scaffold51_69	373430	373930
C2215	scaffold51_690	857	1237
C2216	scaffold51_7	46427	46626
C2217	scaffold51_7	48333	48437
C2218	scaffold51_7	223865	223929
C2219	scaffold51_7	274471	274590
C222	scaffold51_111	198773	200701
C2220	scaffold51_7	297331	297391
C2221	scaffold51_7	329698	329839
C2222	scaffold51_7	336846	337447
C2223	scaffold51_7	368627	368854
C2224	scaffold51_7	530054	530421
C2225	scaffold51_7	571567	571843
C2226	scaffold51_7	588864	589220
C2227	scaffold51_7	594507	595304
C2228	scaffold51_7	609537	609724
C2229	scaffold51_7	649035	649197
C223	scaffold51_111	258022	258727
C2230	scaffold51_7	690733	690954
C2231	scaffold51_70	61	898
C2232	scaffold51_70	12857	13443
C2233	scaffold51_70	37531	37707
C2234	scaffold51_70	48931	49689
C2235	scaffold51_70	62102	62269
C2236	scaffold51_70	81256	82160
C2237	scaffold51_70	99313	99756
C2238	scaffold51_70	134214	134302
C2239	scaffold51_70	197612	197818
C224	scaffold51_112	3603	3711
C2240	scaffold51_70	225604	225999
C2241	scaffold51_70	274844	274886
C2242	scaffold51_70	292744	292969
C2243	scaffold51_70	308029	313422
C2244	scaffold51_71	195848	196169
C2245	scaffold51_71	196565	197364
C2246	scaffold51_72	96748	96823
C2247	scaffold51_72	167064	167971
C2248	scaffold51_72	282954	283472
C2249	scaffold51_73	103550	104223
C225	scaffold51_112	30449	30640
C2250	scaffold51_73	104248	105118
C2251	scaffold51_73	212009	212546
C2252	scaffold51_73	235151	235311
C2253	scaffold51_73	243456	243819
C2254	scaffold51_73	244355	245154
C2255	scaffold51_73	264802	265506
C2256	scaffold51_73	274174	274603
C2257	scaffold51_73	275390	276331
C2258	scaffold51_73	305779	306361
C2259	scaffold51_73	308305	308643
C226	scaffold51_112	102929	103445
C2260	scaffold51_73	334650	337151
C2261	scaffold51_74	10	1087
C2262	scaffold51_74	12819	13161
C2263	scaffold51_74	58388	58762
C2264	scaffold51_74	142857	143723
C2265	scaffold51_74	144628	144899
C2266	scaffold51_74	164781	166591
C2267	scaffold51_74	170763	171405
C2268	scaffold51_74	171511	172511
C2269	scaffold51_74	174455	174677
C227	scaffold51_112	120005	120197
C2270	scaffold51_74	183448	183673
C2271	scaffold51_74	183807	184649
C2272	scaffold51_74	216718	217656
C2273	scaffold51_74	224047	224295
C2274	scaffold51_74	236322	236572
C2275	scaffold51_74	246483	246796
C2276	scaffold51_74	254045	254071
C2277	scaffold51_74	283752	284126
C2278	scaffold51_74	284290	284738
C2279	scaffold51_74	331441	331464
C228	scaffold51_112	154633	154990
C2280	scaffold51_74	347330	347841
C2281	scaffold51_74	358769	359247
C2282	scaffold51_75	44089	44894
C2283	scaffold51_75	76831	76966
C2284	scaffold51_75	79088	79388
C2285	scaffold51_75	130651	130676
C2286	scaffold51_75	175249	175522
C2287	scaffold51_75	193520	193542
C2288	scaffold51_75	332405	332481
C2289	scaffold51_75	360896	363011
C229	scaffold51_112	160359	160519
C2290	scaffold51_76	112091	112652
C2291	scaffold51_76	112871	113415
C2292	scaffold51_76	307640	307663
C2293	scaffold51_77	5099	5558
C2294	scaffold51_77	11825	12041
C2295	scaffold51_77	37394	37717
C2296	scaffold51_77	65413	65478
C2297	scaffold51_77	67056	67687
C2298	scaffold51_77	134870	136411
C2299	scaffold51_77	160364	160888
C23	scaffold51_1	667343	667741
C230	scaffold51_112	216428	216798
C2300	scaffold51_77	179781	179805
C2301	scaffold51_77	252159	253382
C2302	scaffold51_77	296043	296736
C2303	scaffold51_77	296842	297223
C2304	scaffold51_77	297405	298842
C2305	scaffold51_77	346790	347958
C2306	scaffold51_78	269	1056
C2307	scaffold51_78	12472	12967
C2308	scaffold51_78	55275	55543
C2309	scaffold51_78	87485	87625
C231	scaffold51_112	219451	219766
C2310	scaffold51_78	112210	112337
C2311	scaffold51_78	122673	123028
C2312	scaffold51_78	169510	169766
C2313	scaffold51_78	266236	266287
C2314	scaffold51_78	335145	335203
C2315	scaffold51_79	46923	47263
C2316	scaffold51_79	48316	49557
C2317	scaffold51_79	63426	63982
C2318	scaffold51_79	92709	95044
C2319	scaffold51_79	132403	132739
C232	scaffold51_112	293849	294128
C2320	scaffold51_79	142157	142496
C2321	scaffold51_79	158780	159178
C2322	scaffold51_79	169257	169655
C2323	scaffold51_79	210219	210559
C2324	scaffold51_79	211931	212558
C2325	scaffold51_79	218035	218274
C2326	scaffold51_79	244397	244559
C2327	scaffold51_79	304981	306074
C2328	scaffold51_79	338994	339759
C2329	scaffold51_79	342502	342789
C233	scaffold51_113	64278	64300
C2330	scaffold51_79	350310	350708
C2331	scaffold51_79	350834	351441
C2332	scaffold51_79	356148	356289
C2333	scaffold51_79	358872	359005
C2334	scaffold51_8	23316	23738
C2335	scaffold51_8	24329	24407
C2336	scaffold51_8	275195	275351
C2337	scaffold51_8	611543	612185
C2338	scaffold51_8	659229	659691
C2339	scaffold51_8	702764	703293
C234	scaffold51_113	66747	67016
C2340	scaffold51_80	6448	6561
C2341	scaffold51_80	187753	188488
C2342	scaffold51_81	4086	4541
C2343	scaffold51_81	5266	5629
C2344	scaffold51_81	87064	87262
C2345	scaffold51_81	88903	89763
C2346	scaffold51_81	106803	107060
C2347	scaffold51_81	351513	351667
C2348	scaffold51_81	353087	353207
C2349	scaffold51_82	31540	31809
C235	scaffold51_113	72934	73485
C2350	scaffold51_82	43792	44497
C2351	scaffold51_82	52227	52303
C2352	scaffold51_82	117251	117712
C2353	scaffold51_82	136591	137184
C2354	scaffold51_82	146358	146594
C2355	scaffold51_82	176835	179395
C2356	scaffold51_82	179506	180316
C2357	scaffold51_82	182551	183388
C2358	scaffold51_82	184734	185339
C2359	scaffold51_82	185455	185745
C236	scaffold51_113	126401	126478
C2360	scaffold51_82	201127	202448
C2361	scaffold51_82	226697	226804
C2362	scaffold51_82	246652	248089
C2363	scaffold51_82	248955	250550
C2364	scaffold51_82	274348	275205
C2365	scaffold51_82	291581	293958
C2366	scaffold51_82	294218	294866
C2367	scaffold51_82	298816	299623
C2368	scaffold51_82	338260	339042
C2369	scaffold51_82	339243	340242
C237	scaffold51_113	138284	138400
C2370	scaffold51_82	340543	341406
C2371	scaffold51_83	25933	26229
C2372	scaffold51_83	36089	36231
C2373	scaffold51_83	139188	139989
C2374	scaffold51_83	167584	167692
C2375	scaffold51_83	173579	173707
C2376	scaffold51_83	175322	175855
C2377	scaffold51_83	182035	182590
C2378	scaffold51_83	192412	192698
C2379	scaffold51_83	200292	200682
C238	scaffold51_113	146372	146424
C2380	scaffold51_84	216	437
C2381	scaffold51_84	798	1185
C2382	scaffold51_84	7334	8558
C2383	scaffold51_84	31262	32261
C2384	scaffold51_84	32352	32470
C2385	scaffold51_84	60720	60945
C2386	scaffold51_84	94731	95234
C2387	scaffold51_84	95352	95709
C2388	scaffold51_84	97319	97929
C2389	scaffold51_84	112685	113183
C239	scaffold51_113	151425	152839
C2390	scaffold51_84	113404	113659
C2391	scaffold51_84	135042	135501
C2392	scaffold51_84	226377	226528
C2393	scaffold51_84	226684	227483
C2394	scaffold51_84	245877	246326
C2395	scaffold51_84	246507	247026
C2396	scaffold51_84	295515	296110
C2397	scaffold51_84	339638	339659
C2398	scaffold51_85	2439	3825
C2399	scaffold51_85	6381	7335
C24	scaffold51_1	700723	701037
C240	scaffold51_113	185890	186407
C2400	scaffold51_85	7690	8046
C2401	scaffold51_85	8149	8799
C2402	scaffold51_85	12668	13435
C2403	scaffold51_85	20566	20660
C2404	scaffold51_85	34201	35709
C2405	scaffold51_85	111520	112162
C2406	scaffold51_85	117601	118718
C2407	scaffold51_85	118989	121126
C2408	scaffold51_85	155292	156246
C2409	scaffold51_85	171180	172353
C241	scaffold51_113	202797	204159
C2410	scaffold51_85	201641	202561
C2411	scaffold51_85	204573	204650
C2412	scaffold51_85	224894	225463
C2413	scaffold51_85	260204	260398
C2414	scaffold51_85	349259	349691
C2415	scaffold51_86	346	844
C2416	scaffold51_86	964	1685
C2417	scaffold51_86	2038	2365
C2418	scaffold51_86	2676	2953
C2419	scaffold51_86	3958	4256
C242	scaffold51_113	248109	248466
C2420	scaffold51_86	33055	34345
C2421	scaffold51_86	48966	48988
C2422	scaffold51_86	54587	55007
C2423	scaffold51_86	55196	57420
C2424	scaffold51_86	57554	58035
C2425	scaffold51_86	100134	100465
C2426	scaffold51_86	104621	105223
C2427	scaffold51_86	126502	127387
C2428	scaffold51_86	158098	158271
C2429	scaffold51_86	164028	165356
C243	scaffold51_114	10899	10923
C2430	scaffold51_86	167033	167564
C2431	scaffold51_86	173195	173351
C2432	scaffold51_86	175858	176095
C2433	scaffold51_86	190090	190618
C2434	scaffold51_86	243995	244019
C2435	scaffold51_86	250414	250648
C2436	scaffold51_86	270383	270406
C2437	scaffold51_86	300155	300284
C2438	scaffold51_86	306324	306753
C2439	scaffold51_86	317317	317340
C244	scaffold51_114	36668	36800
C2440	scaffold51_86	344003	344192
C2441	scaffold51_86	344326	344992
C2442	scaffold51_86	345103	345477
C2443	scaffold51_86	346040	346669
C2444	scaffold51_86	346815	347463
C2445	scaffold51_86	348191	348657
C2446	scaffold51_87	5122	5606
C2447	scaffold51_87	5795	6515
C2448	scaffold51_87	146404	147915
C2449	scaffold51_87	148064	148374
C245	scaffold51_114	60452	60986
C2450	scaffold51_87	168766	169799
C2451	scaffold51_87	246525	247591
C2452	scaffold51_87	282543	283670
C2453	scaffold51_87	325698	326521
C2454	scaffold51_87	326631	327523
C2455	scaffold51_88	23858	24167
C2456	scaffold51_88	112152	112268
C2457	scaffold51_88	193856	193983
C2458	scaffold51_88	268919	269496
C2459	scaffold51_88	296594	296864
C246	scaffold51_114	61114	61672
C2460	scaffold51_89	10005	10179
C2461	scaffold51_89	52949	54479
C2462	scaffold51_89	98114	98240
C2463	scaffold51_89	101351	101890
C2464	scaffold51_89	134511	135392
C2465	scaffold51_89	137685	138137
C2466	scaffold51_89	156436	156767
C2467	scaffold51_89	217885	218471
C2468	scaffold51_89	248333	249470
C2469	scaffold51_89	249591	249731
C247	scaffold51_114	84352	84651
C2470	scaffold51_89	262336	262672
C2471	scaffold51_89	270439	270911
C2472	scaffold51_9	100	1114
C2473	scaffold51_9	22884	23999
C2474	scaffold51_9	37829	38760
C2475	scaffold51_9	42684	43134
C2476	scaffold51_9	98768	99369
C2477	scaffold51_9	134340	134731
C2478	scaffold51_9	134849	135163
C2479	scaffold51_9	196720	197081
C248	scaffold51_114	99067	99280
C2480	scaffold51_9	199376	200187
C2481	scaffold51_9	213893	214553
C2482	scaffold51_9	242118	243119
C2483	scaffold51_9	313164	313185
C2484	scaffold51_9	362411	362558
C2485	scaffold51_9	362934	363342
C2486	scaffold51_9	370932	372303
C2487	scaffold51_9	440585	441016
C2488	scaffold51_9	461944	462350
C2489	scaffold51_9	475058	475479
C249	scaffold51_114	99624	99945
C2490	scaffold51_9	477052	477350
C2491	scaffold51_9	490494	490688
C2492	scaffold51_9	510459	510708
C2493	scaffold51_9	561869	562308
C2494	scaffold51_9	641841	642521
C2495	scaffold51_9	645993	646294
C2496	scaffold51_9	646411	646636
C2497	scaffold51_9	656837	657088
C2498	scaffold51_9	672316	672453
C2499	scaffold51_9	682978	683000
C25	scaffold51_1	773701	775788
C250	scaffold51_114	100102	100952
C2500	scaffold51_90	14	151
C2501	scaffold51_90	1343	2513
C2502	scaffold51_90	44056	44544
C2503	scaffold51_90	68765	68790
C2504	scaffold51_90	84294	84780
C2505	scaffold51_90	173394	173615
C2506	scaffold51_90	268839	270012
C2507	scaffold51_91	2286	2313
C2508	scaffold51_91	79119	79323
C2509	scaffold51_91	79447	79582
C251	scaffold51_114	101143	101571
C2510	scaffold51_91	79869	80373
C2511	scaffold51_91	171984	172526
C2512	scaffold51_92	59611	60922
C2513	scaffold51_92	84856	85198
C2514	scaffold51_92	85872	86493
C2515	scaffold51_92	120897	121304
C2516	scaffold51_92	123389	123714
C2517	scaffold51_92	208983	210174
C2518	scaffold51_92	210296	211056
C2519	scaffold51_92	268458	269005
C252	scaffold51_114	101699	103899
C2520	scaffold51_92	273458	273480
C2521	scaffold51_92	278086	278711
C2522	scaffold51_92	325322	325458
C2523	scaffold51_93	12123	12624
C2524	scaffold51_93	22432	22522
C2525	scaffold51_93	30130	30401
C2526	scaffold51_93	32442	33381
C2527	scaffold51_93	33697	34256
C2528	scaffold51_93	38952	39034
C2529	scaffold51_93	42828	43303
C253	scaffold51_114	126149	126896
C2530	scaffold51_93	64880	65200
C2531	scaffold51_93	77319	77868
C2532	scaffold51_93	93999	94023
C2533	scaffold51_93	96838	97673
C2534	scaffold51_93	178983	179007
C2535	scaffold51_93	239841	240136
C2536	scaffold51_93	263614	263802
C2537	scaffold51_93	288624	289385
C2538	scaffold51_93	317180	317718
C2539	scaffold51_93	324590	325278
C254	scaffold51_114	133450	133959
C2540	scaffold51_94	161241	161320
C2541	scaffold51_94	180663	180921
C2542	scaffold51_94	195249	196006
C2543	scaffold51_94	228184	228858
C2544	scaffold51_94	231471	231706
C2545	scaffold51_94	243207	244639
C2546	scaffold51_94	245450	246414
C2547	scaffold51_94	270285	270415
C2548	scaffold51_94	293556	293578
C2549	scaffold51_94	296137	296476
C255	scaffold51_114	225463	226337
C2550	scaffold51_94	328711	329320
C2551	scaffold51_94	329904	330506
C2552	scaffold51_95	36042	36637
C2553	scaffold51_95	60292	60897
C2554	scaffold51_95	116966	117315
C2555	scaffold51_95	144743	144814
C2556	scaffold51_96	107578	108059
C2557	scaffold51_96	108241	108697
C2558	scaffold51_96	124620	125088
C2559	scaffold51_96	191146	191888
C256	scaffold51_114	285228	285264
C2560	scaffold51_96	221766	221973
C2561	scaffold51_96	224815	225064
C2562	scaffold51_96	242016	243005
C2563	scaffold51_96	243656	243681
C2564	scaffold51_96	257535	257928
C2565	scaffold51_96	263190	263431
C2566	scaffold51_96	289144	289353
C2567	scaffold51_96	307379	308646
C2568	scaffold51_96	315965	316212
C2569	scaffold51_96	322515	323115
C257	scaffold51_115	44	192
C2570	scaffold51_96	324546	325225
C2571	scaffold51_97	74062	75400
C2572	scaffold51_97	76500	76689
C2573	scaffold51_97	91716	92435
C2574	scaffold51_97	145215	145336
C2575	scaffold51_97	159039	159443
C2576	scaffold51_97	237067	237186
C2577	scaffold51_97	291443	291658
C2578	scaffold51_97	291915	292725
C2579	scaffold51_98	61	619
C258	scaffold51_115	5834	6333
C2580	scaffold51_98	78494	78568
C2581	scaffold51_98	173560	173953
C2582	scaffold51_98	200903	201362
C2583	scaffold51_98	219636	220804
C2584	scaffold51_98	285578	286357
C2585	scaffold51_98	312554	313263
C2586	scaffold51_99	63906	64965
C2587	scaffold51_99	125752	125815
C2588	scaffold51_99	131003	131311
C2589	scaffold51_99	140461	141116
C259	scaffold51_115	6535	6965
C2590	scaffold51_99	156973	157128
C2591	scaffold51_99	173438	173477
C2592	scaffold51_99	188324	188712
C2593	scaffold51_99	189124	189643
C2594	scaffold51_99	199810	199963
C2595	scaffold51_99	202853	203563
C2596	scaffold51_99	227162	227334
C2597	scaffold51_99	237110	237374
C2598	scaffold51_99	299182	299368
C2599	scaffold51_99	299482	299774
C26	scaffold51_1	782876	783062
C260	scaffold51_115	57500	57813
C2600	scaffold51_99	300910	301429
C2601	scaffold51_99	303564	304245
C2602	scaffold51_99	304513	305108
C261	scaffold51_115	69262	69414
C262	scaffold51_115	80624	81271
C263	scaffold51_115	94092	95707
C264	scaffold51_115	156782	156896
C265	scaffold51_115	166806	167103
C266	scaffold51_115	182518	182753
C267	scaffold51_115	182921	183622
C268	scaffold51_115	187133	187586
C269	scaffold51_115	219318	219643
C27	scaffold51_1	794014	794609
C270	scaffold51_115	246615	246997
C271	scaffold51_115	248889	250100
C272	scaffold51_115	250690	251853
C273	scaffold51_115	251960	252604
C274	scaffold51_115	252952	253502
C275	scaffold51_116	41341	41710
C276	scaffold51_116	56129	56329
C277	scaffold51_116	72903	74098
C278	scaffold51_116	117874	117894
C279	scaffold51_116	174976	175060
C28	scaffold51_1	845347	845766
C280	scaffold51_116	203060	203455
C281	scaffold51_117	43403	43822
C282	scaffold51_117	91538	92137
C283	scaffold51_117	92258	92822
C284	scaffold51_117	93030	93546
C285	scaffold51_117	93783	94454
C286	scaffold51_117	99426	100094
C287	scaffold51_117	132237	132393
C288	scaffold51_117	132686	133728
C289	scaffold51_117	163078	163729
C29	scaffold51_1	848559	849024
C290	scaffold51_117	201809	202642
C291	scaffold51_117	246507	247121
C292	scaffold51_117	249091	249533
C293	scaffold51_117	250086	250397
C294	scaffold51_118	16252	17124
C295	scaffold51_118	65101	65379
C296	scaffold51_118	71323	71780
C297	scaffold51_118	124486	124638
C298	scaffold51_118	148579	148974
C299	scaffold51_118	163570	164219
C3	scaffold51_1	144704	144865
C30	scaffold51_1	887384	887939
C300	scaffold51_118	198437	199256
C301	scaffold51_118	213399	213713
C302	scaffold51_118	213898	214609
C303	scaffold51_118	238177	238566
C304	scaffold51_118	266400	266442
C305	scaffold51_118	281061	281673
C306	scaffold51_118	282182	282424
C307	scaffold51_118	284141	284483
C308	scaffold51_119	149	308
C309	scaffold51_119	20812	21766
C31	scaffold51_1	893311	894381
C310	scaffold51_119	26228	26931
C311	scaffold51_119	76772	77223
C312	scaffold51_119	88059	88596
C313	scaffold51_119	283661	283761
C314	scaffold51_12	273518	274133
C315	scaffold51_12	312789	312914
C316	scaffold51_12	317621	317695
C317	scaffold51_12	334561	334611
C318	scaffold51_12	427057	427400
C319	scaffold51_12	448657	448881
C32	scaffold51_1	894494	894756
C320	scaffold51_12	450055	450616
C321	scaffold51_12	535729	535750
C322	scaffold51_12	536630	537722
C323	scaffold51_12	654189	654884
C324	scaffold51_120	10	678
C325	scaffold51_120	101170	102022
C326	scaffold51_120	117317	118142
C327	scaffold51_120	170437	170606
C328	scaffold51_120	179235	180694
C329	scaffold51_120	180801	181635
C33	scaffold51_1	909743	909928
C330	scaffold51_120	181763	183906
C331	scaffold51_120	217554	217948
C332	scaffold51_120	265025	265734
C333	scaffold51_120	265756	266322
C334	scaffold51_120	266430	266948
C335	scaffold51_120	277669	277852
C336	scaffold51_120	277965	278809
C337	scaffold51_121	2525	6334
C338	scaffold51_121	12044	13264
C339	scaffold51_121	109079	110068
C34	scaffold51_1	920641	921298
C340	scaffold51_121	203652	204472
C341	scaffold51_121	204600	204930
C342	scaffold51_121	228145	228371
C343	scaffold51_121	228510	228591
C344	scaffold51_121	231723	232022
C345	scaffold51_121	232310	232716
C346	scaffold51_122	51465	52121
C347	scaffold51_123	37853	38052
C348	scaffold51_123	65301	65901
C349	scaffold51_123	101692	101923
C35	scaffold51_1	944770	945082
C350	scaffold51_123	119492	119732
C351	scaffold51_123	125196	125860
C352	scaffold51_123	126021	126635
C353	scaffold51_123	189313	190123
C354	scaffold51_123	212315	213458
C355	scaffold51_123	274158	274266
C356	scaffold51_124	25102	25899
C357	scaffold51_124	137076	137905
C358	scaffold51_124	138515	139110
C359	scaffold51_124	157709	158441
C36	scaffold51_1	967113	967251
C360	scaffold51_124	178173	178197
C361	scaffold51_124	230167	230309
C362	scaffold51_125	20005	20145
C363	scaffold51_125	58529	58561
C364	scaffold51_125	60737	60925
C365	scaffold51_125	114493	115243
C366	scaffold51_125	149569	149859
C367	scaffold51_125	214593	214614
C368	scaffold51_125	224577	224936
C369	scaffold51_125	257969	258253
C37	scaffold51_1	979996	980762
C370	scaffold51_125	259693	260216
C371	scaffold51_126	203506	204072
C372	scaffold51_127	1604	4519
C373	scaffold51_127	4671	5691
C374	scaffold51_127	12027	12370
C375	scaffold51_127	12478	12898
C376	scaffold51_127	13029	13409
C377	scaffold51_127	19786	20104
C378	scaffold51_127	66412	66433
C379	scaffold51_127	71780	71810
C38	scaffold51_10	38314	38742
C380	scaffold51_127	100800	100983
C381	scaffold51_127	108648	108710
C382	scaffold51_127	114053	114074
C383	scaffold51_127	133056	133076
C384	scaffold51_127	136498	136946
C385	scaffold51_127	142890	143618
C386	scaffold51_127	161765	161896
C387	scaffold51_127	170818	171229
C388	scaffold51_127	172842	173066
C389	scaffold51_127	186370	186849
C39	scaffold51_10	61333	61944
C390	scaffold51_128	4727	5778
C391	scaffold51_128	5932	12412
C392	scaffold51_128	25183	25430
C393	scaffold51_128	59115	59262
C394	scaffold51_128	59563	59643
C395	scaffold51_128	66568	66721
C396	scaffold51_128	99273	99574
C397	scaffold51_128	107135	107327
C398	scaffold51_128	166247	166807
C399	scaffold51_128	177092	179326
C4	scaffold51_1	145237	146126
C40	scaffold51_10	71554	71859
C400	scaffold51_128	184279	184322
C401	scaffold51_128	257645	258107
C402	scaffold51_128	258545	258768
C403	scaffold51_128	258941	259204
C404	scaffold51_128	259356	261571
C405	scaffold51_129	27324	28330
C406	scaffold51_129	116859	117246
C407	scaffold51_129	129619	130401
C408	scaffold51_129	146803	147770
C409	scaffold51_129	154964	155334
C41	scaffold51_10	107590	108175
C410	scaffold51_129	173046	173991
C411	scaffold51_129	188050	188230
C412	scaffold51_129	253605	254141
C413	scaffold51_129	264700	264920
C414	scaffold51_13	14855	15349
C415	scaffold51_13	63211	63295
C416	scaffold51_13	129026	129667
C417	scaffold51_13	299590	299880
C418	scaffold51_13	367727	367980
C419	scaffold51_13	389102	389262
C42	scaffold51_10	150158	150249
C420	scaffold51_13	456350	457157
C421	scaffold51_13	509268	509934
C422	scaffold51_13	539841	540365
C423	scaffold51_13	562403	562631
C424	scaffold51_13	578822	579070
C425	scaffold51_13	599939	600780
C426	scaffold51_13	644076	644284
C427	scaffold51_130	19075	19492
C428	scaffold51_130	27690	28159
C429	scaffold51_130	54326	54485
C43	scaffold51_10	174249	175871
C430	scaffold51_130	86110	86755
C431	scaffold51_130	87508	88170
C432	scaffold51_130	115509	115701
C433	scaffold51_130	122408	122544
C434	scaffold51_130	183024	183044
C435	scaffold51_130	189189	189411
C436	scaffold51_130	223136	223533
C437	scaffold51_130	254474	255081
C438	scaffold51_131	334	1089
C439	scaffold51_131	23170	23235
C44	scaffold51_10	176685	177160
C440	scaffold51_131	39128	39542
C441	scaffold51_131	48625	48958
C442	scaffold51_131	74222	74415
C443	scaffold51_131	144695	144892
C444	scaffold51_131	149994	150269
C445	scaffold51_131	150572	151141
C446	scaffold51_131	168085	168169
C447	scaffold51_131	220324	220545
C448	scaffold51_132	1215	1337
C449	scaffold51_132	14434	14802
C45	scaffold51_10	194544	194658
C450	scaffold51_132	24365	24452
C451	scaffold51_132	94030	94155
C452	scaffold51_132	111492	111516
C453	scaffold51_132	145734	146221
C454	scaffold51_132	146332	146848
C455	scaffold51_132	165405	166303
[truncated: 603 more rows]

## Sheet: SRC_Cutoffs
Coverage Parameter (--mincov)	# of SRCs
Default (0.5rpm)	192905
10 reads	6243
15 reads	3634
20 reads (used by us)	2602
25 reads	2061
30 reads	1709

## Sheet: PhasedSRCs
51A	51B	51D	51H
C1012	C1012	C1012	C1012
C1053	C1095	C1053	C1053
C1086	C1096	C1056	C1086
C1095	C1114	C1070	C1095
C1114	C1202	C1086	C1114
C1118	C1203	C1088	C1118
C118	C1204	C1095	C1152
C1202	C1205	C1096	C1240
C1203	C1240	C1114	C125
C1204	C125	C1118	C1377
C1205	C1320	C1171	C1408
C125	C1377	C1172	C1447
C1319	C1399	C1202	C1470
C1325	C1447	C1203	C1563
C1367	C1563	C1204	C1612
C1377	C1621	C1205	C1621
C1447	C1622	C125	C1622
C1537	C1636	C1269	C1636
C156	C1689	C1277	C1637
C1563	C184	C1319	C1638
C158	C1899	C1320	C1703
C1621	C1914	C1325	C175
C1622	C1922	C1367	C1811
C1636	C193	C1377	C184
C1811	C1975	C1399	C1894
C184	C1976	C1408	C1899
C1894	C1983	C1423	C192
C1899	C2015	C1447	C1922
C1905	C204	C147	C193
C1914	C2103	C1470	C1976
C1922	C2104	C1486	C1983
C193	C2226	C1537	C2015
C1975	C2263	C1563	C204
C1976	C2284	C1569	C2080
C2035	C2298	C1570	C2103
C204	C2307	C1611	C2104
C2067	C232	C1612	C2143
C2080	C2322	C1621	C2225
C2103	C2334	C1622	C2226
C2104	C2338	C1636	C2244
C2225	C2364	C1638	C2272
C2226	C2378	C1680	C2284
C2234	C2398	C184	C230
C2255	C2457	C1872	C2307
C2263	C247	C1880	C232
C2284	C2517	C1894	C2322
C2298	C2545	C1899	C2334
C2307	C2552	C1914	C2338
C232	C28	C1922	C2341
C2322	C29	C193	C2378
C2334	C344	C1975	C2379
C2338	C384	C1976	C2398
C2398	C50	C1977	C241
C2405	C504	C1983	C2430
C2517	C571	C2015	C2468
C2518	C652	C2035	C247
C253	C657	C204	C2513
C2552	C694	C2062	C2518
C2586	C745	C2080	C263
C28	C754	C2103	C28
C29	C756	C2104	C29
C325	C80	C2143	C344
C344	C826	C2185	C345
C384	C88	C2221	C384
C448	C909	C2222	C448
C504	C917	C2225	C495
C571		C2226	C50
C577		C2263	C504
C614		C2284	C571
C652		C2298	C580
C657		C2307	C583
C694		C232	C584
C745		C2322	C586
C748		C2334	C652
C754		C2338	C657
C756		C2345	C672
C826		C2378	C691
C88		C2379	C7
C901		C2398	C745
C909		C2405	C747
C917		C2420	C748
		C247	C754
		C2494	C787
		C2513	C88
		C2517	C889
		C2518	C901
		C2541	C909
		C2552	C917
		C2554	C966
		C2562
		C2586
		C263
		C265
		C28
		C29
		C325
		C344
		C345
		C372
		C384
		C397
		C413
		C448
		C474
		C477
		C49
		C50
		C504
		C571
		C637
		C652
		C657
		C672
		C694
		C7
		C745
		C748
		C754
		C756
		C781
		C788
		C826
		C845
		C871
		C88
		C899
		C901
		C909
		C917
		C942
		C978

## Sheet: mRNA_Expression
GeneID	51A	51B	51D	51H	51A-Rdr1	51A-Rdr2
PTET.51.1.T0010001	3.42353	7.02305	4.6800733333	5.8575533333	11.206755	2.668403
PTET.51.1.T0010002	3.6598226667	13.19839	7.9035733333	16.8609466667	61.30246	8.97947
PTET.51.1.T0010003	1.4864133333	3.8703683333	2.1585933333	3.5959833333	5.095182	0.7733
PTET.51.1.T0010004	0	1.85989	0	0	1.65147	0
PTET.51.1.T0010005	0.2857781667	0.9878206667	0.999037	0.7861703333	2.8684177	0.3627911
PTET.51.1.T0010006	3.7853	3.81894	5.2733133333	5.3139433333	8.33974	4.741578
PTET.51.1.T0010007	2.8472866667	5.55138	4.3524	7.5572866667	7.56586	5.716476
PTET.51.1.T0010008	127.3793333333	35.5888666667	52.8377	13.2277833333	899.902	710.53
PTET.51.1.T0010009	1.737721	0.9238906667	1.45995	1.212721	7.19637	8.01934
PTET.51.1.T0010010	0.8742603333	0.5034706667	0.5717986667	0.829384	1.7843854	0.64949
PTET.51.1.T0010011	1.6478666667	1.6675173333	3.4568866667	2.22752	3.449944	2.805289
PTET.51.1.T0010012	0.0964148667	0.4447325	0.2165931667	1.1399276667	0.2605613	0.51624
PTET.51.1.T0010013	3.3670733333	4.2173633333	4.3660133333	6.16172	3.633275	4.245553
PTET.51.1.T0010014	49.3424666667	44.1719333333	56.5546333333	51.0370333333	82.37624	62.1477
PTET.51.1.T0010015	1.0468533333	1.1671526667	1.3779166667	1.6708533333	1.972349	1.070039
PTET.51.1.T0010016	1.47445	1.3618366667	0.8889266667	0	5.22744	3.15397
PTET.51.1.T0010017	1.0705933333	0	1.2857433333	0	15.9465	38.0951
PTET.51.1.T0010018	0.9558876667	0.866005	1.58501	1.69443	2.399418	1.203739
PTET.51.1.T0010019	0.0270298667	0.0738394	0	0.053188	0.164853	0.0361688
PTET.51.1.T0010020	1.79926	1.8823233333	2.3230666667	1.3819723333	2.076483	1.357547
PTET.51.1.T0010021	2.1835153333	2.30814	2.62506	3.0460066667	6.96036	5.080182
PTET.51.1.T0010022	0.5221543333	1.0227383333	1.0308036667	1.06023	1.317788	0.800977
PTET.51.1.T0010023	11.6322933333	6.4802	8.77609	5.92491	42.1338	32.13434
PTET.51.1.T0010024	1.9903866667	4.7518333333	1.8542366667	7.19761	0.968403	1.31466
PTET.51.1.T0010025	4.0495866667	4.4616633333	5.0021166667	4.293	0.964248	1.119663
PTET.51.1.T0010026	0.2512663333	0.2999206667	0.0574823333	0.1448273333	2.386476	5.239592
PTET.51.1.T0010027	1.8322066667	1.5748333333	3.9229233333	0.9902283333	3.561358	3.073137
PTET.51.1.T0010028	4.7142433333	0.3030038667	0.6032116667	0.2005165333	2.226548	1.202545
PTET.51.1.T0010029	9.19121	10.1711766667	6.0875166667	13.2475333333	30.3713	26.48448
PTET.51.1.T0010030	0.4935726667	1.725719	1.150781	1.6634216667	0.3304996	0.4541658
PTET.51.1.T0010031	2.0540433333	2.2579863333	0.6963486667	0.7145866667	17.06459	11.20098
PTET.51.1.T0010032	0.5561813333	0.5595833333	0.7889683333	0.5075346667	0.5859765	0.4715515
PTET.51.1.T0010033	0.4962537667	1.1507966667	0.7739733333	0.816104	1.2630288	0.427776
PTET.51.1.T0010034	2.325728	3.0601833333	6.06195	1.027043	4.58238	2.298095
PTET.51.1.T0010035	1.1195766667	1.5753466667	1.2070286667	2.0337	1.030484	0.649041
PTET.51.1.T0010036	0.8853243333	2.16303	0.6150326667	2.4485433333	4.25147	3.953208
PTET.51.1.T0010037	0.534052	0.888153	0.6113846667	0.991751	0.3564971	0.4092817
PTET.51.1.T0010038	6.68171	13.4053666667	7.1839166667	19.0933333333	7.75793	10.30352
PTET.51.1.T0010039	8.2199533333	9.7882366667	9.28341	10.89155	40.6536	36.29556
PTET.51.1.T0010040	2.23371	1.266265	3.9091833333	1.8472366667	4.595177	5.435219
PTET.51.1.T0010041	0.8807806667	0.676144	0.724399	1.8568266667	3.157836	1.03699
PTET.51.1.T0010042	2.5064066667	5.8065866667	7.26008	5.63165	10.32825	9.98553
PTET.51.1.T0010043	1.2185783333	1.7835766667	1.3656466667	1.8122853333	2.516734	2.395081
PTET.51.1.T0010044	0.4804466667	0	0.64272	0.2969066667	12.85914	7.42122
PTET.51.1.T0010046	242.7343333333	391.6956666667	287.7813333333	251.0266666667	675.2	659.486
PTET.51.1.T0010047	0.6886261	0.448911	0.6428853333	0.402874	3.124503	1.776448
PTET.51.1.T0010048	0.5509336667	0.6968436667	0.4627658333	0.067863	1.833679	1.785946
PTET.51.1.T0010049	38.4814666667	60.3771666667	24.3734666667	32.2760833333	449.8002	329.4308
PTET.51.1.T0010050	0.47882	1.1643433333	1.63711	0.7259646667	1.742218	0.751304
PTET.51.1.T0010051	0.3523723333	0.5044333333	0.597715	0.308698	1.402279	0.6029977
PTET.51.1.T0010052	1.1559226667	0.8582636667	1.61386	0.2882830333	4.122405	1.365752
PTET.51.1.T0010053	0.134966	0.2307036667	0.0403596667	0.233427	1.7801985	1.49879
PTET.51.1.T0010054	0.71214	0.5434673333	1.5275733333	0.5193396667	2.606811	1.377243
PTET.51.1.T0010055	0.0826176667	0.129596	0.2153586667	0	0.4605	0.493775
PTET.51.1.T0010056	148.1456666667	160.813	133.6696666667	120.5028666667	402.23	311.3312
PTET.51.1.T0010057	2.2508626667	1.9610133333	2.5236603333	1.5226566667	8.40392	5.47777
PTET.51.1.T0010058	5.0993966667	2.75887	4.0906533333	2.6174833333	6.511516	2.850348
PTET.51.1.T0010059	0.1223943333	2.0171166667	0.129142	2.1486683333	1.439144	0.5233425
PTET.51.1.T0010060	0.4621626667	2.27146	1.2732716667	1.944921	0.1618609	0.3692127
PTET.51.1.T0010061	1.87836	2.8055966667	1.0006263333	2.5395243333	5.1399	4.29282
PTET.51.1.T0010062	4.4137233333	9.724	9.28189	9.9688433333	9.43656	6.06086
PTET.51.1.T0010063	2.1446433333	2.5872366667	0.4305173333	11.8964833333	63.5485	30.0582
PTET.51.1.T0010064	0.1149986667	0.1558863333	0.2915303333	0.1081895667	0.2955951	0
PTET.51.1.T0010065	8.92249	5.13987	2.52957	3.0343233333	78.5443	71.133
PTET.51.1.T0010066	6.831015	8.1625	21.7116	3.63533	4.876052	1.33482
PTET.51.1.T0010067	0.6796553333	4.9104766667	3.8237433333	6.8570333333	2.587971	2.832651
PTET.51.1.T0010068	14.8423	25.3997333333	23.3469666667	24.1709666667	36.2794	48.7361
PTET.51.1.T0010069	4.3641333333	6.40038	2.46777	10.1053833333	40.54711	27.89036
PTET.51.1.T0010070	0.6037283333	2.2245236667	0.7594746667	1.1390236667	1.8422473	0.762279
PTET.51.1.T0010071	6.55869	14.2721	7.3081933333	16.6119633333	16.86605	14.90244
PTET.51.1.T0010072	1.4301533333	1.252529	1.2768266667	1.080768	1.4733056	0.6564394
PTET.51.1.T0010073	100.1805	28.1646333333	20.4609333333	14.84016	90.19095	21.59837
PTET.51.1.T0010074	26.8834	28.7332333333	37.4868333333	21.93818	40.576	25.50416
PTET.51.1.T0010075	0.2405525	1.3229583333	1.6929326667	0.6231873333	0.8273746	0.2887686
PTET.51.1.T0010076	23.6561666667	30.1086333333	15.4657666667	18.18651	130.9953	39.32636
PTET.51.1.T0010077	4.9186873333	8.1884866667	5.9137333333	5.6004666667	12.953675	3.450039
PTET.51.1.T0010078	2.59796	3.2728466667	7.1250733333	3.4758833333	4.985644	5.378679
PTET.51.1.T0010079	10.40153	18.4979666667	12.3956333333	15.3606033333	30.83451	19.66491
PTET.51.1.T0010080	0.384386	0.2476766667	0.3936296667	0.2233211	0.996537	0.147536
PTET.51.1.T0010081	0.4110713333	0.5265776667	1.4376446667	0.90633	2.196271	2.223621
PTET.51.1.T0010082	10.2082066667	19.6813666667	46.5826666667	12.2134233333	25.1787	11.68973
PTET.51.1.T0010083	1.0013075333	0.5935606667	1.1488553333	0.3087143333	1.785466	0.751273
PTET.51.1.T0010084	8.4893666667	4.1693733333	3.3347966667	2.5850843333	10.543688	2.350376
PTET.51.1.T0010085	0	0.4042633333	0.763702	0.2166866667	0.423002	0.480785
PTET.51.1.T0010086	4.8072366667	9.8597566667	6.4383466667	14.7416633333	3.736411	2.122806
PTET.51.1.T0010087	0.1361761	0.6967593	0.3197903	1.0273573333	0.2848199	0.49798
PTET.51.1.T0010088	1.2124966667	1.9704466667	2.4802	0.50562	5.87345	8.92036
PTET.51.1.T0010089	0.235685	0.5445056667	0.4196	0.9512563333	0.4546081	0.2438756
PTET.51.1.T0010090	1.075439	0.919773	1.4586533333	0.2441866667	4.464826	3.449637
PTET.51.1.T0010091	7.06316	9.41684	7.1616166667	7.9331066667	20.70706	18.74336
PTET.51.1.T0010092	42.7921	53.3060666667	49.4838333333	29.5252	117.8076	132.6319
PTET.51.1.T0010093	3.8233403333	2.5324766667	7.34559	3.68072	25.14194	14.475421
PTET.51.1.T0010094	22.1775666667	9.8568566667	16.2794	8.2005033333	54.73601	23.99708
PTET.51.1.T0010095	1.7964166667	6.71486	11.1486366667	5.19448	1.57407	1.049072
PTET.51.1.T0010096	2.7668	4.9971766667	6.1905266667	3.1959653333	8.75136	5.610392
PTET.51.1.T0010097	0.3603428667	0.4109053333	0.8806023333	0.1006158667	1.318635	0.3836414
PTET.51.1.T0010098	1.015482	1.5097333333	1.5782006667	0.7429986667	0.5621665	0.3454585
PTET.51.1.T0010099	0.9108856667	1.6122246667	1.145886	0.9715956667	1.933813	1.440982
PTET.51.1.T0010100	2.3540133333	2.0133233333	4.0428533333	0.7944213333	2.192548	0.7782517
PTET.51.1.T0010101	10.4959066667	19.7017333333	16.5145666667	19.7682866667	14.71161	8.50781
PTET.51.1.T0010102	0.4123926667	0.9909296667	1.23878	1.2582873333	1.815581	1.69042
PTET.51.1.T0010103	0.024374	0.0300805667	0.0203649333	0.0616456333	0.0748563	0.0440401
PTET.51.1.T0010104	8.6323366667	12.2962666667	13.039	6.7502133333	16.82784	12.65836
PTET.51.1.T0010105	0.3209936667	0	0	0.210157	3.76956	0
PTET.51.1.T0010106	6.4686633333	13.4422333333	7.34745	2.63043	68.64743	18.91564
PTET.51.1.T0010108	0.251459	0.2638183333	0.3474226667	0.2123792667	0.9975923	0.3130464
PTET.51.1.T0010109	20.9637	31.5500666667	19.0477666667	36.3665666667	39.85656	38.47257
PTET.51.1.T0010110	0.5411146667	0.8137373333	0.813107	0.7544073333	1.1257114	0.667599
PTET.51.1.T0010111	2.5206933333	2.757074	4.1471733333	2.3936	4.626636	1.822019
PTET.51.1.T0010112	7.5978566667	5.37592	8.4154233333	4.9626033333	4.808641	3.213253
PTET.51.1.T0010113	1.4757573333	2.1989133333	0.9954463333	2.192615	5.64586	4.457521
PTET.51.1.T0010114	7.52726	4.8516366667	5.5545833333	3.3120073333	8.385447	5.611342
PTET.51.1.T0010115	0.1644023333	0.5395126667	0.24606	0.402571	2.053178	3.30021
PTET.51.1.T0010116	0.3448966333	0.6713253333	1.558825	0.1862878333	1.4959248	0.4848969
PTET.51.1.T0010117	0.8138183333	1.133428	0.8550953333	0.884802	1.352632	1.13877
PTET.51.1.T0010118	0.3236513333	1.2450466667	0.7649036667	0.9473443333	3.100181	2.068718
PTET.51.1.T0010119	0	0.1076756667	0	0.4226866667	0.311961	0
PTET.51.1.T0010120	4.0720466667	3.44983	4.91093	3.3328233333	1.845947	1.570745
PTET.51.1.T0010121	1.304334	6.0111666667	3.2830133333	5.4559633333	4.766704	3.983238
PTET.51.1.T0010122	1.27911	3.1122533333	3.59334	2.3036166667	2.581691	1.755867
PTET.51.1.T0010123	3.7087166667	6.12246	5.6157966667	5.0575833333	14.62428	10.32621
PTET.51.1.T0010124	8.89927	9.25159	5.32647	11.0372833333	10.87874	17.63718
PTET.51.1.T0010125	0.7885103333	0.887022	1.47347	0.7592376667	1.586779	1.2565943
PTET.51.1.T0010126	135.7303333333	79.3524666667	34.4733666667	111.9183333333	2700.132	2257.463
PTET.51.1.T0010127	8.4259266667	6.9088933333	11.6254533333	4.4536066667	47.20628	21.44803
PTET.51.1.T0010128	0.468627	1.0255206667	0.5866603333	2.2044543333	0.877335	0.797466
PTET.51.1.T0010129	2.5095733333	3.7350933333	1.924662	2.9284266667	11.71954	5.532649
PTET.51.1.T0010130	5.3462466667	4.6173233333	4.2336666667	2.9426666667	12.858635	9.048188
PTET.51.1.T0010131	364.3306666667	62.0287666667	114.3774666667	22.5436	150.9551	118.4808
PTET.51.1.T0010132	2.6152533333	2.90944	2.224887	1.938076	2.991161	1.4859332
PTET.51.1.T0010133	4.6940966667	7.988	3.4502266667	11.1019333333	16.69214	22.94753
PTET.51.1.T0010134	114.7042	67.6501333333	60.9173333333	56.6007333333	130.8823	64.4623
PTET.51.1.T0010135	3.4483533333	8.2339633333	2.04662	8.9651	12.93637	10.72774
PTET.51.1.T0010136	0.8582163333	1.8843	2.7123366667	1.7060266667	2.3171696	0.903544
PTET.51.1.T0010137	2.1475	3.6521066667	3.7977933333	3.701101	4.80681	3.896205
PTET.51.1.T0010138	0.8007386667	1.5848556667	1.7785726667	0.93539	2.293366	2.453054
PTET.51.1.T0010139	0.9223283333	2.74609	5.1917233333	2.8804573333	3.398027	3.092749
PTET.51.1.T0010140	45.427	36.8086666667	21.3284333333	103.8591666667	120.4326	91.0887
PTET.51.1.T0010141	32.3209666667	65.7077333333	15.1733666667	81.1245666667	312.4382	378.1596
PTET.51.1.T0010142	1.1995366667	1.5794866667	3.1335166667	0.2770373333	6.917468	4.169347
PTET.51.1.T0010143	0.0826176667	0.701257	0.711557	0.5347106667	0.0354231	0.362358
PTET.51.1.T0010144	0.2439153333	1.443584	0.249659	0.676456	6.120931	2.646156
PTET.51.1.T0010145	6.6766933333	17.9400666667	17.1093566667	10.7253	22.69718	17.51475
PTET.51.1.T0010146	1.6169496667	2.5129666667	4.1524033333	2.2002166667	3.753721	2.056774
PTET.51.1.T0010147	0.8760476667	2.18414	3.0339566667	1.780531	2.255299	1.570387
PTET.51.1.T0010148	0.4817923333	0.772022	0.1578603333	0.1890223333	4.152797	3.933844
PTET.51.1.T0010149	1.3025683333	1.6490786667	1.1612533333	1.800381	1.5255133	0.6240465
PTET.51.1.T0010150	2.7058216667	7.6543033333	2.8583666667	2.60153	17.357808	9.06486
PTET.51.1.T0010151	0	0	0	0	4.0979	7.80547
PTET.51.1.T0010152	1.155074	1.3085383333	1.8374866667	0.5265213333	2.741909	3.964856
PTET.51.1.T0010153	0.693901	0.7872776667	0.6721256667	0.5524426667	1.0308102	0.2737715
PTET.51.1.T0010154	2.4342533333	1.0764163333	1.6727666667	0.908721	5.76552	5.93938
PTET.51.1.T0010155	1.0585816667	0.349325	1.28049	0.3513466667	1.360231	0.948389
PTET.51.1.T0010156	1.832311	3.1450833333	3.1469866667	2.5406366667	6.036873	2.603779
PTET.51.1.T0010157	45.4158333333	71.7597333333	41.3750333333	250.4933333333	710.945	917.947
PTET.51.1.T0010158	0.2383493333	1.0115886667	1.3357243333	0.9502933333	0.7916071	0.3701969
PTET.51.1.T0010159	1.9356133333	1.8112066667	1.8613133333	1.2588433333	9.21204	7.01851
PTET.51.1.T0010160	4.58896	10.5757	3.87167	13.34738	7.82552	7.77332
PTET.51.1.T0010161	1.1574966667	2.8603366667	1.291124	5.50458	2.920464	2.318864
PTET.51.1.T0010162	101.8731333333	42.1865	35.5524666667	38.7664666667	118.023	75.9926
PTET.51.1.T0010163	1.2789903333	2.3596933333	2.6271766667	1.761338	1.67984	1.44622
PTET.51.1.T0010164	10.0236933333	10.6771466667	8.4590066667	12.6072	17.85151	26.87475
PTET.51.1.T0010165	1.9921646667	2.141248	5.45944	1.87078	3.1329874	0.5225246
PTET.51.1.T0010166	5.7029266667	12.5439333333	3.9011966667	26.5627666667	24.43092	43.47675
PTET.51.1.T0010167	11.4290666667	12.0436266667	14.6308666667	8.29087	86.8658	86.0143
PTET.51.1.T0010168	0.884755	1.471259	2.52678	1.401152	2.217163	1.953649
PTET.51.1.T0010169	0.315704	0.800507	0.4199543333	0.7334243333	1.2387836	0.6585121
PTET.51.1.T0010170	158.853	258.947	142.5433333333	121.7764666667	155.1647	147.9629
PTET.51.1.T0010171	0.971843	0.7534933333	0.750191	0.220275	3.032417	1.51304
PTET.51.1.T0010172	1.9543733333	1.9084096667	2.30846	1.9741066667	5.184664	3.685572
PTET.51.1.T0010173	4.40575	2.9417166667	14.0944666667	5.5222466667	68.9436	79.6982
PTET.51.1.T0010174	0.3328253333	0.2821213333	1.6873266667	1.7193233333	143.3108	76.52664
PTET.51.1.T0010175	0.4789813333	0.303097	0.84638	1.4033933333	64.0136	54.32623
PTET.51.1.T0010176	1.668631	4.1231833333	2.2651933333	7.6037433333	4.51245	5.96512
PTET.51.1.T0010177	58.5559333333	73.5699	32.2839333333	82.8418333333	94.334	149.287
PTET.51.1.T0010178	3.88302	5.4848	1.9167386667	3.3956333333	8.5281	6.85819
PTET.51.1.T0010179	0.5089083333	0.8711376667	0.7435366667	0.668042	1.384337	0.5494388
PTET.51.1.T0010180	8.9233966667	11.2145966667	12.5163333333	7.9631	21.78973	21.1513
PTET.51.1.T0010181	3.6114466667	9.9242666667	12.7472333333	9.1035266667	9.83176	11.86094
PTET.51.1.T0010182	5.8840933333	12.5297333333	8.8421533333	22.5174333333	6.236258	6.01857
PTET.51.1.T0010183	0.951626	2.5037126667	1.1539373333	2.1297966667	3.438046	2.378695
PTET.51.1.T0010184	1.4295633333	5.11051	4.9771766667	4.0761166667	0.7543958	0.457227
PTET.51.1.T0010185	3.54124	3.64475	2.7032466667	6.3814733333	26.4851	31.15572
PTET.51.1.T0010186	1.7335	2.3401666667	3.07226	2.4405466667	3.062985	2.514458
PTET.51.1.T0010187	1.342004	1.8992426667	4.2601133333	1.4448736667	4.082294	1.911453
PTET.51.1.T0010188	1.4689876667	2.7061866667	2.03246	2.0328283333	3.412855	2.541129
PTET.51.1.T0010189	1.5163083333	7.3460266667	4.6206133333	11.6333333333	2.832129	0.961812
PTET.51.1.T0010190	130.0067333333	68.7679	27.2261333333	62.6766	414.8261	633.292
PTET.51.1.T0010191	369.6043333333	680.7136666667	941.231	428.9573333333	628.9831	444.245
PTET.51.1.T0010192	34.4960333333	62.8392	102.9964666667	65.2179	29.85625	30.49068
PTET.51.1.T0010193	0.8380133333	1.0060933333	1.1731533333	0.3423863333	2.778438	1.342766
PTET.51.1.T0010194	1.7894553333	2.2393866667	1.2782823333	1.4819233333	6.927257	3.547192
PTET.51.1.T0010195	39.1932666667	80.8201	48.1153666667	48.6525	26.29413	43.6441
PTET.51.1.T0010196	0.3154176667	0.3793176667	0.3783956667	0.2870591667	0.461414	0.1677129
PTET.51.1.T0010197	0.4399873333	1.045726	0.7650146667	0.3466793333	1.7836679	0.343848
PTET.51.1.T0010198	47.8963666667	73.8403666667	69.7780666667	109.1057666667	87.4091	64.1732
PTET.51.1.T0010199	51.5317666667	55.0051666667	70.0441333333	110.144	73.9456	43.14822
PTET.51.1.T0010200	6.7044633333	8.50317	9.9591833333	8.88082	8.119797	6.98309
PTET.51.1.T0010201	7.1910466667	4.466	6.7634066667	4.0347733333	11.32625	11.3887
PTET.51.1.T0010202	14.2310666667	21.8413333333	18.9081333333	26.9731666667	60.2996	44.1798
PTET.51.1.T0010203	6.2180266667	12.5305333333	6.49814	19.1682333333	9.82291	7.24389
PTET.51.1.T0010204	0.4441846667	0.941139	1.188469	0.2899473333	1.517953	0.925612
PTET.51.1.T0010205	12.917	20.5579666667	11.3435766667	12.3586666667	57.1021	48.3855
PTET.51.1.T0010206	7.3285766667	4.0272966667	3.81034	3.0531333333	6.970996	1.461235
PTET.51.1.T0010207	2.2438833333	3.9823966667	3.0453366667	7.8041466667	20.50723	14.10101
PTET.51.1.T0010208	15.7521666667	26.7466	21.4426	28.8260666667	141.6359	96.6446
PTET.51.1.T0010209	0.1780340667	0.2012413333	0.352516	0.1517883333	1.366675	0.5329057
PTET.51.1.T0010210	1.0716393333	3.48066	0.0518763	1.3026156667	11.6141	10.56444
PTET.51.1.T0010211	0.7893456667	1.76564	0.7478293333	1.698825	6.50876	3.514789
PTET.51.1.T0010212	280.907	306.911	90.3451333333	246.94	853.639	884.689
PTET.51.1.T0010213	1.37294	1.41941	1.2399676667	3.0048366667	4.129626	4.234308
PTET.51.1.T0010214	4.0090266667	3.8971266667	3.54713	3.2791233333	31.60719	20.72239
PTET.51.1.T0010215	0.7168273333	1.3656333333	0	1.7484666667	4.903518	3.853492
PTET.51.1.T0010216	0.2155546667	0.4952143333	0.3903626667	0.3957866667	1.4085923	0.644785
PTET.51.1.T0010218	0	0.36802	0.5216123333	1.1176166667	3.87865	4.72869
PTET.51.1.T0010219	207.521	163.268	52.7112	160.8326666667	4400.57	3418.572
PTET.51.1.T0010220	129.0376666667	128.3736666667	242.4943333333	116.413	45.8589	112.8761
PTET.51.1.T0010221	36.6276	30.279	65.5783333333	34.2127333333	123.8596	78.88848
PTET.51.1.T0010222	98.4689333333	75.0499666667	24.3119333333	29.6092666667	329.7187	248.0227
PTET.51.1.T0010223	1.6563833333	2.9805666667	0.7773326667	3.4200166667	2.5441515	0.8588914
PTET.51.1.T0010224	2.53759	3.9189666667	3.4308866667	6.009287	5.352583	4.8323
PTET.51.1.T0010225	3.1056533333	3.5368766667	2.8192533333	2.0772466667	2.548113	3.996829
PTET.51.1.T0010226	0.384653	0.2542031333	0.270268	0.114462	1.696773	0.6374827
PTET.51.1.T0010227	3.3196006667	2.6127866667	2.2339233333	2.4883543333	5.723618	3.499971
PTET.51.1.T0010228	10.9194266667	18.5667366667	16.1515333333	19.67983	29.07141	16.25576
PTET.51.1.T0010229	1.36779	4.0603466667	1.2829363333	2.294863	15.91064	10.80716
PTET.51.1.T0010230	9.3438133333	10.4209966667	10.6162166667	9.5464433333	12.448906	8.19355
PTET.51.1.T0010231	0.1482139667	0.0497487333	0.0502011333	0.0139823333	0.142231	0.525396
PTET.51.1.T0010232	2.2878333333	3.02292	2.6766433333	3.830723	9.7331	7.47275
PTET.51.1.T0010233	0.3958809667	0.5923693333	1.4259133333	0.572741	2.2322316	0.6284194
PTET.51.1.T0010234	0.9764023333	0.1766246667	0	1.43704	4.26595	4.8475
PTET.51.1.T0010235	11.3551833333	9.9714266667	12.5338033333	5.1311966667	20.00686	15.9754
PTET.51.1.T0010236	108.263	71.2020666667	18.4471366667	112.5583333333	1279.735	1337.878
PTET.51.1.T0010237	3.7140666667	8.2739266667	5.9841566667	14.2829033333	13.61643	10.40557
PTET.51.1.T0010239	2.6793766667	4.3364333333	5.73333	5.081716	2.813503	2.933948
PTET.51.1.T0010240	3.6517233333	5.9943246667	6.86825	5.2606433333	12.61371	7.00542
PTET.51.1.T0010241	2.13249	2.67925	0.8046236667	2.6447366667	9.91857	5.56415
PTET.51.1.T0010242	464.821	538.449	416.0616666667	398.6173333333	585.765	746.581
PTET.51.1.T0010243	14.7130666667	10.7276333333	21.7121	5.1474766667	212.4409	234.7421
PTET.51.1.T0010244	5.58488	6.0852	7.13955	4.3519566667	23.95747	30.937
PTET.51.1.T0010246	3.45053	10.84573	8.9499633333	15.72372	14.99395	14.50484
PTET.51.1.T0010247	0.858308	1.6284653333	1.48867	1.6730993333	2.321231	1.100503
PTET.51.1.T0010248	0.9404483333	1.3460813333	1.0739716667	1.3011166667	1.693576	1.612151
PTET.51.1.T0010249	0.9679536667	2.2805333333	0.1909443333	1.720585	1.788981	2.991249
PTET.51.1.T0010250	1.364178	1.7132133333	1.6009266667	3.1317566667	13.54737	9.372605
PTET.51.1.T0010251	3.6113666667	5.65411	3.1581933333	2.9030433333	4.019477	3.470819
PTET.51.1.T0010252	16.3307666667	12.1323	11.0005233333	11.7611933333	32.40909	34.89189
PTET.51.1.T0010253	14.5619333333	8.82257	8.5524233333	5.0893466667	19.27731	26.76711
PTET.51.1.T0010254	200.9916666667	137.714	37.3269	113.6394666667	332.6939	291.8303
PTET.51.1.T0010255	3.2612366667	3.5320563333	7.8172866667	5.28419	26.60797	18.64055
PTET.51.1.T0010256	5.66121	5.7963066667	6.29244	10.1471766667	56.9883	37.68154
PTET.51.1.T0010257	202.8403333333	163.674	328.4226666667	111.3687666667	133.1506	117.9324
PTET.51.1.T0010258	4.6041633333	4.7650266667	4.12262	3.8400233333	11.26355	4.57315
PTET.51.1.T0010259	1.9010426667	4.22118	5.5715433333	4.3125633333	5.385832	3.026079
PTET.51.1.T0010260	0.3533313333	0.2288641	0.5237433333	0.3869366667	1.356669	1.1516509
PTET.51.1.T0010261	0.9592486667	2.3112766667	0.990309	2.45452	11.46714	9.68338
PTET.51.1.T0010262	4.4657066667	6.8879533333	5.3251	6.2812066667	14.33241	7.033469
PTET.51.1.T0010263	0	0	0	0	1.529398	0
PTET.51.1.T0010264	1.2707476667	3.0828733333	1.2765166667	6.7844233333	6.94198	12.92438
PTET.51.1.T0010265	23.0063333333	10.0762133333	51.5199333333	10.1630833333	35.17969	19.06173
PTET.51.1.T0010266	0.514776	1.63012	0.914185	0.9247676667	3.022822	6.369075
PTET.51.1.T0010267	1.079442	4.49807	4.4707333333	2.5223526667	2.6123	2.281072
PTET.51.1.T0010268	9.71189	0.4307556667	2.3552733333	0.9274103333	4.80939	5.01333
PTET.51.1.T0010269	41.2859333333	38.9522333333	64.4293666667	31.2338333333	29.63533	25.13958
PTET.51.1.T0010270	20.5562	29.3773	14.3110666667	27.6945666667	57.77832	44.24659
PTET.51.1.T0010271	38.7724333333	24.4154	25.3139	21.52973	40.77954	17.46422
PTET.51.1.T0010272	24.8919333333	14.8419666667	13.4133533333	7.6742566667	40.48646	21.58768
PTET.51.1.T0010273	2.4333933333	7.1227833333	5.5523433333	10.3962633333	8.46488	9.79522
PTET.51.1.T0010274	93.4299333333	48.7419666667	33.6990333333	84.6843	746.246	679.073
PTET.51.1.T0010275	3.9717433333	1.2533223333	1.4683523333	0.7645266667	5.17299	2.508857
PTET.51.1.T0010276	2.5934566667	0.683246	1.8422163333	1.2328126667	6.698811	3.254835
PTET.51.1.T0010277	1.902332	2.393399	1.6851966667	1.2164603333	2.4962678	0.855742
PTET.51.1.T0010278	16.7442666667	33.9410666667	1.6767666667	119.9035666667	13.77629	25.67819
PTET.51.1.T0010279	4.7912933333	3.8678	2.65168	60.1056666667	96.6974	89.6182
PTET.51.1.T0010280	0.5543673333	1.8787933333	3.0645833333	1.7660036667	0.7305603	1.049458
PTET.51.1.T0010281	0.6036753333	0.0587276667	0.5376666667	0	0.501927	0.4842482
PTET.51.1.T0010282	1.859798	0.9019546667	5.7584833333	0.1990143333	4.446251	1.759382
PTET.51.1.T0010283	1.9661513333	3.615139	6.8534233333	2.69838	2.939941	0.99507
PTET.51.1.T0010284	0.0660788333	0.118902	0.135968	0.1130446667	0.4858682	0.4201933
PTET.51.1.T0010285	1.6033463333	2.0377266667	1.7405033333	7.53543	4.796283	2.654051
PTET.51.1.T0010286	0.515093	1.0422966667	3.95083	0.4645283333	1.862591	2.326889
PTET.51.1.T0010287	0.3617683333	0.494703	1.23608	0.0302148333	1.4236157	0.188078
PTET.51.1.T0010288	0.812088	0.1851516667	0.1714173333	0.7657426667	2.251762	1.317531
PTET.51.1.T0010289	3.7781366667	5.6840843333	4.8018066667	7.8960733333	4.64723	2.509727
PTET.51.1.T0010290	0.0778916	0.1269823333	0.0370293667	0.2044963667	0.2395607	0.31254
PTET.51.1.T0010291	0.2446168	0.2452286667	0.33156	0.2569176667	0.808146	0.507123
PTET.51.1.T0010292	4.5359633333	9.8185966667	4.0189566667	5.28168	154.0662	147.5442
PTET.51.1.T0010293	0.1080185	0.5004503333	0.2058653667	0.3489817667	0.522525	0.6130066
PTET.51.1.T0010294	2.26362	6.59461	4.8633433333	4.4618866667	10.00356	8.573836
PTET.51.1.T0010295	0.049887	0.218174	0.052775	0.1449736667	1.108432	0.442704
PTET.51.1.T0010297	81.6574333333	51.1505	11.4432666667	112.9167	32.02828	55.4561
PTET.51.1.T0010298	0.5506966667	0	0	0.4556933333	5.87628	2.730384
PTET.51.1.T0010299	0.3547921	0.5062565333	0.419498	0.4799700667	1.010057	0.5926147
PTET.51.1.T0010300	4.33721	4.0712466667	6.9103733333	2.8258433333	17.37183	10.91579
PTET.51.1.T0010301	0.7281486667	0.7871856667	1.239987	1.101762	2.981067	1.819201
PTET.51.1.T0010302	550.5056666667	965.8696666667	761.123	858.728	1762.258	2095.308
PTET.51.1.T0010303	1.317118	1.6500666667	2.1393513333	0.7845316667	3.743222	3.83288
PTET.51.1.T0010304	7.68212	6.7403633333	6.7285566667	5.2214866667	36.13761	16.667932
PTET.51.1.T0010305	4.43875	3.95885	3.0181666667	23.7640666667	21.70466	56.3766
PTET.51.1.T0010306	0.7310326667	8.9993566667	15.2484266667	1.5038033333	5.141562	6.587441
PTET.51.1.T0010307	2.32412	3.11598	2.8797066667	1.676405	5.21757	8.94024
PTET.51.1.T0010308	1006.1226666667	306.0753333333	168.0036666667	238.231	15440.64	14581.18
PTET.51.1.T0010309	0.8034066667	1.1356133333	0.973828	0.898345	1.4522596	0.541043
PTET.51.1.T0010310	0.3026441667	0.3641896667	0.3783766667	0.3490096667	1.081117	0.5137161
PTET.51.1.T0010311	1.0096486667	1.7885425333	2.18239	1.3281663333	1.0039652	0.1796785
PTET.51.1.T0010312	0.4799303333	1.6196833333	0.4154976667	0.7906766667	4.658989	3.872453
PTET.51.1.T0010313	0.673221	1.6772676667	0.9066796667	2.47483	1.1500381	1.087104
PTET.51.1.T0010314	22.66284	25.4253266667	57.9239	11.4945833333	80.2118	50.74586
PTET.51.1.T0010315	2.02936	0.6062073333	1.3788466667	0.7833753333	5.0248735	1.260945
PTET.51.1.T0010316	0.977713	1.235176	1.7684403333	0.829437	1.923987	1.799753
PTET.51.1.T0010317	8.8689066667	9.2978533333	10.3152966667	6.2008833333	10.60149	8.23546
PTET.51.1.T0010318	0.2404993333	0.2795353333	0.2997116667	0.2051545	0.5963259	0.2701719
PTET.51.1.T0010319	59.0936	94.3000333333	52.8391	119.3229	46.7183	86.6148
PTET.51.1.T0010320	50.2888	56.8524	91.5605333333	31.0182	54.2754	58.2822
PTET.51.1.T0010321	24.9536333333	29.4655666667	13.5146666667	24.1416	37.75816	38.2172
PTET.51.1.T0010322	4.0149833333	2.42673	5.3127866667	1.7066223333	5.603403	3.74055
PTET.51.1.T0010323	4.83118	3.5689266667	2.1427233333	2.7149933333	6.626922	1.75475
PTET.51.1.T0010324	0.283124	0.9684826667	0.4718343333	2.6008976667	1.22812	1.0330743
PTET.51.1.T0010325	1.340055	3.5800066667	3.6709333333	2.9689766667	2.9206043	0.853165
PTET.51.1.T0010326	0.0201014333	2.04679	0.2473036667	3.1062733333	2.785285	0.825861
PTET.51.1.T0010327	0.7154773333	0.633073	0.536634	0.4510877333	2.362165	0.897163
PTET.51.1.T0010328	1.0839186667	0.8204536667	1.284152	0.40521	1.898362	0.69928
PTET.51.1.T0010329	0.0861243	6.570494	1.2018303333	3.02365	0.6748215	0.292143
PTET.51.1.T0010330	1.2150432333	1.5910419	2.3872033333	1.0777934	1.9386619	0.4252947
PTET.51.1.T0010331	0.1656876667	0.1496956667	0.1408116333	0.0851158	0.5492028	0.1141102
PTET.51.1.T0010332	0.8711143333	0.8899816667	1.161737	1.4683603333	1.961594	1.923396
PTET.51.1.T0010333	16.9601666667	8.14848	7.36117	10.2189	112.8524	81.4668
PTET.51.1.T0010334	2.4196366667	3.14786	2.92362	2.1049933333	5.358845	3.267464
PTET.51.1.T0010335	0.1342139333	0.5875606667	0.2228366667	0.290603	1.080835	0.523838
PTET.51.1.T0010336	1.704877	2.3679366667	1.2992833333	2.0658633333	0.7753708	0.3581022
PTET.51.1.T0010337	0.5735743333	0.203199	0.4242696667	0	1.251046	2.233721
PTET.51.1.T0010338	1.360256	2.20453	1.78763	2.3432043333	4.245877	3.063441
PTET.51.1.T0010339	10.5323966667	14.4972666667	4.4868466667	19.0924366667	21.90453	21.40679
PTET.51.1.T0010340	173.2816666667	66.6991333333	45.7892333333	27.3497666667	420.7138	187.7631
PTET.51.1.T0010341	6.3190866667	12.8301	4.1170233333	13.78896	11.42861	11.58117
PTET.51.1.T0010342	1.176945	2.26287	2.6886233333	2.5191136667	5.293101	1.957821
PTET.51.1.T0010343	4.2118166667	6.9666133333	2.1089566667	2.1307066667	75.0617	77.807
PTET.51.1.T0010344	0.8086443333	1.67364	0.4213216667	1.9375666667	0.542781	1.743107
PTET.51.1.T0010345	1.6119183333	2.4931833333	1.7742433333	3.2574066667	4.15521	5.48074
PTET.51.1.T0010346	0.5240036667	0.8560403333	0.4016423333	0.4292933333	1.266902	1.213801
PTET.51.1.T0010347	150.0076666667	360.1623333333	161.1473333333	460.7156666667	487.31	562.605
PTET.51.1.T0010348	1764.9896666667	2289.4666666667	1264.2733333333	3892.6566666667	2040.592	3826.263
PTET.51.1.T0010349	1.6064766667	1.674578	1.3507533333	3.4958233333	3.396843	0.923202
PTET.51.1.T0010350	0.5621126667	0.440613	0.7717946667	1.1326256667	1.07191	0.2792041
PTET.51.1.T0010351	0	0.2308333333	0.2818563333	3.36262	6.69109	0
PTET.51.1.T0010352	1.8464066667	4.8996066667	0	12.2931233333	113.601	185.162
PTET.51.1.T0010353	2.9098966667	3.1693866667	1.4415833333	2.7319233333	7.18251	6.68928
PTET.51.1.T0010354	0.5649933333	0.662522	0.755895	0.5599613	1.158726	0.3310745
PTET.51.1.T0010355	0.688942	1.0582663333	1.7814633333	0.5796986667	2.047628	1.810834
PTET.51.1.T0010356	0.597679	1.6799176667	1.9108133333	0.723216	1.0108103	0.3811065
PTET.51.1.T0010357	38.0468666667	41.6207333333	8.0652433333	46.2758333333	30.51097	35.73417
PTET.51.1.T0010358	33.5428	37.2943	5.67773	45.5173333333	19.47616	26.2928
PTET.51.1.T0010359	1.0072446667	3.05168	2.28578	3.4891333333	2.677553	3.078294
PTET.51.1.T0010360	0.8255043333	2.1632933333	1.47548	1.9887723333	3.026351	1.784279
PTET.51.1.T0010361	0.6630093333	1.217147	1.732676	2.22529	8.008959	5.96206
PTET.51.1.T0010362	1.059352	0.8110656667	1.22123	0.4985693333	1.916937	0.8087501
PTET.51.1.T0010363	0.1957303333	0.584907	1.24123	0.4290223333	0.3556888	0.3681838
PTET.51.1.T0010364	0.9879246667	5.0842833333	5.39106	4.05454	0.461156	0.4236665
PTET.51.1.T0010365	0.0803043333	0.0226212333	0	0.0907933333	0.2520819	0.269588
PTET.51.1.T0010366	7.93232	13.6885633333	8.47704	14.8026	0.8100406	1.818923
PTET.51.1.T0010367	2.0931783333	1.717689	1.7724133333	2.13753	9.40386	4.59507
PTET.51.1.T0010368	1.1254823333	1.8448266667	1.6948533333	1.2815393333	5.33064	3.764647
PTET.51.1.T0010369	5.8942966667	9.0956233333	7.6205433333	9.1778066667	44.28505	31.15253
PTET.51.1.T0010370	0.4422286667	0.2154383333	0.311097	0.7061466667	1.959551	0.893567
PTET.51.1.T0010371	0.0551918333	0.3619638333	0.0957582	0.0987286667	1.2991785	0.547468
PTET.51.1.T0010372	0.4008813333	0.5767223333	0.7402703333	0.426544	0.447653	0.1612851
PTET.51.1.T0010373	0.0385050667	0.0986484	0.0254228333	0.0931949333	0.2008305	0.2022917
PTET.51.1.T0010374	0.4631946667	0.5882733333	0.494371	0.4860323333	1.0206255	0.164207
PTET.51.1.T0010375	19.9866	9.9247033333	14.8738333333	9.8917633333	120.3955	103.4488
PTET.51.1.T0010376	0.5832643333	0.4468539	1.422904	0.2089953333	0.5784817	0.294811
PTET.51.1.T0010377	0.678888	0.7285403333	1.0205186667	0.3009482667	2.131227	1.012004
PTET.51.1.T0010378	29.7701333333	9.6080066667	10.6392033333	13.56178	152.5791	221.5818
PTET.51.1.T0010379	12.3295333333	19.9070333333	27.8013	24.7898	25.20507	21.01267
PTET.51.1.T0010380	0.1773153333	0.1025151333	0.1308393333	0.0994746667	1.037258	0.8198298
PTET.51.1.T0010381	0.4023636667	0.751497	2.04204	1.1429126667	3.933236	4.028884
PTET.51.1.T0010382	1.0464456667	1.2132093333	2.17099	0.3077423333	1.759424	0.829616
PTET.51.1.T0010383	0.9964243333	4.7460153333	2.67648	7.26925	2.0817004	0.7453231
PTET.51.1.T0010384	4.3237966667	2.6407633333	16.0044666667	1.258369	14.94806	7.72714
PTET.51.1.T0010385	0.4105306333	0.423745	0.4788136667	0.6574473333	1.505049	0.828858
PTET.51.1.T0010386	4.3244133333	4.15902	6.1139233333	3.5409533333	8.68362	7.1146
PTET.51.1.T0010387	0.949919	0.9736733333	1.262649	1.681226	2.761348	2.792748
PTET.51.1.T0010388	5.4706533333	8.2149166667	13.6668666667	6.1026733333	9.029526	4.104572
PTET.51.1.T0010389	0.4388826667	0.7494056667	0.5206876667	0.663352	2.617796	2.114905
PTET.51.1.T0010390	0.381672	0.5460523333	1.67506	1.159217	2.686946	1.937028
PTET.51.1.T0010391	154.2073333333	96.5131666667	71.9500666667	130.1350333333	509.493	470.987
PTET.51.1.T0010392	29.3995166667	15.8479	25.6152	7.89893	44.68636	29.40705
PTET.51.1.T0010393	0.5317443333	1.2555086667	0.2249300667	0.4388126667	3.327704	2.81942
PTET.51.1.T0010394	48.3665333333	47.6988666667	13.9646	36.6887333333	69.1367	71.3122
PTET.51.1.T0010395	32.3107666667	29.5484666667	68.3226666667	14.4788033333	63.4093	61.7888
PTET.51.1.T0010396	5.50061	11.7931333333	7.01251	8.7204433333	10.50191	9.147704
PTET.51.1.T0010397	4.0562433333	7.4913533333	7.2532066667	10.1848266667	2.104267	1.688717
PTET.51.1.T0010398	1.5287966667	2.1383833333	1.3709596667	3.111983	5.11572	3.444379
PTET.51.1.T0010399	1.67614	1.27436	0.9545613333	1.80964	1.648408	1.475222
PTET.51.1.T0010400	86.8201333333	74.9993666667	70.1786333333	100.0772666667	86.3558	184.3263
PTET.51.1.T0010401	2.43954	1.1699443333	2.1568266667	1.2840656667	2.007659	0.858708
PTET.51.1.T0010402	59.5210666667	25.8277666667	18.2705333333	15.80847	143.051	86.7675
PTET.51.1.T0010403	0.1478737667	0.1513813333	0.1232681667	0.0843835	0.8625534	0.1726461
PTET.51.1.T0010404	18.0270666667	158.9986666667	53.1523333333	129.2317666667	15.47987	21.41439
PTET.51.1.T0010405	0.500209	1.3620766667	0.9139063333	1.401262	1.83872	0.474473
PTET.51.1.T0010406	3.82726	16.3602333333	11.8569	12.0192266667	16.38313	13.68217
PTET.51.1.T0010407	1.418415	1.2854586667	1.1697176667	0.133943	3.62841	2.177016
PTET.51.1.T0010408	0.0955023333	0.4278146667	0.316658	0	1.03907	0
PTET.51.1.T0010409	0.414645	1.0206623333	1.2698353333	2.5951166667	1.179597	1.095248
PTET.51.1.T0010410	1.4670816667	1.2845	2.49883	1.0468313333	0.5175319	0.550189
PTET.51.1.T0010411	1.149501	0.2385846667	0.543665	0.2693253333	0.3973717	0.1050649
PTET.51.1.T0010412	2.25676	2.9726433333	1.5382776667	4.28923	11.17117	7.8553
PTET.51.1.T0010413	10.4924766667	17.3156333333	10.5730533333	9.9082066667	34.8011	26.59271
PTET.51.1.T0010414	0.63091	0.5604766667	0.1463373333	1.029984	3.15334	3.599428
PTET.51.1.T0010415	7.8285633333	8.91924	9.5334433333	3.7549466667	11.755563	3.98897
PTET.51.1.T0010416	17.7371666667	32.4387	7.4597366667	43.3753333333	131.1933	120.891
PTET.51.1.T0010417	129.8646666667	95.3503	29.2238666667	147.4476666667	498.4	762.467
PTET.51.1.T0010418	1.1775193333	2.12138	1.6703233333	2.8722833333	1.456914	3.343437
PTET.51.1.T0010419	0.764427	1.485205	1.6804066667	1.547677	2.243111	1.74153
PTET.51.1.T0010420	52.7943	46.66427	58.7135	39.13118	182.5055	189.7702
PTET.51.1.T0010422	0.3364886667	0.1273062667	0.23348	0.154467	0.82233	0.891981
PTET.51.1.T0010423	1.3922363333	1.8789866667	0.8482563333	1.2427306667	5.050851	3.391428
PTET.51.1.T0010424	30.7337666667	43.5179	52.2465333333	27.309	36.80057	27.57487
PTET.51.1.T0010425	0.0868896667	0.3368996667	0.3015366667	0.3954476667	0.5289387	0.38585
PTET.51.1.T0010426	5.14029	5.7788033333	4.4797766667	4.9969666667	9.22369	8.398733
PTET.51.1.T0010427	0.216359	0.5561053333	0.4556183333	0.3944553333	0.8384811	0.4522243
PTET.51.1.T0010428	0.086155	0.0238334333	1.4807366667	0.0244864333	1.626575	1.058734
PTET.51.1.T0010429	1.5858446667	5.38615	3.45124	5.9048426667	17.51461	11.1263
PTET.51.1.T0010430	0.5351	1.0295206667	0.9761636667	0.8701	2.0747965	1.727755
PTET.51.1.T0010431	0.1948429667	0.4249863333	0.0607823333	0.2701453333	1.08637	1.136877
PTET.51.1.T0010432	3.51283	5.9664066667	7.91628	13.8529733333	10.22106	5.985918
PTET.51.1.T0010433	0.0443536667	0.0298218667	0	0	0.240659	0.0932383
PTET.51.1.T0010434	2.5493166667	4.2441433333	4.72688	3.4530866667	9.36294	7.17085
PTET.51.1.T0010435	0.5518556667	1.2956206667	0.571439	0.75523	2.437829	1.248101
PTET.51.1.T0010436	1.0656446667	1.1526083333	2.1637266667	1.3897973333	3.733933	1.968089
PTET.51.1.T0010437	0.480022	0.447187	0.721017	0.163927	0.5817133	0.1759403
PTET.51.1.T0010438	2.1242966667	13.2195333333	25.90534	10.3447966667	5.75285	6.97257
PTET.51.1.T0010439	0.2580576667	0.5054276667	0.5522606667	0.3309578	0.5642328	0.2312211
PTET.51.1.T0010440	1.618815	2.5322293333	2.38483	2.4587966667	2.2754997	0.830237
PTET.51.1.T0010441	0.1930626	0.2219436667	0.2480663333	0.349766	0.3333802	0.2057512
PTET.51.1.T0010442	2.22238	2.3119566667	3.6085666667	3.44169	1.42461	0.792949
PTET.51.1.T0010443	5.0174766667	6.65428	4.6749666667	7.2097866667	11.37742	7.22774
PTET.51.1.T0010444	7.03276	7.50659	7.2298766667	10.9236333333	15.31364	13.95272
PTET.51.1.T0010445	0.3245883333	0.2236543333	0.1936276667	0.211448	1.1570073	0.7931395
PTET.51.1.T0010446	4.0687733333	9.0556833333	5.81588	17.4005266667	13.81369	8.46896
PTET.51.1.T0010447	0.4605353333	0.2894798667	0.3593996667	0.5247227667	0.85175	0.4471549
PTET.51.1.T0010448	0.978014	1.523434	1.0726013333	1.209862	0.6298532	0.2591254
PTET.51.1.T0010449	0.2181282667	0.4391845	0.1167113	0.557263	0.8573234	0.2062528
PTET.51.1.T0010450	5.1600966667	8.0133866667	4.85024	7.61088	7.34287	4.347374
PTET.51.1.T0010451	0.1357937333	0.0508809333	0.0704170333	0.0650083333	0.17159563	0.1730361
PTET.51.1.T0010452	1.5156646667	1.37942	1.6766933333	4.2905206667	5.400837	6.842776
PTET.51.1.T0010453	21.8212333333	15.0516666667	25.6162333333	13.4025766667	86.273	53.7525
PTET.51.1.T0010454	0.524145	0.7199806667	0.799376	0.7556326667	1.886673	1.1900028
PTET.51.1.T0010455	0.8069273333	0.4850066667	0.8497753333	0.1330146667	3.417101	1.146071
PTET.51.1.T0010456	0	0.3135493333	0	0.267713	1.829933	10.53239
PTET.51.1.T0010457	2.6088166667	2.7027833333	10.6134166667	4.3052033333	15.20469	7.43523
PTET.51.1.T0010458	3.0640033333	4.1464266667	6.86451	3.25535	5.62818	5.74797
PTET.51.1.T0010459	0.909824	1.4856516667	2.6142266667	1.8051303333	2.312173	1.070253
PTET.51.1.T0010460	3.1191466667	2.0297033333	2.0907833333	1.4507513333	8.36686	6.08155
PTET.51.1.T0010461	0.514557	1.9857166667	0.276365	2.5112033333	6.025907	4.651614
PTET.51.1.T0010462	2.4847933333	2.718698	2.60901	3.0624533333	4.294058	3.03285
PTET.51.1.T0010463	60.4461	117.6826666667	55.6933333333	94.2480333333	250.0401	221.6675
PTET.51.1.T0010464	1.6109233333	2.0627166667	1.9804933333	2.5344933333	0.556019	1.320454
PTET.51.1.T0010465	0.9562823333	1.9830233333	1.8651876667	1.9301766667	2.577256	1.660029
PTET.51.1.T0010466	2.3023266667	0.2896036667	0.306365	0.2216326667	5.499767	1.781246
PTET.51.1.T0010467	0.145282	0.1262746667	0.113865	0	1.5789966	0.0917452
PTET.51.1.T0010468	4.5665233333	10.0473766667	3.5197533333	14.7207833333	42.60236	14.99388
PTET.51.1.T0010469	11.3816133333	52.4223333333	61.3239633333	204.485	24.28326	15.21773
PTET.51.1.T0010470	5.6705666667	8.94037	5.0099633333	8.77731	18.93708	12.55281
PTET.51.1.T0010471	2.6996153333	10.9374233333	7.50376	16.2561	39.2973	40.5266
PTET.51.1.T0010472	3.1564333333	2.56803	2.8559033333	1.585024	8.65826	6.26628
PTET.51.1.T0010473	0.9786146667	1.0712793333	1.1827666667	0.9048376667	1.740691	0.866739
PTET.51.1.T0010474	1.1252733333	1.5307933333	0.2470936667	1.7176766667	7.20016	7.7728
PTET.51.1.T0010475	2.45396	2.4970166667	2.8820066667	1.5801996667	9.805133	3.86852
PTET.51.1.T0010476	2.9368966667	3.6619466667	4.89854	4.5381066667	3.093547	1.834319
PTET.51.1.T0010477	1.5908033333	1.6418	0.8919363333	2.2045066667	6.0479	9.10088
PTET.51.1.T0010478	2.7728156667	5.753491	3.8546866667	6.8846866667	7.41018	11.65836
PTET.51.1.T0010479	8.8654733333	15.9630666667	5.1494633333	21.3982333333	14.16871	7.98429
PTET.51.1.T0010480	107.4561333333	188.8936	10.4906133333	166.2266333333	1741.467	2049.87
PTET.51.1.T0010481	0.5651223333	0.7932987	0.4516296667	0.9271736667	1.422641	0.5334196
PTET.51.1.T0010482	8.8688033333	11.22604	3.8784333333	8.4392466667	31.2054	52.40756
PTET.51.1.T0010483	5.25123	7.5419766667	7.37642	5.8507833333	11.70615	8.34121
PTET.51.1.T0010484	2.88932	6.4398866667	3.3205466667	8.8417166667	6.00107	4.783138
PTET.51.1.T0010485	0.1252597	0.1165213333	0.1530776667	0.2820796667	0.6889675	0.4683238
PTET.51.1.T0010486	0.3914503333	1.0055203333	0.6726426667	0.5124423333	0.353701	0.178268
PTET.51.1.T0010487	2.2203796667	0.824488	2.8015966667	0.5192223	1.549812	0.5493223
PTET.51.1.T0010488	0.4480486667	0.1709253333	0.3569143333	0.0547276667	0.978261	0.1930476
PTET.51.1.T0010489	0.7915513333	0.873453	0.83818	0.970392	2.478606	1.799519
PTET.51.1.T0010490	0.1478836667	0.2584776667	0.357408	0.3265776667	0.319219	0.1399011
PTET.51.1.T0010491	0.7359456667	1.2623873333	1.7453266667	0.730269	1.414572	0.912759
PTET.51.1.T0010492	1.1865546667	4.233814	9.8051866667	1.9397436667	2.683484	1.714149
PTET.51.1.T0010493	12.9048333333	9.74655	24.3078	4.3820966667	13.93093	3.940272
PTET.51.1.T0010494	0.9063036667	2.5754833333	6.0482833333	1.5723966667	1.358861	0.688263
PTET.51.1.T0010495	0.9293496667	1.2376966667	1.1154396667	0.3911363333	1.954306	1.343545
PTET.51.1.T0010496	9.8299333333	12.6377666667	20.8722333333	18.3432	2.789112	8.97599
PTET.51.1.T0010497	1.506783	2.5162066667	5.3969166667	3.9584666667	4.967814	2.861927
PTET.51.1.T0010498	2.0287666667	2.07256	1.9338633333	1.8032563333	0.2680554	0.885164
PTET.51.1.T0010499	0.595385	1.7512436667	0.7050126667	2.0739606667	2.663636	2.271332
PTET.51.1.T0010501	10.2725	23.6988333333	28.5936	30.4711333333	16.65497	23.82117
PTET.51.1.T0010502	4.1141666667	7.2899033333	9.8363433333	4.0250933333	11.71856	7.8551
PTET.51.1.T0010503	3.397867	2.2184963333	4.6970133333	1.738747	16.09195	14.86125
PTET.51.1.T0010505	2.71532	2.3719733333	1.089222	2.6764666667	13.09333	8.109592
PTET.51.1.T0010506	1.0634456667	0.9240873333	0.6317746667	0.875014	3.071818	1.859098
PTET.51.1.T0010507	0.8315816667	0.8870133333	0.7941826667	1.9326133333	3.012483	1.3268888
PTET.51.1.T0010508	3.15749	5.2073466667	2.4355566667	3.08347	4.884244	5.209353
PTET.51.1.T0010509	1.0251576667	0.296221	1.1249353333	0	1.145556	3.570898
PTET.51.1.T0010510	0	0.6025766667	3.3995566667	0.4695	13.4863	5.7482
PTET.51.1.T0010511	4.3721066667	6.6008	5.5324133333	8.5346466667	3.282367	2.382469
PTET.51.1.T0010512	1.6010566667	0.9252693333	0.8735553333	0.903202	2.917511	2.348978
PTET.51.1.T0010513	0.7131146667	1.4185433333	1.110087	2.2108066667	1.1319789	0.994095
PTET.51.1.T0010514	0.6305646667	1.4123616667	1.6240133333	1.496047	2.163755	1.274947
PTET.51.1.T0010515	10.00226	12.0965333333	2.4186266667	10.6644433333	38.65744	43.58047
PTET.51.1.T0010516	0.6752563333	0.964217	0.3576593333	0.6728366667	7.119327	4.029482
PTET.51.1.T0010517	0.2818153333	3.2393266667	0.7413773333	3.340216	0.68266	0.5650827
PTET.51.1.T0010518	0.550087	0.4578333333	0.2859163333	0.0724866667	1.144213	1.307282
PTET.51.1.T0010519	0.2993813333	0.3200336667	0.3885	0.424944	2.817148	1.883905
PTET.51.1.T0010520	4.8526833333	8.9661766667	6.0549466667	9.7973833333	8.88622	10.05506
PTET.51.1.T0010521	3.93246	5.1998266667	3.6645666667	7.5346766667	15.80555	11.02289
PTET.51.1.T0010522	2.6769323333	1.624863	1.7808866667	1.901222	3.6070576	0.76515
PTET.51.1.T0010523	0.2513646667	0.2081336667	0.0519203333	0.23699	3.4239411	2.533763
PTET.51.1.T0010524	2.1158733333	2.7752933333	2.83803	1.8275326667	7.63578	6.17375
PTET.51.1.T0010525	6.21886	7.7863733333	9.5252666667	9.27477	13.59544	8.08241
PTET.51.1.T0010526	3.8445133333	3.59467	10.7121633333	2.4866286667	2.765792	1.752139
PTET.51.1.T0010527	0.8587403333	1.4553766667	0.1830123333	0.4608283333	4.028693	2.486244
PTET.51.1.T0010528	0.1770989	0.7189010667	1.422563	0.1818632	0.3135214	0.1169844
PTET.51.1.T0010529	0	0.156222	0.097103	0.0750473333	0	0
PTET.51.1.T0010530	1.4149803333	1.93823	1.3097766667	1.72242	2.239423	1.978092
PTET.51.1.T0010531	1.036751	1.4382466667	1.3964066667	2.09492	3.612949	1.916276
PTET.51.1.T0010532	1.1700693333	1.93685	2.13874	0.8108326667	2.181827	1.120775
PTET.51.1.T0010533	4.0488133333	4.1958566667	1.3092383333	4.0383833333	8.61988	7.3599
PTET.51.1.T0010534	3198.9533333333	444.3023333333	567.5653333333	608.781	324.1091	2096.386
PTET.51.1.T0010535	2.3080333333	2.0033183333	3.3225066667	2.5530766667	1.45645	1.688726
PTET.51.1.T0010536	0.667008	0.9252103333	0.5483066667	1.192072	1.586915	0.6306015
PTET.51.1.T0010537	0.5865126667	1.174163	0.9623103333	1.0771416667	0.5307431	0.495681
PTET.51.1.T0010538	3.90927	2.8052866667	8.3252466667	3.9830166667	11.3045	5.678357
PTET.51.1.T0010539	1.2908766667	1.310796	1.89704	1.497084	2.682414	1.439194
PTET.51.1.T0010540	16.74864	40.7686	34.5806	19.8817833333	62.056	46.26449
PTET.51.1.T0010541	3.0186433333	5.5216633333	2.55518	5.9993466667	2.638421	2.601819
PTET.51.1.T0010542	9.60255	25.5942333333	34.615	44.3758666667	2.656856	7.5737
PTET.51.1.T0010543	5.1016533333	3.0306966667	1.128725	4.1537733333	1.844312	1.683495
PTET.51.1.T0010544	6.9063366667	7.3224733333	10.3002533333	10.59794	5.714553	6.213057
PTET.51.1.T0010545	3.77772	8.5344733333	3.88237	5.9211766667	6.22995	4.90824
PTET.51.1.T0010546	12.16463	16.6417833333	13.5279333333	11.4439533333	119.7113	134.4045
PTET.51.1.T0010547	192.3386666667	212.696	221.4306666667	138.5953333333	225.0379	217.0841
PTET.51.1.T0010548	6.1788466667	7.0354733333	4.6657533333	7.92734	4.846354	3.33814
PTET.51.1.T0010549	11.2969933333	20.1602666667	10.27663	8.82265	243.6724	155.0384
PTET.51.1.T0010550	1.9074933333	1.78695	2.2187933333	2.1698133333	5.709834	2.638451
PTET.51.1.T0010551	0.7700833333	0.9810336667	1.28344	0.987948	0.7705265	0.3725112
PTET.51.1.T0010552	1494.94	540.3926666667	505.4756666667	545.463	196.1127	697.521
PTET.51.1.T0010553	9.20878	11.6787766667	20.3686333333	9.20768	7.859214	4.79343
PTET.51.1.T0010554	0.5836946667	0.323914	2.1342933333	0.6890183333	1.881725	1.348834
PTET.51.1.T0010555	1.2158666667	2.46381	3.17947	1.562701	0.3557513	0.842435
PTET.51.1.T0010556	109.4423333333	114.896	154.8866666667	47.4919333333	142.0725	85.9837
PTET.51.1.T0010557	520.2876666667	368.2413333333	156.9866666667	288.502	8847.22	7060.08
PTET.51.1.T0010558	3.3182833333	4.4443633333	8.19739	5.4005233333	2.0786287	2.01709
PTET.51.1.T0010559	23.9933333333	15.5086333333	14.7588666667	14.7560666667	31.347	32.48518
PTET.51.1.T0010560	2.885173	5.8139646667	3.30928	5.39968	3.3931045	1.230076
PTET.51.1.T0010561	22.9091666667	47.8036666667	39.2092333333	38.7782	11.08675	20.22472
PTET.51.1.T0010562	3.8760966667	25.5724	8.4866266667	19.6812933333	6.19684	6.204491
PTET.51.1.T0010563	1.167788	1.3796133333	1.81613	1.002325	1.464445	0.6512127
PTET.51.1.T0010564	7.5462433333	6.3304566667	13.9255333333	9.7812733333	19.8356	18.04016
PTET.51.1.T0010565	4.1858	3.1540563333	3.23199	5.6580833333	43.235	23.67243
PTET.51.1.T0010566	4.1258933333	3.7228833333	17.7869	4.8897366667	5.83337	6.81971
PTET.51.1.T0010567	1.2025423333	1.23929	6.1227533333	0.627579	5.967532	3.408843
PTET.51.1.T0010568	142.4032	221.4393	566.2396666667	94.2981333333	208.71584	54.6401
PTET.51.1.T0010569	5.31542	6.64566	9.10041	6.7227166667	14.6967	6.23406
PTET.51.1.T0010570	2.5923076667	3.278942	6.2447833333	1.4393116667	6.18936	1.848705
PTET.51.1.T0010571	4.58467	5.78958	4.6518833333	6.2715366667	12.38483	15.42947
PTET.51.1.T0010572	2.0540753333	5.81239	1.5620133333	6.90419	8.539312	6.85357
PTET.51.1.T0010573	10.3344	16.424	40.9097333333	11.2617433333	27.00819	19.65835
PTET.51.1.T0010574	5.4846933333	20.0153633333	25.1674666667	20.4318333333	2.18859	1.822558
PTET.51.1.T0010575	1.2842	2.47707	1.70515	1.150511	6.81905	5.022761
PTET.51.1.T0010576	0.347515	0.9619263333	0.6964726667	0.4731313333	0.9772275	0.511166
PTET.51.1.T0010577	1.288385	2.4218733333	3.3419366667	1.407782	1.404426	1.005665
PTET.51.1.T0010578	0.8125316667	2.8672	2.1316766667	2.219844	3.901721	1.466773
PTET.51.1.T0010579	0.764954	1.0991536667	1.1693793333	1.1748476667	0.6825209	0.1711486
PTET.51.1.T0010580	4.7657866667	6.5550166667	3.07801	7.4223266667	6.462628	2.693702
PTET.51.1.T0010581	0.8185963333	0.6716056667	1.6999566667	0.7472346667	1.45444	1.181828
PTET.51.1.T0010582	1.258717	1.007852	2.42768	1.024007	0.844726	1.350097
PTET.51.1.T0010584	0.9670923333	1.048166	0	0.1989373333	2.411464	1.105819
PTET.51.1.T0010586	0.604147	0.490496	1.1513386667	0.5917463333	1.0926013	0.318239
PTET.51.1.T0010587	5.7678733333	3.61533	7.3012033333	1.2217033333	20.11474	12.4478
PTET.51.1.T0020001	0.8082973333	1.4417666667	1.1667733333	1.2618646667	3.787122	2.968842
PTET.51.1.T0020003	0.2664723333	0.0585926667	0.3168226667	0.258399	0.43067	0.209786
PTET.51.1.T0020005	4.73559	5.3615366667	11.3049866667	14.6542	23.85421	16.8866
PTET.51.1.T0020006	1.5898143333	1.1368233333	1.8966926667	6.3771833333	7.82086	3.15393
PTET.51.1.T0020008	1.5776133333	2.32368	1.9549433333	9.6745	9.1545	3.18485
PTET.51.1.T0020009	0.283701	0.4674333333	0.887833	0.9800476667	0.707025	0.377177
PTET.51.1.T0020010	0.7573086667	1.1623553333	1.702015	5.214	6.585101	2.283487
PTET.51.1.T0020011	0.8339636667	0.8371636667	0.9343486667	2.58611	1.946967	0.3405816
PTET.51.1.T0020012	4.839	9.0380633333	10.5237666667	6.5815	9.110289	5.288918
PTET.51.1.T0020013	0	0.0083708333	0	0.1292345333	0.2570119	0.5398852
PTET.51.1.T0020014	1.3323254667	3.3841566667	3.17228	2.7884346667	2.468564	1.924054
PTET.51.1.T0020015	0.1748743333	0.6103283333	0.6706586667	0.5211893333	2.070328	1.064712
PTET.51.1.T0020016	0.3986823333	0.5959726667	0.0738593333	0.6453606667	1.859354	2.748893
PTET.51.1.T0020017	0.87988	1.2247066667	1.6713266667	1.4593333333	5.448994	2.482484
PTET.51.1.T0020018	4.3251926667	9.9018166667	25.648	2.8438833333	6.814307	1.155665
PTET.51.1.T0020019	1.6536513333	1.3708313333	2.0294366667	1.4265113333	2.0903014	0.654117
PTET.51.1.T0020020	0.568158	0.3276214333	0.4114606667	0.2032707667	0.9447616	0.2936375
PTET.51.1.T0020021	0.658212	0.7885716667	0.5761893333	0.6708396667	1.715343	1.945652
PTET.51.1.T0020022	8.4915833333	15.1987666667	6.65365	34.5607666667	18.59842	16.17349
PTET.51.1.T0020023	1.24105	1.08372	1.70353	0.6186733333	4.932467	4.126012
PTET.51.1.T0020024	0.2061036	2.627796	0.081043	1.380464	9.60855	6.372145
PTET.51.1.T0020025	1.7785866667	2.60161	0.8695233333	0.8067693333	7.62441	6.324236
PTET.51.1.T0020026	5.2423966667	4.4436366667	7.1037266667	5.79736	17.9056	7.1822
PTET.51.1.T0020027	1.6040166667	1.241242	1.5599966667	1.8802766667	3.019915	1.998506
PTET.51.1.T0020028	259.7923333333	184.641	86.6661333333	207.9536666667	668.21	561.538
PTET.51.1.T0020030	26.7298333333	74.1966333333	38.546	117.6676666667	73.4842	61.2639
PTET.51.1.T0020031	485.57	300.58	330.633	110.866	542.182	166.478
PTET.51.1.T0020032	96.7236666667	143.629	10.9113533333	154.0796666667	60.04673	261.9475
PTET.51.1.T0020033	1.6405226667	2.4948933333	3.1235533333	0.90383	11.23234	8.156087
PTET.51.1.T0020034	32.2961333333	45.8341666667	4.2504966667	39.7562	35.49955	81.8687
PTET.51.1.T0020035	0.4258686667	2.23833	0.3119516667	1.8585233333	1.638701	2.17395
PTET.51.1.T0020036	4.0995256667	3.465749	7.3883733333	6.6431136667	9.456298	5.467377
PTET.51.1.T0020037	1.6026066667	2.5805266667	1.5303633333	1.9391486667	3.095997	2.702256
PTET.51.1.T0020038	439.7203333333	703.4143333333	965.1916666667	2621.6733333333	80.5044	372.0861
PTET.51.1.T0020039	2.4755533333	3.2577433333	4.95746	5.3598966667	4.073864	1.253624
PTET.51.1.T0020040	0	0	0	0	0.0779307	0
PTET.51.1.T0020041	0.8020203333	0.6982863333	3.14791	1.6143906667	8.68842	4.71063
PTET.51.1.T0020042	0.6828143333	0.5890716667	0.391458	0.236694	1.211001	1.14442
PTET.51.1.T0020043	3.063877	1.9529853333	5.0664466667	1.260398	2.7665755	0.4442617
PTET.51.1.T0020044	10.69376	13.7582666667	26.4841333333	5.37402	27.18476	15.24307
PTET.51.1.T0020045	12.2011733333	22.6944666667	23.6378333333	20.5915133333	18.22311	10.15048
PTET.51.1.T0020046	1.4315903333	0.8920936667	0.9338753333	0.5697133333	1.710699	0.4886646
PTET.51.1.T0020047	5.0901466667	4.91238	12.8910666667	3.19993	5.123845	2.122291
PTET.51.1.T0020048	0.6142896667	0.9236873333	0.9499486667	0.868222	1.595275	0.913882
PTET.51.1.T0020049	2.57585	0.6521186667	3.0670566667	0.1419873333	0.953101	0.425444
PTET.51.1.T0020050	19.4239033333	4.3341433333	12.15206	0.737627	33.00834	15.7766
PTET.51.1.T0020051	0.610486	0.685671	0.8140076667	0.543452	0.372068	0.2063297
PTET.51.1.T0020052	2.1782	1.113779	1.65639	1.1826586667	0.9266525	0.6441915
PTET.51.1.T0020053	1.6842563333	3.57339	1.3641833333	3.1860533333	2.693378	0.8260035
PTET.51.1.T0020054	18.6256333333	24.752	14.8772933333	25.88409	63.0323	49.274
PTET.51.1.T0020055	0.0342594	0.4323793333	0.286879	0.7284123333	0.1677843	0.516849
PTET.51.1.T0020056	2.4828033333	6.85081	2.45817	5.5658933333	5.925573	2.106952
PTET.51.1.T0020057	9.99182	13.6865566667	6.92277	11.13574	8.455524	4.303899
PTET.51.1.T0020058	18.0095633333	10.5770433333	5.18434	10.4761233333	29.02042	21.80198
PTET.51.1.T0020059	3.582807	4.0443066667	8.9104966667	3.0400133333	5.002603	2.12258
PTET.51.1.T0020060	3.34207	1.8728266667	10.2951433333	97.8262666667	20.30959	24.30101
PTET.51.1.T0020061	7.5913966667	28.3019666667	40.6822333333	31.1446833333	26.86733	28.42677
PTET.51.1.T0020062	207.7716666667	171.4933333333	44.4631333333	143.5653333333	1246.943	1034.272
PTET.51.1.T0020063	0.2491423333	0.6630876667	0.5897036667	0.7367573333	1.1411572	0.2693225
PTET.51.1.T0020064	0.1079106667	0.1115917333	0.1043457333	0.0454513333	0.3204003	0.0672165
PTET.51.1.T0020065	53.8943333333	15.3164	18.7070666667	13.5324833333	70.59379	16.08811
PTET.51.1.T0020066	1.076235	1.7370033333	3.4548933333	1.8515233333	2.249128	1.137089
PTET.51.1.T0020067	61.0750666667	77.5535666667	115.061	61.491	84.1095	99.4616
PTET.51.1.T0020068	0.904715	1.48408	0.956862	1.3716313333	2.076214	1.422493
PTET.51.1.T0020069	0.5631516667	2.7084333333	2.83518	2.294224	1.636321	0.801875
PTET.51.1.T0020070	0.8276263333	1.3954073333	1.2249933333	1.531361	1.847616	0.6695576
PTET.51.1.T0020071	1.4460726667	0.9441616667	0.8984243333	2.8436833333	2.413492	1.623824
PTET.51.1.T0020072	21.0003666667	23.1792	7.1239066667	32.8439333333	79.2838	62.4583
PTET.51.1.T0020073	6.54424	0.243126	0.294676	0	11.125536	4.849629
PTET.51.1.T0020074	0.9708953333	2.21797	0.2356726667	1.393146	7.587699	3.693957
PTET.51.1.T0020075	0.7039263333	0.91661	1.3314833333	0.6663776667	1.343099	0.6121094
PTET.51.1.T0020076	6.8816	17.2977666667	4.0398566667	20.1284433333	49.6898	35.58078
PTET.51.1.T0020078	233.8436666667	151.7573333333	65.6624666667	213.659	5666.82	4603.06
PTET.51.1.T0020079	13.42413	15.7634833333	22.2071333333	4.7370233333	25.85547	11.70459
PTET.51.1.T0020080	8.9111	8.5955766667	12.7013333333	5.2423466667	10.197214	1.72859
PTET.51.1.T0020081	0.2934673333	1.3581373333	0.440382	0.8168346667	4.395015	2.0835071
PTET.51.1.T0020082	1.88925	0.888797	0.520062	1.5992466667	2.274063	0.8095552
PTET.51.1.T0020083	2.050435	10.9010233333	0.1093693333	3.80103	35.72141	18.83767
PTET.51.1.T0020084	0.7078776667	1.7505166667	2.98854	1.1237306667	4.12342	3.006874
PTET.51.1.T0020085	0.0351182667	0.1337326333	0.0988288333	0.1219562667	0.2281508	0.13675068
PTET.51.1.T0020086	0.2099118	0.287881	0.3337893333	0.1982520667	0.789673	0.2806945
PTET.51.1.T0020087	3.8709433333	3.4609266667	5.7540933333	3.52689	1.742261	1.796007
PTET.51.1.T0020088	0.7720893333	1.9337933333	3.0113133333	1.2212976667	1.594759	0.9942937
PTET.51.1.T0020089	0.78192	1.4798066667	2.24737	0.6393823333	4.626914	0.7350376
PTET.51.1.T0020090	2.9938	3.97136	3.9522633333	3.1785433333	4.50299	4.133258
PTET.51.1.T0020091	0.6135456667	1.3782166667	0.8643993333	2.702334	2.712874	1.89239
PTET.51.1.T0020092	3.9026326667	1.8517633333	0.762427	1.7801326667	2.376644	0.613204
PTET.51.1.T0020093	1.5646633333	1.1248923333	2.1517333333	1.36437	1.892999	0.6792571
PTET.51.1.T0020094	22.1869333333	18.3731666667	14.2341333333	21.6138	26.97238	29.43678
PTET.51.1.T0020095	6.8073233333	6.8729566667	14.6777	6.0219966667	19.99597	10.38926
PTET.51.1.T0020096	0.848043	1.6544666667	1.2303766667	2.274131	3.753432	1.605201
PTET.51.1.T0020097	5.3879433333	3.9865366667	6.2506866667	4.5606506667	14.08225	10.233304
PTET.51.1.T0020098	0.259883	0.3542916667	0.05896	0.2210333333	0.94929	0.745041
PTET.51.1.T0020099	59.5422666667	172.363	60.9264	278.579	123.8526	298.1487
PTET.51.1.T0020100	2.29115	3.2034666667	1.2798133333	3.1405833333	10.21206	8.16005
PTET.51.1.T0020101	9.49757	23.0325333333	24.7830666667	33.0942	82.4373	65.9398
PTET.51.1.T0020102	169.286	356.0872333333	248.1996666667	257.2408666667	136.48986	35.02501
PTET.51.1.T0020103	0.6849913333	1.3111006667	0.6995236667	2.1474843333	2.154017	1.815257
PTET.51.1.T0020104	1.2002766667	4.56033	1.3045833333	5.16727	3.654128	2.417427
PTET.51.1.T0020105	0.3192003333	1.3948366667	0.5774773333	0.4809803333	1.9207	1.403214
PTET.51.1.T0020106	0.491642	1.3502916667	1.40982	0.778081	3.02347	1.8428837
PTET.51.1.T0020107	1.6156966667	1.93601	2.96016	1.3846966667	1.9721026	0.5287715
PTET.51.1.T0020108	4.41438	2.7794666667	1.6431833333	1.6838266667	3.34644	2.392328
PTET.51.1.T0020109	2.22684	2.5241733333	2.4608166667	1.5398956667	0.483531	0.813711
PTET.51.1.T0020110	1.7714366667	2.7786933333	1.6173466667	1.7555263333	4.197987	3.310628
PTET.51.1.T0020111	1.2953436667	1.5762355667	2.1119833333	0.6794903333	1.07429616	0.2821746
PTET.51.1.T0020112	0.2086906667	0.0951742	0.1045462333	0.1780932333	0.4435562	0.3642815
PTET.51.1.T0020113	0.0772069	0.0390968	0.0379044333	0.348405	0.2354353	0.2812954
PTET.51.1.T0020114	1.4677366667	2.7216733333	1.1969696667	3.2303133333	3.995019	4.540524
PTET.51.1.T0020115	0.1972836667	0.3389426667	0.211151	0.3302663333	0.79084	1.074007
PTET.51.1.T0020116	7.41905	21.114	19.0305333333	27.87024	10.479262	6.13594
PTET.51.1.T0020117	0.460364	1.0127633333	0.4718213333	2.7252946667	2.9782661	2.233999
PTET.51.1.T0020118	0.2380426667	1.044296	0.4276213333	0.3731546667	0.3040574	0.486003
PTET.51.1.T0020119	7.53608	5.4650166667	5.2073366667	4.29511	12.02588	11.15376
PTET.51.1.T0020120	0.5544436667	1.654265	0.997924	3.4429566667	2.1412526	1.547707
PTET.51.1.T0020121	17.2841333333	34.8205	43.4666333333	28.1639233333	125.7558	144.1124
PTET.51.1.T0020122	0.5610488333	0.8262483333	0.710789	0.3954023333	1.618784	0.3082496
PTET.51.1.T0020123	1.948112	5.4276966667	7.88388	2.2011606667	4.125598	1.255258
PTET.51.1.T0020124	1.794673	5.16696	7.3940866667	1.3207688333	2.478423	1.742031
PTET.51.1.T0020125	1.1396676667	1.104082	1.3044	1.371692	1.9087447	0.6485284
PTET.51.1.T0020126	1.0766073333	1.3325133333	1.2372966667	1.4732753333	0.8249632	0.3317063
PTET.51.1.T0020127	1.3624703333	2.27625	2.59927	1.5121596667	3.803786	1.793803
PTET.51.1.T0020128	2.5882833333	8.4939333333	5.5317433333	7.8479833333	8.84789	4.960564
PTET.51.1.T0020129	33.7600333333	36.3347333333	34.4289	34.4316333333	82.6303	56.4096
PTET.51.1.T0020130	0.61098	1.652506	0.525227	0.71079	2.683276	1.690156
PTET.51.1.T0020131	2.1965	3.54609	3.47479	3.2232166667	2.341641	1.747491
PTET.51.1.T0020132	0.804717	1.329356	1.3974266667	1.5604933333	1.805723	0.967359
PTET.51.1.T0020133	0.9526736667	1.2916246667	3.00645	1.14522	1.636489	0.8898083
PTET.51.1.T0020134	8.3906533333	5.84407	12.0998	3.2146333333	20.32333	14.92955
PTET.51.1.T0020135	2.63768	5.1891966667	4.8651033333	7.1729233333	8.35826	6.89319
PTET.51.1.T0020136	3.2758766667	4.71463	1.7827266667	4.24168	3.21053	5.29069
PTET.51.1.T0020137	2.59322	3.1797733333	2.698	1.5547536667	2.088031	2.499483
PTET.51.1.T0020138	1.5847996667	2.7940233333	2.5625933333	3.14518	4.70042	3.835662
PTET.51.1.T0020139	3.3987566667	8.9078	4.5144166667	5.27695	9.09017	6.307708
PTET.51.1.T0020140	10.2705633333	5.58451	22.4879333333	1.5203466667	29.42679	15.4939
PTET.51.1.T0020141	0.9720506667	2.21786	2.7169866667	1.976802	1.91499	1.315194
PTET.51.1.T0020142	9.51131	3.7970733333	2.82222	24.5350666667	19.12463	35.78555
PTET.51.1.T0020143	2.38819	4.5887266667	2.4108833333	5.61867	2.714705	2.262633
PTET.51.1.T0020144	2.0242666667	1.98036	3.33249	2.1360366667	0.0810721	0.4834359
PTET.51.1.T0020145	3.6144866667	6.56991	5.9420133333	6.9662766667	13.28795	5.778922
PTET.51.1.T0020146	0.521313	1.9320973333	0.6913563333	1.6199603333	1.679906	0.668566
PTET.51.1.T0020147	0.4690766667	0	0	0	5.36526	4.57363
PTET.51.1.T0020148	0.147839	0.1641253333	0.3306876667	0.458659	0.6870427	0.6817124
PTET.51.1.T0020149	2.6643	3.57389	4.4231033333	2.7525866667	4.463238	3.374658
PTET.51.1.T0020150	1.6197033333	2.4697266667	2.71388	0.9070913333	1.979915	2.593629
PTET.51.1.T0020151	10.01124	22.5532	15.1921666667	45.4458666667	7.843045	4.44323
PTET.51.1.T0020152	0.5349656667	0.3462966	0.4928913333	0.2357843333	0.3718219	0
PTET.51.1.T0020154	0.5175493333	0.3034456667	2.6943466667	0.203715	4.87709	2.98161
PTET.51.1.T0020155	0.7607396667	0.537179	2.3448466667	0.450933	1.32243	0.2879258
PTET.51.1.T0020156	0.3378443333	0.3493226667	1.201392	0	0.8964152	0.158644
PTET.51.1.T0020157	0.406379	0.4725933333	0.9111046667	0.5574513333	0.8372316	0.3609495
PTET.51.1.T0020158	1.2494016667	1.432491	0.9444526667	1.1784963333	2.344708	1.186889
PTET.51.1.T0020159	0.5870313333	1.17457	0.4255286667	3.5812033333	1.754115	2.14773
PTET.51.1.T0020160	68.2499666667	7.0283733333	14.1672166667	19.3179	167.9524	163.7515
PTET.51.1.T0020162	0.821707	1.58335	2.2623033333	0.3947343333	3.1687587	0.8134814
PTET.51.1.T0020164	0.0653563333	0.0985853333	0.088528	0.372506	0.1900197	0.151845
PTET.51.1.T0020165	1.6693766667	0.967553	0.9336013333	0.445288	2.82359	1.093641
PTET.51.1.T0020166	0.8227693333	2.97545	3.5647033333	1.555919	2.029222	1.083491
PTET.51.1.T0020167	0.7192316667	2.490141	0.1643323333	0.9875856667	16.743202	6.63989
PTET.51.1.T0020168	1.4647737667	0.4680703333	0.5386416667	0.3107354667	0.3620218	0.1355014
PTET.51.1.T0020169	1.653765	2.0993946667	2.2522566667	1.0038263333	4.0320783	1.607233
PTET.51.1.T0020170	0.3041153333	0.2106131333	0.3497223333	0.234764	0.4405	0.1271915
PTET.51.1.T0020171	3.3902133333	3.38315	4.42525	2.3744383333	15.21218	11.61466
PTET.51.1.T0020172	27.4984866667	16.9639	13.5001666667	18.33167	28.3561	10.19451
PTET.51.1.T0020173	8.70043	4.6571866667	6.6209566667	2.6736566667	32.85627	18.93356
PTET.51.1.T0020174	0.4310733333	2.3365	3.6616766667	1.3002733333	71.2479	33.67621
PTET.51.1.T0020175	0.3568713333	0.395527	0.5370306667	0.6571166667	4.417975	0.693296
PTET.51.1.T0020176	0.1760166667	0.13562	0.3053016667	0.3107056667	0.469934	0.1446306
PTET.51.1.T0020177	1.1721263333	1.1985333333	4.03069	3.1845553333	4.458695	0.990124
PTET.51.1.T0020178	0.861461	1.1101696667	2.2007666667	2.3191656667	1.6638835	0.3675847
PTET.51.1.T0020179	0.3331914	0.1312251	0.260058	0.0702953333	0.2811693	0.099117
PTET.51.1.T0020180	0.5998446667	0.991443	0.8783913333	1.17417	2.117846	1.1779865
PTET.51.1.T0020181	13.4205233333	6.9260866667	7.7083266667	2.71417	29.59783	17.29968
PTET.51.1.T0020182	0.15942	0.349542	0.9591913333	0.1530963333	3.557263	0.841407
PTET.51.1.T0020183	77.6677	32.8393666667	34.0389	24.3383666667	170.2629	95.7547
PTET.51.1.T0020184	78.2899	137.357	122.1653333333	112.5347	276.4338	290.0675
PTET.51.1.T0020185	2.3892566667	4.32609	1.8836166667	3.9191566667	13.70618	13.44412
PTET.51.1.T0020186	4.7004766667	4.72722	6.51891	7.8337833333	7.99348	9.27256
PTET.51.1.T0020187	4.0713783333	4.1664633333	8.9409733333	0.808231	5.496641	1.771053
PTET.51.1.T0020188	7.4123533333	13.2725666667	19.6937333333	9.0582033333	8.156681	2.015479
PTET.51.1.T0020189	1.5474533333	4.8946366667	1.42848	4.6669033333	6.50755	6.288586
PTET.51.1.T0020190	3.3318933333	4.99464	6.2623633333	3.8896266667	10.55846	7.99124
PTET.51.1.T0020191	0.246833	0.444515	0.6513196667	0.6092246667	0.7420701	0.1960419
PTET.51.1.T0020192	8.01925	11.5899666667	13.8368266667	30.9416333333	102.8979	55.1781
PTET.51.1.T0020193	0.3525553333	1.4141406667	0.448195	0.244726	5.184124	3.110901
PTET.51.1.T0020194	49.167	47.3415333333	53.8332	34.4562333333	44.4075	39.31953
PTET.51.1.T0020195	0.0982936333	0.271524	0.1197460333	0.512452	0.961641	0.6509854
PTET.51.1.T0020196	27.0566666667	21.3594	21.6320333333	18.6024366667	35.47731	27.76492
PTET.51.1.T0020197	1.0523953333	1.7865353333	1.37709	2.46655	5.245683	1.570129
PTET.51.1.T0020198	0.8103633333	0.2191023333	0.7254456667	0.5900326667	7.151331	4.1059
PTET.51.1.T0020199	12.3399766667	9.39581	77.3818	11.7374333333	45.9368	27.64393
PTET.51.1.T0020200	2.27224	4.2244633333	3.14018	3.3811733333	16.55102	8.99634
PTET.51.1.T0020201	0.3842543333	0.7669423333	0.6113213333	0.602425	1.3345516	0.51077
PTET.51.1.T0020202	16.0851666667	8.59106	11.8296633333	10.69593	40.09691	33.58089
PTET.51.1.T0020203	56.4201	18.4182666667	23.0269666667	31.3750666667	138.6646	100.3047
PTET.51.1.T0020204	3.4627866667	7.9555	3.2371366667	16.5251566667	6.17739	6.77132
PTET.51.1.T0020205	0.697859	2.4462833333	3.5939533333	1.7569723333	3.399672	2.169405
PTET.51.1.T0020206	1.3613303333	5.7574533333	7.0646133333	8.0889233333	18.9456	12.02365
PTET.51.1.T0020207	4.4032866667	2.8573333333	5.1267233333	1.0131546667	23.06598	24.74194
PTET.51.1.T0020208	0.376938	0.7808366667	0.4384416667	0.4032693333	1.5257135	0.700242
PTET.51.1.T0020209	0.183607	0.3065053333	0.2537876667	0.151976	1.1823	0.4789946
PTET.51.1.T0020210	0	0	0	0	4.02394	0
PTET.51.1.T0020211	0.3164196667	0.3968923333	0.348969	0	0.230906	0.0876726
PTET.51.1.T0020212	2.6754233333	5.0149433333	3.82854	4.6986626667	8.18169	7.32598
PTET.51.1.T0020213	0.0958275	0.1546603333	0.2617986667	0.1827934333	0.141371	0.1134689
PTET.51.1.T0020214	19.49216	45.0901666667	25.3704333333	56.574	131.1992	166.3255
PTET.51.1.T0020215	3.1480136667	2.6427396667	3.4866266667	1.796069	5.737054	1.132666
PTET.51.1.T0020216	27.6822333333	29.1740333333	39.1659333333	22.2124	190.5058	101.3742
PTET.51.1.T0020217	0.1461803333	0.326816	0.413587	0.1707505	0.503789	0.158734
PTET.51.1.T0020218	1.420747	0.8655326667	1.0920806667	0.8062996667	2.414984	0.8445775
PTET.51.1.T0020219	0	0.0850583333	0	0	0.267187	0
PTET.51.1.T0020220	1.0957283333	0.4773256667	1.3439566667	0.3365624667	2.046533	0.7312326
PTET.51.1.T0020221	0.249182	0.3809223333	0.503732	0.49873	0.965876	0.3234988
PTET.51.1.T0020222	0.4424396667	0.3513063333	0.4114593333	0.283747	0.6051475	0.1675368
PTET.51.1.T0020223	2.4602133333	3.2664533333	3.3461066667	3.1839633333	6.729596	2.637451
PTET.51.1.T0020224	28.8864666667	35.2644	43.9606666667	39.0449333333	26.58296	31.87726
PTET.51.1.T0020225	20.2431433333	24.5397666667	36.6184333333	15.9368533333	185.2922	95.2532
PTET.51.1.T0020226	9.2010966667	7.57411	9.5333833333	4.4988366667	19.97879	13.37317
PTET.51.1.T0020227	0.8448176667	1.6675083333	4.2444033333	1.0527466667	1.96245	1.564502
PTET.51.1.T0020229	0.2270056667	0.496029	0.468427	0.4380693333	0.2983968	0.3445478
PTET.51.1.T0020230	1.378445	1.1950686667	1.63716	1.13074	4.659193	4.45154
PTET.51.1.T0020231	0.5603403333	0.6933703333	0.4035033333	0.5777043333	0.957081	0.462489
PTET.51.1.T0020232	1.19273	3.25376	2.9497566667	5.2002533333	38.56835	17.52396
PTET.51.1.T0020233	2.47876	5.4569166667	3.66926	3.4331433333	7.24364	5.017476
PTET.51.1.T0020234	28.8892	35.8075	19.1205	41.5136333333	17.24225	12.13509
PTET.51.1.T0020235	0.0645256667	0.0273653333	0.0436886667	0	0.038015	0.0458726
PTET.51.1.T0020236	1.3960133333	2.2312366667	1.69896	1.8054433333	7.279026	2.995266
PTET.51.1.T0020237	0.1640113333	1.3164056667	0.1384593333	1.859348	0.7829695	0.226737
PTET.51.1.T0020238	6.72542	17.0932166667	19.1525666667	9.1375	6.822308	3.44079
PTET.51.1.T0020239	3.5599033333	2.6069056667	2.9696	1.215765	3.8373488	0.4495625
PTET.51.1.T0020240	0.987233	0.6874183333	1.028387	2.1824333333	1.15263	0.386219
PTET.51.1.T0020241	0.4426273333	0.3027176667	0.297234	1.5016473333	0.5246728	0.1513535
PTET.51.1.T0020242	1.97296	1.5722963333	1.19013	1.815721	1.5962021	0.626812
PTET.51.1.T0020243	114.6658	217.677	50.5002	144.2403333333	351.7558	406.227
PTET.51.1.T0020244	0.331131	0.3613966667	0.2404133667	0.2880613333	0.5372348	0.2409586
PTET.51.1.T0020245	1.1976843333	1.281983	1.6875166667	1.03007	1.946829	1.624468
PTET.51.1.T0020246	13.6898466667	4.14504	10.8141	0	55.62607	0
PTET.51.1.T0020247	0.514699	1.6355106667	1.94764	1.347416	1.172068	0.446134
PTET.51.1.T0020248	0.9254683333	0.632743	1.1248383333	0.230776	2.032524	0
PTET.51.1.T0020249	0.0369086667	0.0249848667	0.072208	0.051708	0.1164438	0.0753842
PTET.51.1.T0020250	0.5378351667	0.3108223333	0.7271366667	1.1243553333	1.102468	0.884743
PTET.51.1.T0020251	0.1390223333	0	0	0.133943	0.878934	0.156731
PTET.51.1.T0020252	5.8107066667	8.09628	9.9439333333	5.5610966667	20.42143	11.65326
PTET.51.1.T0020253	0.81798	0.1141463333	0	0	2.013658	1.42371
PTET.51.1.T0020254	0.1838363333	0.3167656667	0.340503	0.105202	0.8467942	0.7075672
PTET.51.1.T0020255	4.0776733333	2.1494666667	4.15038	2.18864	15.05895	6.576573
PTET.51.1.T0020256	4.45834	2.4172333333	6.7155066667	2.8260766667	19.84202	12.43726
PTET.51.1.T0020257	1.1265433333	1.6330933333	0.5247113333	1.558952	1.7582142	0.55551
PTET.51.1.T0020258	0.5945263333	1.27378	0.7798333333	1.4684593333	2.64578	1.633535
PTET.51.1.T0020259	18.8045	39.2007333333	17.1591333333	64.2768	28.24185	35.02184
PTET.51.1.T0020260	17.9523	20.7428666667	28.3342333333	20.6340666667	35.6986	27.73186
PTET.51.1.T0020261	5.0936533333	2.5830366667	0.64287	0	99.60975	58.5151
PTET.51.1.T0020262	4.0806566667	1.0822733333	1.6826766667	0.5770856667	10.573145	4.891103
PTET.51.1.T0020263	7.5391166667	3.93237	1.5632433333	1.7088233333	69.15729	44.749
PTET.51.1.T0020264	4.8089333333	5.66224	5.03212	6.65951	9.75901	5.232895
PTET.51.1.T0020265	0.2982296667	0.3401063333	0.4628496667	0.232735	2.633945	1.963904
PTET.51.1.T0020266	0.6541693333	0.2546776667	0.422823	0.8758413333	1.9188841	1.353396
PTET.51.1.T0020267	0.242092	0.1957556667	0.323128	0.307253	1.4430321	0.1726281
PTET.51.1.T0020268	1.6926923333	2.225951	1.0271123333	4.48614	9.596526	7.95435
PTET.51.1.T0020269	0.4822956667	0.5043273333	0.3845433333	0.743698	1.507691	0.6496528
PTET.51.1.T0020270	2.0026123333	5.33853	5.32073	3.5915153333	10.376363	4.874226
PTET.51.1.T0020271	7.88936	8.4921166667	13.0575633333	13.4013266667	2.559402	2.285076
PTET.51.1.T0020272	65.9926666667	30.1352666667	48.3275	32.0395666667	338.3446	269.7536
PTET.51.1.T0020273	1.9995	6.6905633333	2.68528	7.0086233333	6.194791	5.24398
PTET.51.1.T0020274	1.1060666667	1.33697	0.993546	0.7562603333	2.338007	1.662856
PTET.51.1.T0020275	0.0786085667	0.0536834667	0.1151233333	0.0926343333	0.2065233	0.1798345
PTET.51.1.T0020276	0.442989	0.2563366667	0.0519203333	1.385449	0.753178	0.359451
PTET.51.1.T0020277	256.402	410.3926666667	373.748	208.3113333333	1238.984	846.44
PTET.51.1.T0020278	29.4426333333	23.0814666667	24.1783	16.13796	167.1628	120.5311
PTET.51.1.T0020279	4.473	0.3634003333	0.3728526667	0.7748926667	2.078224	1.2571029
PTET.51.1.T0020281	0.1371253333	0.119195	0.052986	0.102764	1.017071	0.711816
PTET.51.1.T0020282	1.3235366667	1.83238	4.1603333333	0.8478313333	5.7791	3.63618
PTET.51.1.T0020283	90.5194333333	51.0821333333	53.4726	56.2369666667	133.6722	72.0087
PTET.51.1.T0020284	0.2098624333	0.2424079667	0.204061	0.2270740333	0.6014396	0.356649
PTET.51.1.T0020285	2.3823433333	2.8448966667	2.09879	2.48669	51.59417	29.23013
PTET.51.1.T0020286	0.2536913333	0.4997356667	0.2831476667	0.154617	0.894497	2.130544
PTET.51.1.T0020287	2.1081666667	1.660814	2.4267033333	1.286151	4.501383	3.097574
PTET.51.1.T0020288	0.3078146667	1.502985	0.4895496667	0.543437	3.6025153	1.621887
PTET.51.1.T0020289	0.1413685	0.3167403333	0.1574027	0.4626273333	0.7314909	0.3475774
PTET.51.1.T0020290	0.351476	1.0112506667	0.8316496667	0.8088996667	0.8404241	0.224204
PTET.51.1.T0020291	1.8414186667	4.0448086667	1.5592126667	6.7687866667	6.666827	7.603593
PTET.51.1.T0020292	0.1321576667	0.1289686667	0.2316994667	0.23218	0.917151	1.229462
PTET.51.1.T0020293	0.76088	1.1863373333	1.248555	0.0751083333	1.1253656	0.6222528
PTET.51.1.T0020294	9.25476	22.6325	45.4895666667	25.1891966667	50.09327	32.23472
PTET.51.1.T0020295	4.96493	7.16	3.63161	3.9651566667	4.719224	5.394456
PTET.51.1.T0020296	2.8853433333	2.3388633333	3.34203	2.30365	3.2171101	1.587966
PTET.51.1.T0020297	29.7040666667	21.5125666667	18.5097	19.17387	39.86747	18.63923
PTET.51.1.T0020298	31.2153333333	16.7096	19.0050666667	9.9563866667	44.07976	19.60847
PTET.51.1.T0020299	9.4085266667	11.7142333333	10.80957	10.7520433333	9.59799	10.65625
PTET.51.1.T0020300	35.7172333333	46.2363	23.119	28.3625633333	72.99458	57.153
PTET.51.1.T0020301	1.109624	1.0359833333	1.0920453333	1.1644106667	2.61485	0.740539
PTET.51.1.T0020302	42.4319333333	24.4782333333	31.6101666667	20.3966	39.73203	18.12578
PTET.51.1.T0020303	53.1514333333	60.3683	102.1502	51.0272333333	44.51597	31.04296
PTET.51.1.T0020304	7.9555933333	6.40039	13.5575	4.36352	17.76654	8.77619
PTET.51.1.T0020305	9.2321333333	11.5223666667	37.7935666667	11.57774	20.45892	10.64428
PTET.51.1.T0020306	4.44371	6.74616	4.9737266667	3.8928433333	14.29614	8.95682
PTET.51.1.T0020307	2.698857	5.8148466667	3.6589933333	2.518821	3.803666	0.3127822
PTET.51.1.T0020308	0.0674786667	0.572748	0.4373776667	1.2349633333	0.7103112	0.588218
PTET.51.1.T0020309	1.9071466667	3.4921733333	4.24239	1.8571316667	10.23433	5.001204
PTET.51.1.T0020310	74.5025666667	19.8486533333	223.4703333333	19.4995666667	393.5881	342.2354
PTET.51.1.T0020311	6.1466666667	5.6779133333	3.84952	3.7212266667	12.68977	9.09918
PTET.51.1.T0020312	1.2341036667	2.9097433333	0.9129636667	3.42355	3.356439	2.398149
PTET.51.1.T0020313	8.0667433333	5.6586066667	11.7422333333	4.1700833333	55.6579	39.11356
PTET.51.1.T0020314	1.70796	3.07495	3.03365	2.68531	2.543054	2.071041
PTET.51.1.T0020315	6.6990066667	14.5370333333	7.77914	11.2500533333	60.73904	82.21552
PTET.51.1.T0020316	2.2834933333	4.20281	3.25259	5.7862566667	5.123473	3.550606
PTET.51.1.T0020317	0.6781953333	0.569807	0.312341	0.6892616667	4.46453	2.524654
PTET.51.1.T0020318	0.4971053333	0.3616736667	0.622194	0.2972733333	2.286265	0.893567
PTET.51.1.T0020319	8.66706	20.4269333333	6.30764	24.7187333333	12.07403	12.19547
PTET.51.1.T0020320	0.2022124667	0.0667605667	0.250837	0.0831134333	0.4308019	0.1102583
PTET.51.1.T0020321	25.1082333333	23.5051266667	196.949	17.9526166667	936.807	670.197
PTET.51.1.T0020322	1.7324733333	3.4114533333	3.5903866667	3.33669	7.91657	4.304947
PTET.51.1.T0020323	0.5851513333	0.9309366667	1.617726	1.683798	0.8115481	0.428845
PTET.51.1.T0020324	19.2349666667	25.6535	16.7186333333	25.6272333333	18.68345	12.56459
PTET.51.1.T0020325	0.389214	1.501987	0.773005	0.6721953333	1.261737	2.175086
PTET.51.1.T0020326	11.6011633333	5.6427833333	8.1229666667	6.4698533333	14.47456	15.70826
PTET.51.1.T0020327	35.9199333333	11.6549866667	7.9795633333	22.4756333333	57.2772	34.99131
PTET.51.1.T0020328	32.9502666667	34.1231666667	47.9831666667	57.4007	46.68041	17.55095
PTET.51.1.T0020329	2.9357866667	4.6066933333	3.0338266667	4.4063166667	5.25972	4.999511
PTET.51.1.T0020330	5.1609766667	4.38529	4.6144833333	3.67835	4.025036	1.30562
PTET.51.1.T0020331	1.101225	1.55938	0.4168926667	1.08337	3.886733	2.62431
PTET.51.1.T0020332	0.2945595	0.835437	0.5658836667	0.8676973333	1.2833784	0.65423
PTET.51.1.T0020333	3.7848633333	4.9554333333	6.3791133333	4.1816166667	1.869273	2.413258
PTET.51.1.T0020334	8.4196033333	16.6690333333	4.50344	26.1405	23.41682	26.21117
PTET.51.1.T0020335	0.0349592667	0.0342625667	0.0958058667	0.0536570333	0.0873989	0.0384265
PTET.51.1.T0020336	0.9343416667	1.486789	2.14562	2.4622466667	1.223398	1.543167
PTET.51.1.T0020337	19.7741866667	7.9658076667	16.7158333333	4.9152633333	55.20989	35.00595
PTET.51.1.T0020338	487.243	641.949	353.591	491.125	943.838	709.927
PTET.51.1.T0020339	1.7275666667	3.6019033333	1.8406266667	2.73818	7.48542	5.931796
PTET.51.1.T0020340	6.8894	7.37828	4.9170566667	7.1401666667	22.1417	18.60399
PTET.51.1.T0020341	2.5215	1.884787	3.2271066667	1.9674903333	5.216898	2.850904
PTET.51.1.T0020342	0.9122606667	0.8101576667	0.6315523333	0.834733	3.924676	2.33456
PTET.51.1.T0020343	0.7889886667	2.2435733333	3.9986466667	7.8409466667	10.94259	8.66137
PTET.51.1.T0020344	59.5710333333	46.8081666667	10.023	40.1306	1158.28	1107.95
PTET.51.1.T0020345	5.9801533333	1.8168163333	1.7813333333	2.15998	27.96819	30.64785
PTET.51.1.T0020346	5.8955966667	8.4010466667	11.5569666667	7.02711	10.49806	8.04465
PTET.51.1.T0020347	3.0780933333	2.4856066667	7.3931133333	1.516422	2.8638789	1.331249
PTET.51.1.T0020348	0.601025	2.4851286667	0.9940066667	3.83969	3.057266	1.28798
PTET.51.1.T0020349	0.5451313333	1.0150426667	0.3545706667	0.4757186667	3.9574	2.197634
PTET.51.1.T0020350	12.3956066667	18.1238	14.5732666667	21.38095	23.87554	30.96367
PTET.51.1.T0020351	0.095079	0.2971586667	0.0926043333	0.3596153333	1.6090207	0.9939447
PTET.51.1.T0020352	1.40722	5.4729243333	3.1682133333	4.2391486667	9.696835	1.94364
PTET.51.1.T0020353	1.239821	5.0003433333	3.3876033333	4.2019483333	10.973389	2.605625
PTET.51.1.T0020354	0	0.444744	0	0.0935893333	3.632258	1.83209
PTET.51.1.T0020355	0.200292	1.3178666667	0.3154266667	0.1381623333	2.775582	3.16311
PTET.51.1.T0020356	1.9733956667	2.1850333333	2.7478766667	3.112075	4.73766	2.424703
PTET.51.1.T0020357	1.3930153333	1.6035766667	1.5338266667	1.1180913333	2.54685	1.507222
PTET.51.1.T0020358	2.0881466667	3.1438333333	2.3992966667	3.669897	13.31441	8.60138
PTET.51.1.T0020359	1.5433766667	2.19588	1.7878266667	1.6765066667	9.69721	9.20618
PTET.51.1.T0020360	7.31687	6.4189066667	9.8069266667	4.2281166667	40.25126	22.85675
PTET.51.1.T0020361	10.1303933333	19.5238333333	19.2064	23.1792866667	62.6323	40.62897
PTET.51.1.T0020362	5.9828533333	2.1685166667	1.6398433333	0.9447133333	30.9606	22.00422
PTET.51.1.T0020363	0.8757126667	0.4253356667	0.9003173333	0.3937033333	2.587363	1.247865
PTET.51.1.T0020364	0	0.2940566667	0.4336233333	0.3974066667	16.42571	4.22164
PTET.51.1.T0020365	54.5433	41.5938	10.72457	51.8172	226.0844	185.7946
PTET.51.1.T0020366	212.1776666667	370.1483333333	246.5833333333	216.933	419.8306	272.5812
PTET.51.1.T0020367	0.400039	0.4347686667	0.7550026667	0.090029	1.361517	1.345697
PTET.51.1.T0020368	0.769254	1.2214176667	1.068799	0.8636783333	2.1352586	1.752069
PTET.51.1.T0020369	5.8466133333	4.7518333333	12.2133	2.8623233333	17.36148	10.92139
PTET.51.1.T0020370	0.7575863333	1.3583266667	0.255352	1.8110333333	7.0379	5.268454
PTET.51.1.T0020371	1.5710266667	4.8856066667	2.41349	6.41632	5.544623	3.106304
PTET.51.1.T0020372	7.4868533333	23.9704666667	3.578	29.0232333333	26.25931	27.24722
PTET.51.1.T0020373	21.1074666667	30.7492666667	13.4881333333	35.0267666667	76.6794	63.8472
PTET.51.1.T0020374	2.35603	2.1109733333	2.5919733333	1.6314153333	4.278671	2.554639
PTET.51.1.T0020375	246.6183333333	310.9693333333	268.3646666667	132.9796666667	164.1921	281.0794
PTET.51.1.T0020376	0.4564893333	0.8213316667	0.4603963333	0.6496073333	0.8954633	0.2769149
PTET.51.1.T0020377	1.0771882	0.9402886667	0.52641	0.9955713333	2.561393	0.6666587
PTET.51.1.T0020378	0.126881	0.281573	0.5578043333	0.2129740333	1.2242056	0.3354576
PTET.51.1.T0020379	78.6812666667	29.7305	32.5261666667	24.1741333333	67.97097	40.56241
PTET.51.1.T0020380	0.6055093333	0.6508336667	0.467652	0.0692446667	2.508609	1.642454
PTET.51.1.T0020381	3.9956033333	5.4659733333	12.37887	8.9758133333	17.8237	9.30952
PTET.51.1.T0020382	0.1385665	0.4242016667	0.7446276667	1.0402946667	0.4368139	0.473158
PTET.51.1.T0020383	5.7593533333	7.0505833333	3.0177	6.4954166667	11.63209	8.29698
PTET.51.1.T0020384	2.4887966667	3.2091366667	4.3097033333	2.5519766667	2.757587	1.300452
PTET.51.1.T0020385	0.1804643333	1.3349633333	0.9361306667	0.083011	0.4838897	0.626262
PTET.51.1.T0020386	0.4902813333	1.0904576667	1.1803806667	0.1140343333	0.350175	0.975643
PTET.51.1.T0020387	0.2553686667	0.3902296667	0.3919956667	0	0.110156	0.334359
PTET.51.1.T0020388	0.0590894667	0.0572298667	0.0496163667	0.0125567333	0.1893495	0.1253227
PTET.51.1.T0020390	0.16265	0.0934374	0.206324	0.4138866667	0.6454002	0.2946893
PTET.51.1.T0020391	0.2418353333	0.4791063333	0.09482	0.506626	1.0874844	0.493199
PTET.51.1.T0020392	0.334803	1.8586533333	0.6938966667	0.4984336667	0.4831183	1.12743
PTET.51.1.T0020393	2.18892	0.3205786667	3.9100166667	0.4258533333	5.373219	3.337846
PTET.51.1.T0020394	5.1595266667	10.1653766667	4.3260733333	14.7168833333	50.6649	55.27249
PTET.51.1.T0020395	0.4212026667	0.401456	0.184966	0.47871	0.8708281	0.3993629
PTET.51.1.T0020396	1.3992533333	1.8133033333	2.0382233333	3.17378	3.519414	2.520196
PTET.51.1.T0020397	1.8008216667	2.2158033333	1.3080733333	2.2520943333	5.74304	3.323048
PTET.51.1.T0020398	7.0901433333	1.6712953333	0.7983103333	19.5802833333	18.939	13.05501
PTET.51.1.T0020399	1.5088483333	1.1615006667	2.3413966667	1.3373396667	3.940323	1.011225
PTET.51.1.T0020400	0.7708996667	1.3636523333	1.4289076667	1.92805	3.215141	2.942983
PTET.51.1.T0020401	0.949219	0.4097333333	0.8001603333	0.2719333333	1.655685	0.937396
PTET.51.1.T0020402	0.7480356667	0.9059843333	1.1119493333	1.0014133333	1.40094	0.4873614
PTET.51.1.T0020403	0.726714	1.1230896667	1.97107	1.93079	0.6322813	0.3987558
PTET.51.1.T0020404	3.44942	4.7478766667	2.3581666667	5.5927233333	5.480182	3.292702
PTET.51.1.T0020405	38.0360666667	30.0879666667	41.5162	18.7064	43.8116	77.9183
PTET.51.1.T0020406	2.7958233333	7.0128833333	7.92319	6.86335	0.993548	1.493652
PTET.51.1.T0020407	3.67825	6.4357466667	5.4621233333	10.8572833333	11.11551	7.301844
PTET.51.1.T0020408	86.0910666667	53.2944333333	28.2345333333	85.1890333333	745.243	781.902
PTET.51.1.T0020409	0.7423856667	1.7118566667	1.1790383333	1.440129	3.244811	1.222288
PTET.51.1.T0020410	0.2823175333	1.4035266667	1.2760766667	1.325981	1.142374	0.873389
PTET.51.1.T0020411	4.3447833333	8.5678233333	3.90272	5.89767	13.09075	10.54082
PTET.51.1.T0020412	0.2674488	0.6958246667	0.516615	0.6929016667	1.564423	0.820532
PTET.51.1.T0020413	2.0842966667	2.8235266667	1.73872	3.1152733333	4.195653	2.631435
PTET.51.1.T0020414	0.614564	1.0470556667	2.8413166667	2.231125	0.948081	0.355725
PTET.51.1.T0020415	0.4305873333	0.548448	0.6677786667	0.6290926667	0.9210274	0.2096447
PTET.51.1.T0020416	2.1686643333	3.0284356667	6.2276333333	3.1295123333	6.204472	1.796025
PTET.51.1.T0020417	10.31328	13.1471333333	53.0235	8.0189933333	7.35824	3.54511
PTET.51.1.T0020418	0.0466041667	0.0669458	0.2197913333	0.153119	0.0682605	0
PTET.51.1.T0020419	4.8498733333	4.82557	5.47814	7.72202	237.1419	261.9774
PTET.51.1.T0020420	2.99299	4.4481606667	2.9009466667	5.63099	6.987291	5.03953
PTET.51.1.T0020421	0.2926343333	0.9761566667	0.299794	0	0	0
PTET.51.1.T0020422	0.338824	0.4761553333	0.8488033333	0.789782	1.176588	0.488892
PTET.51.1.T0020423	0.3834126667	0.9326433333	0.865055	0.7600373333	1.793661	0.689515
PTET.51.1.T0020424	0.445813	2.9380366667	1.4215546667	2.6600166667	18.68239	30.88886
PTET.51.1.T0020425	2.86834	2.94095	3.5781066667	2.6390933333	3.434367	1.801558
PTET.51.1.T0020426	3.4308633333	5.83181	5.0353766667	7.0097366667	3.520234	2.740664
PTET.51.1.T0020427	0.1427723333	0.6894706667	1.1113323333	1.031341	1.593383	0.3762025
PTET.51.1.T0020428	1.40076	2.2351266667	1.8051466667	2.1899216667	1.54307	1.566415
PTET.51.1.T0020429	7.8285266667	14.8656666667	13.5516	15.8245966667	38.76496	26.74775
PTET.51.1.T0020430	0.948632	3.73092	1.8268873333	13.5959166667	0.6243047	0.4385357
PTET.51.1.T0020432	0.2381826667	0.991933	0.803967	0.8990406667	3.279635	1.884292
PTET.51.1.T0020433	0.0521728	0.1990186667	0.157012	0.6792483333	0.2869556	0.11435062
PTET.51.1.T0020434	9.2314066667	28.9909	19.1011666667	16.64963	12.32026	7.86003
PTET.51.1.T0020435	2.4335	3.0956333333	3.1794233333	1.5784016667	3.273705	2.277736
PTET.51.1.T0020436	8.9104633333	8.93487	13.8057	12.5483066667	45.73113	23.86625
PTET.51.1.T0020437	23.2389333333	19.0546333333	26.2519333333	16.9068466667	53.6936	37.89711
PTET.51.1.T0020438	0.610322	1.198909	1.3245633333	0.7967851	1.48936	0.747028
PTET.51.1.T0020439	0.4971333333	1.0284236667	0.9300906667	1.0873083333	1.600363	1.273967
PTET.51.1.T0020440	0.3673346667	0.8835933333	1.5174333333	0.5558553333	2.194788	1.384238
PTET.51.1.T0020441	1.6749233333	3.2752633333	2.2985166667	19.0301833333	6.08295	3.170733
PTET.51.1.T0020442	0.2118324333	2.1069933333	0.5911653333	6.07503	0.540717	0.3539549
PTET.51.1.T0020443	0.5211473333	1.0704403333	0.7776893333	1.7673333333	0.645644	0.726091
PTET.51.1.T0020444	0.779399	2.2861466667	1.501139	3.8467333333	18.2453	10.76552
PTET.51.1.T0020445	0.36162	0.784	0.465744	0.72864	1.703945	2.43763
PTET.51.1.T0020446	2.71804	3.96879	3.7542233333	0.7343003333	6.61045	4.30213
PTET.51.1.T0020447	0.7877803333	0.859298	1.64751	0.9563533333	1.7144075	0.5187157
PTET.51.1.T0020448	66.0696333333	91.2163333333	270.3063333333	66.5935666667	75.35862	37.11043
PTET.51.1.T0020449	0.428179	0.40277	0.5148283333	0.2190383333	2.9865812	0.364021
PTET.51.1.T0020450	1.6192576667	1.5284236667	6.11516	2.6602166667	3.236562	1.383843
PTET.51.1.T0020452	7.9488533333	8.0506033333	14.3774666667	3.0409433333	13.27644	9.74214
PTET.51.1.T0020453	1.1861066667	1.97453	1.74225	1.3099093333	1.797465	0.800876
PTET.51.1.T0020454	18.9343666667	34.4854333333	18.2968666667	23.4366	10.98254	20.74361
PTET.51.1.T0020455	2.2718733333	3.07699	2.6875233333	2.5595803333	12.96379	10.899428
PTET.51.1.T0020456	0.5158646667	1.436288	0.322045	1.189369	3.296499	2.414912
PTET.51.1.T0020457	0.507997	0.407552	0.1021796667	0.2444803333	2.039916	2.162255
PTET.51.1.T0020458	0.6649763333	0.8413156667	0.7970776667	0.7108466667	0.8848176	0.4054589
PTET.51.1.T0020459	3.0370066667	3.5651433333	5.8522733333	4.2830433333	3.99254	7.565285
PTET.51.1.T0020460	23.8943	58.975	14.47384	63.7060333333	105.3545	105.2438
PTET.51.1.T0020461	8.28614	10.6090533333	7.4839866667	13.6810066667	8.186731	11.94508
PTET.51.1.T0020462	122.3896666667	147.3013333333	73.0115333333	144.0236666667	144.9138	182.3508
PTET.51.1.T0020463	0.2775663333	0.29149	0.971202	0.1050203333	0.4551729	0.2189731
PTET.51.1.T0020464	0.441364	0.9944913333	0.4799456667	0.3237523333	2.4553304	1.216168
PTET.51.1.T0020465	2.8242066667	3.2578233333	3.4160666667	4.1778633333	4.365617	3.93968
PTET.51.1.T0020466	1.453669	0.7898566667	3.7883033333	1.4700866667	6.59289	20.00166
PTET.51.1.T0020467	2.0510266667	3.6983566667	2.3783733333	3.9269033333	8.507991	3.324072
PTET.51.1.T0020468	17.1269666667	20.8192	15.9747333333	22.7971	46.9236	24.8274
PTET.51.1.T0020469	11026.18	10848.3	9024.8566666667	17432	29816.33	85715.3
PTET.51.1.T0020470	3684.7533333333	4044.6066666667	3182.69	5565.19	1186.099	3329.23
PTET.51.1.T0020471	2.83358	30.098	2.1325193333	12.5086	3.547862	3.24351
PTET.51.1.T0020472	39.7061	23.9054	21.8699	17.7977633333	85.4708	67.92518
PTET.51.1.T0020473	1.50425	1.81197	1.1790466667	0.5537603333	2.675579	1.607745
PTET.51.1.T0020474	5.053	12.0599	7.01976	13.17275	25.41772	26.14233
PTET.51.1.T0020475	82.2275333333	108.855	49.7235	189.4403333333	242.2769	216.0627
PTET.51.1.T0020476	1.0678993333	1.6629283333	1.6382966667	2.1616156667	5.541114	2.179679
PTET.51.1.T0020477	1.6015633333	3.8266266667	2.8435633333	4.9384266667	4.332199	3.298957
PTET.51.1.T0020478	0.5066573333	0.4090833333	0.7018083333	0.1632716667	4.159022	2.041075
PTET.51.1.T0020479	0.6178873333	1.150999	2.2441533333	1.2987876667	1.885665	0.792856
PTET.51.1.T0020480	3.2077933333	2.3848	6.22535	4.2822566667	11.76339	8.490408
PTET.51.1.T0020481	1.1824333333	0.5563763333	0.8050683333	0.6404406667	1.6612023	0.785208
PTET.51.1.T0020482	1.1354836667	3.2345933333	2.2823866667	2.7988386667	3.785601	2.791679
PTET.51.1.T0020483	14.10774	9.7188366667	10.9215	6.4802433333	61.25267	37.74665
PTET.51.1.T0020484	0.5050823333	0.4131173333	0.56536	0.1998506667	1.782586	0.8654349
PTET.51.1.T0020485	0.452655	1.0323183333	1.5529733333	0.525131	2.445357	1.055539
PTET.51.1.T0020486	0.6269887333	1.2487826667	1.1204163333	1.1090256667	1.0423941	0.3202628
PTET.51.1.T0020487	4.0324666667	3.4718333333	2.4345733333	1.7635266667	16.20775	20.60545
PTET.51.1.T0020488	0.3594411	0.5335043333	0.390045	0.370634	1.480281	0.817693
PTET.51.1.T0020489	0.7302883333	1.06134	1.4526676667	1.0120623333	2.348417	0.608983
PTET.51.1.T0020490	0.546529	2.110782	1.1675633333	1.6975676667	1.7801391	0.3700112
PTET.51.1.T0020491	0.278634	1.6840033333	1.5950943333	1.332226	0.871697	1.53716
PTET.51.1.T0020492	1.5622233333	1.5722566667	1.096046	0.8702086667	2.558046	1.755235
PTET.51.1.T0020493	346.366	432.7706666667	515.322	245.624	930.018	760.292
PTET.51.1.T0020494	4.3015966667	3.3857366667	5.01326	2.0085816667	10.452078	2.61966
PTET.51.1.T0020495	0.3884403333	1.0644736667	1.70171	0.4576766667	3.234073	15.76302
PTET.51.1.T0020496	0.5671053333	0.3671863333	0.5984356667	0.383322	1.084846	0.758247
PTET.51.1.T0020497	4.3508333333	4.7616933333	3.7815466667	4.65351	17.25625	15.23909
PTET.51.1.T0020498	7.26434	12.7256333333	6.6488866667	8.6294666667	169.4545	166.4133
PTET.51.1.T0020499	1.4493933333	3.7146433333	2.0257466667	3.3337833333	4.589174	2.118745
PTET.51.1.T0020500	2.2020066667	1.024044	2.6397366667	1.3553666667	1.6073238	0.503476
PTET.51.1.T0020501	0.8506196667	0.9614653333	0.5007386667	0.588836	1.426085	2.050578
PTET.51.1.T0020502	1.3278	0.6168026667	1.000795	1.70368	2.523218	1.854551
PTET.51.1.T0020503	3.9771166667	2.2669566667	5.65915	4.2868933333	17.73616	8.76051
PTET.51.1.T0020504	12.63994	11.7116433333	13.874	4.6183056667	37.07505	16.87441
PTET.51.1.T0020505	9.68381	16.0825333333	20.2704666667	13.499	32.48893	27.67491
PTET.51.1.T0020506	14.0488133333	15.7587333333	40.2908	19.6176233333	45.7923	26.40601
PTET.51.1.T0020507	0	0.0699336667	0	0	1.488172	1.259053
PTET.51.1.T0020509	1.0728586667	0.8267426667	0.207549	1.0651106667	6.58342	2.718455
PTET.51.1.T0020510	8.6368766667	9.4226833333	8.50143	12.60281	8.97399	7.42688
PTET.51.1.T0020511	88.5672666667	45.8447666667	23.8823666667	55.9607666667	747.372	631.294
PTET.51.1.T0020512	0.8459573333	2.24469	2.34036	1.663329	0.5163952	0.453228
PTET.51.1.T0020513	6.02736	4.14145	6.0696366667	8.1139766667	20.73531	14.50907
PTET.51.1.T0020514	17.1819333333	23.8638333333	18.1198333333	16.3302333333	40.1732	31.19825
PTET.51.1.T0020515	6.0253666667	9.3433733333	8.95771	12.7369566667	9.063818	3.53178
PTET.51.1.T0020516	1.8733566667	4.8052466667	1.1468373333	5.04743	6.54594	7.71007
PTET.51.1.T0020517	0.74547	1.6051266667	5.2794433333	2.13857	3.52558	2.23175
PTET.51.1.T0020518	1.71853	1.8127066667	1.035185	0.8891346667	1.5929018	1.398032
PTET.51.1.T0020519	0.1307123333	0.15391	0.128411	0.049453	1.285603	1.120653
PTET.51.1.T0020520	5.6719033333	5.78137	0.8846503333	4.50212	31.24241	30.19119
PTET.51.1.T0020521	0.4428876667	0.7324383333	0.520688	1.82449	0.7870796	0.7479842
PTET.51.1.T0020522	0.3111366667	1.54641	0.1219189333	0.7810446667	5.98198	3.086738
PTET.51.1.T0020523	0.2446043667	0.3003603	0.9385603333	0.28828	0.0960593	0.0817435
PTET.51.1.T0020524	1.4974023333	2.8520636667	1.0359826667	3.203	2.396406	0.86321
PTET.51.1.T0020525	0.978318	0.6878866667	1.1485166667	1.0794643333	0.3989969	0.3087899
PTET.51.1.T0020526	40.4914	55.7094333333	33.2934666667	54.7774333333	234.1971	187.52
PTET.51.1.T0020527	1.5404566667	1.56968	0.716866	0.8880793333	1.590853	1.877398
PTET.51.1.T0020528	0.282279	0.749162	0.2685166667	0.6590473333	1.142488	0.780863
PTET.51.1.T0020529	0.3830103333	1.6191866667	0.3237703667	0.4209976667	4.070082	1.819034
PTET.51.1.T0020530	0.574969	1.8239833333	0.9903103333	1.49727	1.288765	1.312076
PTET.51.1.T0020531	1.3115	3.103112	1.62998	2.19863	3.101723	0.4990858
PTET.51.1.T0020532	0.61219	1.6125856667	0.807423	0.7242043333	3.470623	0.651459
PTET.51.1.T0020533	12.3474633333	48.2007333333	69.3773666667	9.2394633333	23.91363	4.642588
PTET.51.1.T0020534	1.7512866667	2.1871533333	2.1665633333	2.5031066667	1.6720392	1.065163
PTET.51.1.T0020535	0.5325736667	0.4589993333	0.9431396667	1.26362	0.4514147	0.444977
PTET.51.1.T0020536	0.3590076667	0.4020763333	0.4816316667	0.7064203333	0.601136	0.373231
PTET.51.1.T0020537	2.430391	3.8998666667	2.263819	5.6871	6.081153	6.343616
PTET.51.1.T0020538	1.1228303333	3.6679233333	2.4531933333	3.8468533333	3.355379	2.6997
PTET.51.1.T0020539	0.1789518	0.3227083333	0.0377399667	0.6281776667	1.1220762	2.697188
PTET.51.1.T0020540	0.69515	0.1453716667	1.3724733333	0.9266926667	1.483187	2.021776
PTET.51.1.T0020541	23.1465333333	17.6204	25.9581	26.40654	102.9682	86.3935
PTET.51.1.T0020542	5.59977	9.21928	13.6505333333	12.7014966667	6.988391	2.882906
PTET.51.1.T0020543	0.1122893333	1.0085766667	0.2989573333	1.101398	0.8241318	0.428621
PTET.51.1.T0020544	2.1234233333	2.74969	2.4753933333	3.3689166667	7.143555	6.64992
PTET.51.1.T0020545	1.8732016667	4.8661433333	4.8320066667	4.15594	2.907641	0.92298
PTET.51.1.T0020546	0.586476	0.4307523333	0	0.24288	0	0
PTET.51.1.T0020547	13.6067666667	23.7782333333	3.1355733333	21.0458	23.2816	18.30592
PTET.51.1.T0020548	12.9052766667	26.2491333333	26.5542	20.1532433333	14.37651	10.72902
PTET.51.1.T0020549	1.5358366667	2.1136666667	1.99435	0.3422633333	10.16159	5.98818
PTET.51.1.T0020550	1.0717733333	1.3871833333	1.50706	1.7353593333	0.75114	1.483333
PTET.51.1.T0020551	3.2032366667	4.75254	2.75434	9.11069	25.25894	19.66647
PTET.51.1.T0020552	4.5838266667	6.1395933333	2.6783433333	7.8651566667	9.54176	9.46691
PTET.51.1.T0020553	0.323687	0.3715386667	0.3621623333	0.2257276667	1.3013334	1.040878
PTET.51.1.T0020554	0	0	0	0	1.18206	0
PTET.51.1.T0020555	0.259394	0.59482	1.2916453333	0.6049003333	0.82220816	0.2205049
PTET.51.1.T0020557	3.4669933333	7.1763666667	8.1670366667	9.3777933333	45.60057	42.78624
PTET.51.1.T0020558	5.8979266667	7.2613166667	9.9280066667	8.1868566667	15.056515	5.757465
PTET.51.1.T0030001	0	0.0611026667	0	0	0.0214981	0
PTET.51.1.T0030002	1.9956773333	3.163802	3.3985766667	2.4908133333	3.1511694	1.162532
PTET.51.1.T0030003	28.6893666667	70.7356333333	48.8898333333	26.5064666667	53.1863	40.3601
PTET.51.1.T0030004	2.185757	15.067373	10.57301	8.5493633333	7.394596	2.424554
PTET.51.1.T0030005	0.0746706667	0.0983183333	0.1467946667	0.1734346667	0.429963	0
PTET.51.1.T0030006	0.4065353333	0.4495376667	0	0.3198106667	0.427855	0
PTET.51.1.T0030007	0.188995	0.421001	0.102224	0.35174	0.7802393	0.186477
PTET.51.1.T0030008	0.2566826667	0.8658366667	0.3498866667	0.8056033333	4.29591	1.924307
PTET.51.1.T0030009	0.088707	0.464382	0.60875	0.307633	3.974273	1.371185
PTET.51.1.T0030010	0.1686025333	0.5400126667	0.21603	0.2848752333	0.8350647	0.4796436
PTET.51.1.T0030011	0.6181496667	1.6510956667	1.13693	0.9752378667	1.5533615	0.4472331
PTET.51.1.T0030012	0.6170866667	1.1245663333	0.9940063333	1.1438106667	3.906379	2.936527
PTET.51.1.T0030013	17.8842	26.4193666667	21.4775333333	21.8400666667	66.2066	44.95273
PTET.51.1.T0030014	2.358361	0.990412	4.8007233333	0.7161313333	4.008208	2.384177
PTET.51.1.T0030015	0.6809586667	0.323095	0.3283303333	0.1357046667	1.751744	0.4108106
PTET.51.1.T0030016	0.9416643333	1.2856933333	0.8947043333	0.767794	2.774266	1.490967
PTET.51.1.T0030017	0.313173	1.0204013333	0.3248196667	1.3168623333	3.296323	2.995844
PTET.51.1.T0030018	1.441403	1.4281763333	2.90427	1.4860106667	15.81407	9.72895
PTET.51.1.T0030019	9.63457	6.7486166667	11.8431666667	7.26087	24.81601	12.28802
PTET.51.1.T0030020	0	0	0	0	0.0677658	0
PTET.51.1.T0030021	0	0	0	0	0	0
PTET.51.1.T0030022	105.7052666667	221.662	112.425	287.5426666667	941.185	1028.028
PTET.51.1.T0030023	1.5197996667	4.0093933333	1.2488536667	1.5119476667	14.3907	8.206332
PTET.51.1.T0030024	12.8424	15.1195666667	19.6377333333	29.0779	63.87459	96.9913
PTET.51.1.T0030025	40.5178	37.3926333333	15.9912266667	30.8330666667	47.0723	39.33071
PTET.51.1.T0030026	14.4313533333	7.7269333333	13.9522633333	6.4762833333	14.11292	9.57732
PTET.51.1.T0030027	0	0.7864766667	0	0.8544133333	51.2376	53.0593
PTET.51.1.T0030028	0	1.01725	0	0	43.7444	25.60161
PTET.51.1.T0030029	1.65285	0.7792263333	0.45512	1.58871	4.680738	2.502068
PTET.51.1.T0030030	323.427	166.8043333333	178.7673333333	134.6225333333	3103.162	2659.461
PTET.51.1.T0030031	1.4971133333	2.1189666667	2.7117866667	1.41985	27.3699	37.3651
PTET.51.1.T0030032	0.2414403333	0	0	0.2074736667	0.941688	0
PTET.51.1.T0030033	4.9310466667	4.2210333333	13.189	3.71449	15.89972	13.07757
PTET.51.1.T0030034	0.801467	0.9913223333	1.2855966667	1.657225	2.512025	1.550312
PTET.51.1.T0030035	23.7423	31.4527333333	46.7378333333	35.56	265.188	219.4966
PTET.51.1.T0030036	1.64561	2.6207566667	4.7185366667	2.494294	3.27487	2.124478
PTET.51.1.T0030037	10.3656533333	14.2875	21.8418	13.7917033333	11.15541	8.25135
PTET.51.1.T0030038	0.6176666667	1.34147	1.0505936667	1.5132733333	2.166755	2.409279
PTET.51.1.T0030039	1.82102	3.6451233333	5.83205	2.8680806667	3.018451	2.325735
PTET.51.1.T0030040	81.2244666667	112.7234666667	141.9253333333	100.264	231.4871	196.4606
PTET.51.1.T0030041	6.1511566667	104.6182666667	153.1352	62.4353666667	67.8662	10.92457
PTET.51.1.T0030042	3.268947	3.7264746667	6.7801766667	2.6607233333	6.850516	2.387738
PTET.51.1.T0030043	0.3835283333	0.745	1.93775	0.7174846667	2.09011	0.61557
PTET.51.1.T0030044	10.8536566667	36.664	6.4959833333	45.5098	42.63392	29.52182
PTET.51.1.T0030045	7.9108366667	8.6451933333	13.0993666667	9.2040533333	8.934355	4.769748
PTET.51.1.T0030046	0.3193743333	0.9676086667	0.84209	0.4919396667	1.1436114	0.2651619
PTET.51.1.T0030047	1159.4336666667	1075.2816666667	1649.4733333333	715.1873333333	569.459	1161.541
PTET.51.1.T0030048	7.8861866667	8.3345466667	3.9724233333	11.8380666667	55.3518	57.2926
PTET.51.1.T0030049	0.5949843333	0.315312	0.2429081333	0.447947	0.4838822	0.1846841
PTET.51.1.T0030050	4.0432633333	1.7615433333	1.4145923333	1.52795	4.596414	1.858185
PTET.51.1.T0030051	3.9042133333	3.390591	2.5047766667	2.8779066667	4.4245028	1.365648
PTET.51.1.T0030052	0.4310076667	2.2958766667	0.2444783333	1.8317623333	1.0014	1.18298
PTET.51.1.T0030053	3.82963	4.5524966667	5.7560633333	13.2299766667	14.12066	12.67787
PTET.51.1.T0030054	434.049	667.1453333333	732.0096666667	437.271	835.075	779.647
PTET.51.1.T0030055	0.5892533333	0.6493946667	1.4005056667	0.329966	2.328268	1.011783
PTET.51.1.T0030056	0.9283916667	1.4031873333	2.1610466667	1.148796	0.7797485	0.2734131
PTET.51.1.T0030057	4.04378	8.95098	3.5996933333	10.5275666667	3.920685	5.73302
PTET.51.1.T0030058	0	0	0	0	0	0
PTET.51.1.T0030059	0.8814346667	0.6378963333	0.8761566667	0.4229126667	2.770165	1.195553
PTET.51.1.T0030060	2.8868566667	3.3212466667	3.6265233333	2.8156466667	5.609385	3.312516
PTET.51.1.T0030061	0.3183278333	1.8531166667	0.2290312667	0.8673136667	2.7772933	0.4802027
PTET.51.1.T0030062	0.9916736667	0.6770496667	2.49013	0.48818	1.907898	2.60978
PTET.51.1.T0030063	0.6915373333	0.8859793333	1.16823	1.100458	0.4176351	0.1486523
PTET.51.1.T0030064	0.529128	1.3512666667	0.7525056667	0.432097	4.137916	2.637342
PTET.51.1.T0030065	3802.46	2737.4433333333	4103.07	2244.0833333333	2315.356	4501.029
PTET.51.1.T0030066	0.1285476	0.2704373333	0.151734	0.292086	0.3109437	0.1402069
PTET.51.1.T0030067	0.278516	0.1993446667	0.5020556667	0.0750473333	3.563619	0.366981
PTET.51.1.T0030068	1.414101	2.1267733333	2.24943	1.2835853333	7.92767	6.43571
PTET.51.1.T0030069	12.1746166667	16.1885533333	11.91023	18.2019	12.326919	7.5287
PTET.51.1.T0030070	0.1821712333	0.8116796667	0.1020526667	0.5577673333	2.3380294	0.7956895
PTET.51.1.T0030071	0.7994716667	1.8207133333	0.926371	1.90521	4.08993	3.557464
PTET.51.1.T0030072	3.57002	6.6159733333	5.4599033333	5.0714266667	8.27082	5.503828
PTET.51.1.T0030073	1.6483866667	2.8139833333	2.10777	2.4868833333	3.424251	2.485088
PTET.51.1.T0030074	7.39012	18.2364333333	8.5857066667	17.06856	73.9417	57.5671
PTET.51.1.T0030075	6.0842466667	13.1252866667	5.06818	16.34066	30.46931	19.60316
PTET.51.1.T0030076	5.0854733333	7.1894166667	9.4470266667	3.58045	14.94303	9.77647
PTET.51.1.T0030077	3.1273733333	6.7676133333	2.8587433333	4.3342	6.637424	6.72926
PTET.51.1.T0030078	1.7700196667	4.095732	2.09872	4.3504166667	5.256645	0.75801
PTET.51.1.T0030079	0.7053843333	4.52417	3.2472493333	4.8718266667	14.73496	8.68391
PTET.51.1.T0030080	0.6294473333	3.7939466667	2.3131583333	2.88048	9.28964	10.6588
PTET.51.1.T0030081	1.5140276667	2.939607	3.0988466667	2.20212	2.3957928	0.784145
PTET.51.1.T0030082	3.59707	5.4846033333	5.1795366667	2.6046583333	15.96842	9.42903
PTET.51.1.T0030083	30.5880666667	26.5572666667	37.5164333333	39.6047333333	76.04729	57.27608
PTET.51.1.T0030084	0.7545743333	2.83625	1.2529013333	3.6992633333	4.21408	5.490207
PTET.51.1.T0030085	13.8055333333	3.69378	6.8473933333	1.2432856667	2.262039	1.963328
PTET.51.1.T0030086	1.2182893333	1.342445	1.48282	1.034154	1.1128101	0.85982
PTET.51.1.T0030087	22.981	24.9199666667	19.0227	29.6180333333	127.2474	104.7627
PTET.51.1.T0030088	1.62728	1.7106933333	2.30796	3.0780833333	2.7270866	1.426874
PTET.51.1.T0030089	2.680678	6.6630866667	6.49018	4.07413	3.552735	2.218592
PTET.51.1.T0030090	0.6025306667	0.5531206667	0.5440196667	0.7123846667	1.241459	0.4201851
PTET.51.1.T0030091	0.1944903333	0.1517983333	0.151675	0.048365	0.144507	0.2846653
PTET.51.1.T0030093	0	0	0	0.4130633333	1.30686	0
PTET.51.1.T0030094	0.6340043333	0.913799	0.5801626667	1.0100233333	0.9241732	0.723036
PTET.51.1.T0030095	14.9907333333	22.5032	27.6406	36.046	45.9489	36.6786
PTET.51.1.T0030096	1.056492	2.06864	2.73313	1.7307233333	2.049932	1.177762
PTET.51.1.T0030097	4.1333666667	44.2436	14.1545	35.1637666667	5.18272	8.12176
PTET.51.1.T0030098	116.4883333333	97.5723	153.071	242.1023333333	154.248	176.8494
PTET.51.1.T0030099	0.477039	0.728592	0.5835193333	0.78173	1.127265	1.046408
PTET.51.1.T0030100	3.57383	4.1591566667	7.66119	0.36321	66.3878	43.802
PTET.51.1.T0030101	0.62219	0.5729906667	0.72938	0	37.9268	12.09286
PTET.51.1.T0030102	1.0093283333	1.5465133333	1.4544433333	1.50739	4.370077	3.047645
PTET.51.1.T0030103	12.0007366667	7.3636666667	8.9868566667	7.28799	9.140521	6.013664
PTET.51.1.T0030104	3.1942633333	4.0683733333	3.3126066667	5.3229133333	49.39115	21.67754
PTET.51.1.T0030105	18.6600666667	20.6146333333	41.6696666667	22.00908	19.91924	16.85867
PTET.51.1.T0030106	33.2011333333	60.4027666667	46.4875	76.4658666667	49.1374	39.76423
PTET.51.1.T0030107	20.2351666667	9.34827	19.4243666667	2.95493	17.78542	3.286287
PTET.51.1.T0030108	0.2855296667	1.28562	1.5151033333	0.3190316667	3.732312	2.466917
PTET.51.1.T0030109	0	1.0510366667	0	0	4.11687	0
PTET.51.1.T0030110	5.1562466667	2.93635	2.0201533333	0.288252	84.2581	55.14102
PTET.51.1.T0030111	4.6991966667	2.65754	3.45545	1.460532	28.23831	24.20563
PTET.51.1.T0030112	0.2596056667	0.6239653333	0.0995930667	0.4527573333	4.114885	1.953293
PTET.51.1.T0030113	0.3922783333	0.07889	0.0511749667	0.763251	0.5473682	0.446825
PTET.51.1.T0030114	0.7668726667	1.2765	1.215349	1.0448466667	2.195799	1.406454
PTET.51.1.T0030115	1.3122833333	4.7837266667	2.0713546667	4.1072466667	3.504503	3.741287
PTET.51.1.T0030116	0.399131	0.505141	0.3944375	0.6759926667	0.919105	1.100951
PTET.51.1.T0030117	0.0597472	0.2031716667	0	0.1449716667	1.01173	0.5866047
PTET.51.1.T0030118	3.1993033333	6.93612	4.2198633333	8.6833433333	7.02259	6.20191
PTET.51.1.T0030119	0.5379176667	0.3613963333	0.750915	0.61566	0.9482204	0.4697663
PTET.51.1.T0030120	3.3499	4.5474933333	2.1754533333	6.15193	2.994726	4.754265
PTET.51.1.T0030121	4.4868666667	3.6939966667	2.6607366667	2.142743	13.56841	12.65479
PTET.51.1.T0030122	2.2291266667	2.8587533333	4.40723	3.0246733333	6.072523	3.708958
PTET.51.1.T0030123	4.0531333333	7.9100333333	6.96227	10.35289	20.88322	18.92866
PTET.51.1.T0030124	1.096653	0.5661236667	1.3749933333	0.207188	1.847511	1.202028
PTET.51.1.T0030125	43.9348666667	40.7519333333	59.4642333333	40.0904	137.1004	90.2539
PTET.51.1.T0030126	0.3630276667	0.7356156667	0.4231906667	0.7601086667	1.669171	0.6858188
PTET.51.1.T0030127	0.1001633333	0.5674166667	0.0210317333	1.460976	0.885018	1.113853
PTET.51.1.T0030128	1.375447	0.6644733333	0.9452263333	0.412103	1.887451	0.756512
PTET.51.1.T0030129	0.4535916667	0.2949253333	0.436916	0.2529003333	0.6053859	0.1228767
PTET.51.1.T0030130	1.4785366667	1.3992296667	4.8761166667	1.474769	2.727129	2.347171
PTET.51.1.T0030131	44.1654	49.1598	56.6534333333	43.4518333333	104.8593	91.5977
PTET.51.1.T0030132	35.4001	62.5574666667	24.0014	85.2342	171.0518	162.4852
PTET.51.1.T0030133	0.0538886667	0	0	0	0.0692718	0.0835901
PTET.51.1.T0030134	203.4	150.1383333333	69.3043333333	135.0886666667	199.2455	279.0683
PTET.51.1.T0030135	2.2179266667	9.57043	6.2251833333	13.9348866667	6.801332	7.46029
PTET.51.1.T0030136	59.3431333333	79.2014333333	113.0506666667	55.0637666667	45.19913	25.50631
PTET.51.1.T0030137	0.3867183333	0.9198026667	0.83831	0.2783856667	1.1684377	0.1222233
PTET.51.1.T0030138	2.0044996667	1.4332713333	2.1352266667	0.972452	2.368167	1.141329
PTET.51.1.T0030139	0.5420596667	0.4536663333	0.9198576667	0.6121573333	0.895092	0.5284594
PTET.51.1.T0030140	1.8213466667	0	0	0.50991	0	0
PTET.51.1.T0030141	0.1689636667	0.4350086667	0.9506353333	0.2009143333	0.3420536	0
PTET.51.1.T0030142	1.071119	1.056428	1.2454366667	0.8059853333	1.701739	1.439557
PTET.51.1.T0030143	6.97414	7.2373066667	12.9708	7.8698833333	18.22555	15.76617
PTET.51.1.T0030144	0.9626896667	0.750816	0.433006	0.2114773333	1.06356	1.671746
PTET.51.1.T0030145	0.669179	0.8996063333	1.4037583333	1.2900433333	1.388492	1.28122
PTET.51.1.T0030146	1.6329866667	5.1189566667	4.9618066667	7.43435	3.502767	2.450762
PTET.51.1.T0030147	2.98276	3.9956833333	3.5204366667	3.8460366667	3.347909	3.009596
PTET.51.1.T0030148	6.42795	9.8699566667	10.7212	7.0264366667	12.27014	8.66485
PTET.51.1.T0030149	18.1796	39.6314	3.97796	32.7674	22.56686	70.0168
PTET.51.1.T0030150	2.0781	1.7641363333	2.8844433333	0.318001	18.44382	19.8522
PTET.51.1.T0030151	8.9936066667	4.9742333333	6.7525433333	4.0888766667	16.75952	13.08317
PTET.51.1.T0030152	0.538324	2.15962	1.6054933333	0.824052	2.068201	1.707451
PTET.51.1.T0030153	1.1470976667	1.2657126667	1.192373	0.847503	1.37481	0.6596864
PTET.51.1.T0030154	7.2422166667	9.5565366667	4.10522	10.24444	6.751148	5.98022
PTET.51.1.T0030155	9.3325333333	6.14873	10.1208866667	8.9582566667	13.994525	3.762226
PTET.51.1.T0030156	8.95999	16.9519433333	12.4612333333	13.4797733333	21.93655	16.48336
PTET.51.1.T0030157	8.1036366667	11.7121666667	19.1381666667	9.43248	37.24497	20.43592
PTET.51.1.T0030158	1.9590496667	2.0230846667	2.7329933333	3.6491923333	15.12322	11.28732
PTET.51.1.T0030159	0.1467876667	0.7986933333	1.4918563333	0.5315596667	0.354652	0.738287
PTET.51.1.T0030160	0.999359	0.5707366667	4.16693	0.1373096667	0.936418	3.52473
PTET.51.1.T0030162	1.027182	1.9966766667	2.37869	3.19149	1.717366	0.9363532
PTET.51.1.T0030163	11.1626266667	6.5059366667	20.6704	6.8799133333	80.28429	37.7233
PTET.51.1.T0030164	6.13112	1.9225833333	4.5189366667	0.166931	22.20838	21.6832
PTET.51.1.T0030165	10.3393266667	11.7984666667	12.7652033333	4.6620566667	16.086926	7.53639
PTET.51.1.T0030166	3.2168166667	3.1300156667	2.9077433333	3.97439	9.54686	2.632806
PTET.51.1.T0030167	6.39451	5.1531033333	6.5241966667	2.4845626667	9.052598	1.524375
PTET.51.1.T0030168	0.3029713333	0.300591	0.3192243333	0.3129483333	0.9536949	0.4507076
PTET.51.1.T0030169	0.4940353333	0.183085	0.2169846667	0.885405	0.458667	0.1770716
PTET.51.1.T0030170	0.5044006667	0.2959946667	0.8813166667	2.2718566667	4.37669	5.04753
PTET.51.1.T0030171	0.6418376667	0.573551	0.7020353333	0.9889003333	0.5322947	0.3139444
PTET.51.1.T0030172	3.31867	6.91265	3.6767033333	6.14179	7.633526	6.49301
PTET.51.1.T0030173	1.8879103333	8.0124083333	5.10022	6.4859933333	5.836914	2.625057
PTET.51.1.T0030174	51.7128666667	75.5451333333	31.7197333333	67.69	89.2229	75.2507
PTET.51.1.T0030175	4.83637	4.3920933333	1.412055	4.3986133333	4.911582	8.87968
PTET.51.1.T0030176	0.6175586667	1.092917	0.3610946667	1.065974	2.33948	1.366938
PTET.51.1.T0030177	1.9653166667	4.0021666667	3.9585066667	1.6037823333	3.617088	1.17812
PTET.51.1.T0030178	17.2503	19.6129	10.43996	20.2178	44.2229	43.7323
PTET.51.1.T0030179	1.4158333333	2.4557933333	0.9035343333	4.5585966667	1.465934	3.93927
PTET.51.1.T0030180	109.2814	99.7819333333	17.2049	73.3458	231.4995	275.9927
PTET.51.1.T0030181	1.0313833333	0.2838146667	0.6613986667	0.5578863333	0.764131	0.932084
PTET.51.1.T0030182	37.2102333333	9.8540866667	7.8643533333	8.4221166667	63.2769	57.9549
PTET.51.1.T0030183	52.4418	47.3804333333	40.5260666667	47.8411	153.256	105.6501
PTET.51.1.T0030185	4.42423	3.26038	6.3241466667	3.0417466667	8.000505	4.622577
PTET.51.1.T0030186	8.26705	14.2927666667	2.91008	23.6523233333	36.46342	33.42167
PTET.51.1.T0030187	0.1386972667	0.4806086667	0.614708	0.2570533333	0.794295	0.4090419
PTET.51.1.T0030188	3.18305	10.3304333333	17.6900666667	8.3964	5.606267	3.048827
PTET.51.1.T0030189	0.2332613333	0.715958	0.2767096667	0.7979166667	0.54075	1.477383
PTET.51.1.T0030190	3.8019733333	2.33323	1.1644653333	2.04151	6.783229	9.47905
PTET.51.1.T0030191	2.05183	2.87421	1.0491763333	1.1523563333	5.06021	6.035544
PTET.51.1.T0030192	1.47804	1.1153203333	0.807057	1.7492933333	1.438243	2.350785
PTET.51.1.T0030193	13.6185	17.0085666667	29.9618333333	13.86328	34.64108	24.51825
PTET.51.1.T0030194	6.7547733333	3.2891233333	4.40242	4.57545	23.99817	11.15785
PTET.51.1.T0030195	4.8790933333	3.2751233333	2.8473633333	2.3618266667	0.782302	2.80875
PTET.51.1.T0030196	1.3834213333	1.8854586667	2.2925266667	0.6847006667	2.653785	1.46286
PTET.51.1.T0030197	20.888	5.4678866667	3.90001	11.8868833333	13.09971	12.69883
PTET.51.1.T0030198	1.473286	2.92939	1.247273	3.2101293333	3.399298	1.680043
PTET.51.1.T0030199	0.216195	0.6860243333	0.750627	0.5811603333	0.6470575	0.5002456
PTET.51.1.T0030200	0.6442762333	1.0735614667	1.147673	0.7878176667	1.2786977	0.1455884
PTET.51.1.T0030201	0.1943591333	0.5480596667	0.5594886667	1.0285706667	0.8139326	0.2382639
PTET.51.1.T0030202	1.5891133333	2.31661	4.0671433333	1.5992933333	4.635856	4.242871
PTET.51.1.T0030203	0.5261247	0.6334256667	1.2585966667	0.7181696667	0.33114556	0.03926609
PTET.51.1.T0030204	0.48021	0.6209206667	1.5316	0.84257	2.875319	1.021319
PTET.51.1.T0030205	9.0895033333	9.8019966667	3.7346033333	8.67771	4.151521	7.38932
PTET.51.1.T0030206	0.511022	1.40638	1.3771756667	1.4518886667	2.314724	1.996233
PTET.51.1.T0030207	6.43204	4.22761	2.0088266667	2.5267766667	27.00962	11.12464
PTET.51.1.T0030208	0.7752456667	1.045279	0.2377813333	0.8499026667	4.203741	2.613643
PTET.51.1.T0030209	0.495455	2.0314666667	0.1802936667	0.3231146667	7.657358	4.644174
PTET.51.1.T0030210	81.2585	31.0845333333	39.7926333333	24.7766666667	81.16802	27.29384
PTET.51.1.T0030211	0.7952773333	0.463226	2.4073066667	0.4469083333	4.435819	4.1385
PTET.51.1.T0030212	0.3934043333	0.2955533333	0.7491626667	0.1246836333	1.1304199	0.4047927
PTET.51.1.T0030213	0.7814586667	1.094326	0.8365123333	0.726016	4.482314	3.019757
PTET.51.1.T0030214	2.58028	1.5287033333	1.4936366667	0.6757323333	2.830752	1.152666
PTET.51.1.T0030216	0.77822	0.385891	1.21485	1.0037666667	6.78667	3.619467
PTET.51.1.T0030217	121.139	109.4368666667	107.6388	124.4229333333	301.1913	246.209
PTET.51.1.T0030218	1.8889333333	2.0954433333	1.99916	1.76106	4.70539	4.30332
PTET.51.1.T0030219	0.6287933333	0.69981	1.9749166667	0.901589	1.17308	0.798827
PTET.51.1.T0030220	0.9952326667	0.9182793333	0.9722113333	0.454339	7.00647	5.026449
PTET.51.1.T0030221	0.772545	0.364581	0.760053	0.5485733333	2.260064	1.775288
PTET.51.1.T0030222	24.7209	12.9510666667	10.9502433333	4.6509433333	14.98536	22.03943
PTET.51.1.T0030223	0.5520313333	1.067902	1.4089233333	0.6089756667	1.176013	0.6667525
PTET.51.1.T0030224	2.9855266667	2.9342466667	2.7834533333	2.555756	6.51149	3.791268
PTET.51.1.T0030225	3.9550533333	2.8786433333	3.53676	4.8065566667	4.243468	3.719099
PTET.51.1.T0030226	0.8121766667	1.4718033333	1.6531566667	0.8343663333	5.474121	2.168566
PTET.51.1.T0030227	7.12402	18.7220433333	24.4756	13.7666866667	24.66548	23.15147
PTET.51.1.T0030228	1.8486733333	3.0577566667	2.83965	2.2955693333	5.792499	2.923286
PTET.51.1.T0030229	4.7757133333	7.4162933333	4.8983966667	7.79471	25.07688	18.81398
PTET.51.1.T0030230	23.8657	73.4804	74.8586	1.7304933333	2.453038	3.387797
PTET.51.1.T0030231	1.56233	2.5719666667	3.1354866667	1.9809863333	8.023256	5.708135
PTET.51.1.T0030232	8.04486	4.1266166667	6.3195633333	5.0838966667	9.93364	7.18389
PTET.51.1.T0030233	0.3236563333	0.554249	0.5444126667	0.399115	0.6828406	0.373047
PTET.51.1.T0030234	1.0676983333	4.2161833333	3.79142	3.9165833333	4.037193	1.95581
PTET.51.1.T0030235	0.5586323667	2.1115466667	2.4047133333	1.632548	2.393841	0.915874
PTET.51.1.T0030236	16.92261	10.82488	24.9776333333	5.62924	6.457405	4.361666
PTET.51.1.T0030237	267.5363333333	395.4173333333	247.7226666667	357.471	170.6697	245.3157
PTET.51.1.T0030238	68.6227333333	92.0680333333	167.6523333333	25.8467666667	312.0921	89.8291
PTET.51.1.T0030239	5.3542166667	11.51747	0.720245	9.2025266667	35.69852	18.85109
PTET.51.1.T0030240	34.1445666667	10.29085	6.1136966667	6.6695266667	31.70546	16.46433
PTET.51.1.T0030241	0.848803	1.75789	1.3151733333	1.2182473333	1.497263	0.795421
PTET.51.1.T0030242	26.8182333333	18.7342	14.6940666667	5.7234966667	70.8659	83.249
PTET.51.1.T0030243	0.3311476667	0.5069964	0.799698	0.4936163333	0.5744242	0.3251878
PTET.51.1.T0030244	11.85732	7.0244866667	7.3132	10.15484	0.895405	2.018217
PTET.51.1.T0030245	1.4887176667	2.6232566667	5.43864	2.2281333333	2.696768	0.62636
PTET.51.1.T0030246	5.02429	7.69609	14.8093333333	3.5220666667	6.537516	1.5239989
PTET.51.1.T0030247	0.109999	0.4164753333	0.4056153333	0.3124853333	0.885793	1.393941
PTET.51.1.T0030248	5.08481	13.3964	18.9163666667	14.1090333333	11.169638	6.73576
PTET.51.1.T0030250	1.420081	1.7447473333	1.4621133333	0.8508846667	3.369479	3.83274
PTET.51.1.T0030251	6.9391966667	16.5523533333	9.73339	12.2200266667	7.89385	5.11993
PTET.51.1.T0030252	2.4252666667	0.6513443333	1.11868	0.501821	5.35334	3.538868
PTET.51.1.T0030253	3.8269066667	7.1286566667	3.94329	9.54937	7.45932	6.42381
PTET.51.1.T0030254	1.6618923333	0.2163978	0.47745	0.526416	4.6225598	0.123504
PTET.51.1.T0030255	0.33313	0.672829	1.0258496667	0.7857526667	0.81303	0.864564
PTET.51.1.T0030256	12.0749766667	5.1277733333	3.96738	3.9878533333	11.985298	1.587984
PTET.51.1.T0030257	0.0472507	0.0131847667	0.0563928667	0.0061349	0.113919	0.023593
PTET.51.1.T0030258	0.3374472	0.1574916667	0.3681316667	0.0351776667	2.276161	1.1493354
PTET.51.1.T0030259	1.3088163333	0.781021	1.7406866667	0.1535206667	5.667732	2.320302
PTET.51.1.T0030260	1.4580263333	3.7032993333	1.2614066667	2.3953866667	5.1706178	0.995377
PTET.51.1.T0030261	2.5961433333	4.5168166667	1.66886	5.4434966667	4.297672	2.972341
PTET.51.1.T0030262	0.6625636667	0.8646113333	1.1701	0.4922599667	0.7878198	0.2835414
PTET.51.1.T0030263	1.096174	1.7538883333	0.9110016667	0.9749203333	3.326612	2.0204353
PTET.51.1.T0030264	1.0547703333	1.266656	0.345081	0.5279033333	7.4362	4.794767
PTET.51.1.T0030265	0.713231	0.436115	1.2933333333	0.074355	1.871821	0.66095
PTET.51.1.T0030266	3.5530966667	3.1174996667	4.1589033333	1.8929533333	16.3437	7.183625
PTET.51.1.T0030267	3.5070193333	2.6442	4.3759566667	0.633248	12.29998	2.033792
PTET.51.1.T0030268	2.95502	3.0236033333	5.1949993333	1.0593966667	8.65036	2.227911
PTET.51.1.T0030269	2.7430066667	1.6234046667	0.84466	2.4766766667	11.60149	6.99641
PTET.51.1.T0030270	0.6265973333	0.81536	1.7383633333	0.2261993333	1.7303894	0.1774371
PTET.51.1.T0030271	0.289996	0.352004	0.2106756667	0.285252	0.5523961	0.372841
PTET.51.1.T0030272	1.7886793333	3.52531	2.12191	3.8998933333	2.948194	1.1961787
PTET.51.1.T0030273	12.4811333333	17.3926	12.9923333333	21.4052333333	12.23627	12.4825
PTET.51.1.T0030274	0.1925526667	0.3260276667	0.3712003333	0.3134513333	0.882891	0.510363
PTET.51.1.T0030275	0.4368333333	0	0	0.288252	0.836387	0
PTET.51.1.T0030276	0.2440856667	0.0316201333	0.1208188	0.105578	0.670796	0.1047769
PTET.51.1.T0030277	1.8337266667	4.5017	2.6415766667	7.4640866667	9.74413	5.897358
PTET.51.1.T0030278	0.0706577667	0.0953323333	0.0149596667	0.249964	0.5208211	0.2199658
PTET.51.1.T0030279	0.4521143333	1.4421833333	0.932636	2.5858186667	1.157769	1.027123
PTET.51.1.T0030280	0.6492423333	1.146659	1.591059	3.1968166667	1.19848	1.17109
PTET.51.1.T0030281	0.3315423333	1.2206123333	1.64971	1.226442	2.433442	1.558111
PTET.51.1.T0030282	4.9364433333	20.6929333333	8.7179466667	6.9248133333	27.36978	35.46846
PTET.51.1.T0030283	7.026873	9.77951	16.3304	1.3612446667	7.966309	2.438067
PTET.51.1.T0030284	1.7803333333	1.8727533333	2.7705366667	1.6942973333	2.542787	1.595366
PTET.51.1.T0030285	7.8229766667	21.9846333333	19.7175666667	28.2713333333	15.37799	17.05252
PTET.51.1.T0030286	2.09937	3.20885	1.1543403333	6.3107033333	1.50362	2.276362
PTET.51.1.T0030287	0.2610173333	0.489618	0.086085	0.3277776667	0.952144	0.4359982
PTET.51.1.T0030288	2.2859566667	6.8487233333	6.6961933333	5.38746	2.931843	3.666503
PTET.51.1.T0030289	1.9588383333	2.3931333333	1.5632966667	1.0012766667	21.35564	10.51351
PTET.51.1.T0030290	1.1258196667	1.9346366667	1.8487466667	1.4160113333	3.113075	1.482119
PTET.51.1.T0030291	23.1773333333	23.18809	25.1318666667	22.01721	376.0455	224.6794
PTET.51.1.T0030292	1.090102	2.6317333333	0.8526983333	2.1373066667	7.36048	8.16735
PTET.51.1.T0030293	2.016514	1.8120033333	3.90833	1.3858236667	1.124833	0.759093
PTET.51.1.T0030294	0.868126	0.8795066667	1.3146633333	0.9333556667	1.77625	0.6656059
PTET.51.1.T0030295	4.9478633333	6.1976866667	7.0853933333	8.0880133333	16.64456	9.94533
PTET.51.1.T0030296	3.2838766667	4.30957	4.1233833333	4.35403	7.838475	6.684694
PTET.51.1.T0030297	3.2806066667	2.83632	3.5784633333	2.4555833333	4.077302	4.450708
PTET.51.1.T0030298	0.6778353333	0.6599173333	1.2955166667	1.0270833333	2.9123721	0.5511591
PTET.51.1.T0030299	0.1706984	0.322922	0.3431383333	0.3795716667	0.281783	0.0742196
PTET.51.1.T0030300	4.39424	9.61816	8.4205466667	10.18553	4.730307	3.83767
PTET.51.1.T0030301	3.8911633333	5.8042833333	11.5683	5.0642833333	7.2195	4.14441
PTET.51.1.T0030302	0.885286	0.7000586667	0.9540386667	0.8663863333	3.443272	5.623807
PTET.51.1.T0030303	0.2588056667	0.212028	0.6498426667	0.2129516667	3.0998063	0.784169
PTET.51.1.T0030304	0.4049883333	0.3088812	0.3121936667	0.50977	2.664012	1.326749
PTET.51.1.T0030305	194.431	345.606	16.0869	348.1353333333	4054.233	4740.445
PTET.51.1.T0030306	395.7913333333	431.0376666667	374.0073333333	350.2853333333	679.34	643.191
PTET.51.1.T0030307	1.159012	6.0693633333	0.0543742667	2.08086	18.79943	11.386621
PTET.51.1.T0030308	0.4730406667	1.2805246667	0.8063783333	1.1221633333	1.4991729	0.8926594
PTET.51.1.T0030309	4.309763	3.0824433333	5.5027533333	1.4982466667	17.279	1.748771
PTET.51.1.T0030310	4.07535	3.6238866667	1.70223	3.3425973333	25.0974	21.53172
PTET.51.1.T0030311	188.0873333333	196.1703333333	139.9066666667	233.2896666667	172.201	308.8558
PTET.51.1.T0030312	0.489146	0.2853873333	0.4826886667	0.1482156667	3.454281	7.0183425
PTET.51.1.T0030313	1.56172	0.4171656667	1.2130033333	0.7472346667	2.812075	2.745995
PTET.51.1.T0030314	5.5860166667	5.20288	4.48073	5.9573133333	8.74793	9.99822
PTET.51.1.T0030315	8.1371966667	12.1109	12.5358333333	6.05048	22.37897	24.36461
PTET.51.1.T0030316	0.616352	0.309209	0.352091	0.2308883333	0.9997233	0.5420731
PTET.51.1.T0030317	17.7618	6.9924566667	11.8914466667	8.25117	58.4317	51.2502
PTET.51.1.T0030318	2.5864013333	2.5194103333	3.2367933333	1.6262843333	3.113417	0.737091
PTET.51.1.T0030319	1.1228646667	1.250765	1.9493033333	1.7540636667	2.588519	0.789188
PTET.51.1.T0030320	0.2549905333	0.7065033333	0.5665873333	0.679616	0.6200688	0.1582476
PTET.51.1.T0030321	2.0337433333	2.2457033333	1.7412833333	2.5780366667	1.978653	1.705298
PTET.51.1.T0030322	8.56928	13.5944666667	27.4544333333	10.8474133333	8.615175	7.01729
PTET.51.1.T0030323	71.0501666667	42.6273333333	42.8758	44.3579333333	66.6379	36.00418
PTET.51.1.T0030324	3.0065	9.2152766667	4.9916066667	9.0362	8.37395	6.71577
PTET.51.1.T0030325	9.6045766667	27.5044333333	36.9898666667	27.9650333333	93.8695	74.3894
PTET.51.1.T0030326	43.7125333333	8.5311333333	23.6618	17.7799833333	158.5543	149.4245
PTET.51.1.T0030327	0.2815786667	0.4465173333	0.2890286667	0.637944	0.801907	0.3891324
PTET.51.1.T0030329	25.4015833333	5.5164933333	36.4230333333	6.76477	59.2152	76.923
PTET.51.1.T0030330	0.0235784	0.2300366667	0	0.0954043333	0.9230451	0.734124
PTET.51.1.T0030331	2.6342033333	4.5496666667	4.5344466667	4.8251033333	4.073222	1.580325
PTET.51.1.T0030332	3.2485166667	3.64212	3.877	1.268425	6.732149	2.952292
PTET.51.1.T0030333	7.7003233333	30.9999666667	9.4532966667	61.7424666667	9.8008	9.19547
PTET.51.1.T0030334	2.28909	3.9801866667	4.2666066667	1.241494	7.10462	6.976004
PTET.51.1.T0030335	0.3244496667	1.9864033333	2.916784	0.9134926667	0.975024	0.7443796
PTET.51.1.T0030336	0.7455178333	1.367961	1.2337833333	0.8605586667	1.0520028	0.134824
PTET.51.1.T0030337	1.5513966667	2.0797733333	1.9541866667	2.9292966667	2.699329	1.364881
PTET.51.1.T0030338	12.1798033333	8.3493933333	12.3798666667	3.18205	105.9765	80.3503
PTET.51.1.T0030339	1.42525	2.59327	1.2753933333	2.43213	8.752322	6.020786
PTET.51.1.T0030340	0.693941	1.4696296667	1.5902166667	0.8715683333	2.281674	0.8254716
PTET.51.1.T0030341	56.6999	66.7784	74.7058333333	52.4073666667	17.07096	52.2343
PTET.51.1.T0030342	0.924918	2.0242806667	2.85469	3.9315333333	2.703323	2.539833
PTET.51.1.T0030343	0.4518556667	1.2862786667	2.35356	1.2760533333	3.838758	2.75756
PTET.51.1.T0030344	4.5536366667	9.9404033333	6.18406	8.0425833333	5.404932	6.96053
PTET.51.1.T0030345	2.1614066667	2.1284233333	2.68392	1.7819466667	0.950958	0.817324
PTET.51.1.T0030346	4.1754766667	2.7325733333	3.6531933333	4.8914366667	7.59167	9.16119
PTET.51.1.T0030347	2.432495	2.3549743333	2.4112	1.2942323333	2.163838	0.503955
PTET.51.1.T0030348	1.8884866667	4.6365766667	3.32179	5.02047	7.98213	3.539502
PTET.51.1.T0030349	0.9982343333	3.95434	0.6792136667	1.4466003333	27.29746	24.13119
PTET.51.1.T0030350	0.1190979667	0.1458365667	0.1491596667	0.1565653667	0.3054423	0.0785646
PTET.51.1.T0030351	0.7004596667	1.9846133333	1.1619893333	1.427158	1.80457	1.109822
PTET.51.1.T0030352	0.8299773333	1.17309	1.3333666667	0.5246163333	3.11848	2.239721
PTET.51.1.T0030353	6.10233	3.59958	3.2925566667	3.2150766667	6.467136	5.54464
PTET.51.1.T0030354	0.1497266667	1.20802	1.1480916667	0.3579136667	0.1381887	0
PTET.51.1.T0030355	2.09084	2.26985	1.4312033333	0.8668616667	0.887795	1.290951
PTET.51.1.T0030356	2.2561566667	0.7204976667	0.609676	0.2729658333	1.477695	0.29856
PTET.51.1.T0030357	0.4932823333	0.1204383333	0.1578603333	0.1890223333	3.021405	0.971298
PTET.51.1.T0030358	0	0	0	0.0776913333	4.838573	3.928428
PTET.51.1.T0030359	1.010041	1.7716973333	1.63449	1.6392283333	1.972707	0.7787127
PTET.51.1.T0030360	0.4709091	1.4759207	1.051687	1.1187146667	2.3263291	0.4970216
PTET.51.1.T0030361	1.076901	1.9501706667	2.6707566667	2.2380493333	6.315978	3.647773
PTET.51.1.T0030362	8.3946066667	17.0662	3.5926266667	44.6012666667	26.54605	16.10246
PTET.51.1.T0030363	0.5080846667	0.3212183333	0.2916943333	0.2492753333	1.0453	0.787631
PTET.51.1.T0030364	36.7268	35.1200666667	37.2175333333	20.7087333333	102.2865	103.2514
PTET.51.1.T0030365	4.17847	4.4797766667	3.10595	3.83671	13.43106	10.48968
PTET.51.1.T0030366	23.9396333333	16.2108333333	17.9876333333	10.46008	73.4406	51.57802
PTET.51.1.T0030367	0.4390589333	0.602524	0.4096036667	0.5478536667	1.2900456	0.4448118
PTET.51.1.T0030368	0.2154566667	0.330873	0.1545109667	0.3673586667	1.2919622	0.6206595
PTET.51.1.T0030369	0.4171432	0.3550083333	0.284221	0.549341	1.4234683	1.118656
PTET.51.1.T0030370	0.6377583333	1.2762583333	0.6264343333	0.775184	3.084791	1.868237
PTET.51.1.T0030371	0.8246888667	1.6237166667	0.4197936667	0.399167	0.58154364	0.1133149
PTET.51.1.T0030372	1.7592803333	1.381995	0.6826966667	0.3972129	4.883848	1.487861
PTET.51.1.T0030373	0.6501583333	1.402936	0.979642	1.0637026667	1.216391	0.886895
PTET.51.1.T0030374	2.3363876667	65.7050333333	37.54614	32.1175333333	24.93751	4.098305
PTET.51.1.T0030375	0.2965466667	0.1624553333	0.39956	0.38352	0	2.68668
PTET.51.1.T0030376	0	0	0	0.5582666667	5.47137	12.11244
PTET.51.1.T0030377	0.3147183333	0.434918	0.513947	0.4195713333	1.0439948	0.5885717
PTET.51.1.T0030378	2.587348	4.1219333333	1.3907066667	2.9347896667	8.6439	11.626734
PTET.51.1.T0030379	0.6087986667	1.0058543333	1.0288723333	0.6404386667	6.139966	4.039151
PTET.51.1.T0030380	0.5817336667	0.839032	0.8755	0.4305543333	1.499578	1.142115
PTET.51.1.T0030381	52.4382	19.2934	13.6976666667	10.52395	20.150091	2.131686
PTET.51.1.T0030382	25.6523666667	25.1807	39.6437666667	18.12948	35.49163	25.83114
PTET.51.1.T0030383	15.11762	11.6929666667	68.4628	7.2291666667	81.4215	46.2776
PTET.51.1.T0030384	0.634871	0.639695	1.6484666667	0.6295063333	1.1173616	0.4094368
PTET.51.1.T0030385	3.0618466667	5.2616966667	2.61567	5.2991633333	22.86392	24.34664
PTET.51.1.T0030386	1.6200933333	2.65351	1.436563	2.5592343333	4.357172	3.528672
PTET.51.1.T0030387	1.1355856667	2.0044366667	2.62179	2.4667766667	4.89302	4.46982
PTET.51.1.T0030388	11.0159166667	40.6269666667	9.27412	19.8667333333	3.963666	8.67357
PTET.51.1.T0030389	1.4189	2.0152776667	2.48491	1.3010383333	0.9899113	0.954186
PTET.51.1.T0030390	9.4354166667	19.7138333333	9.24484	26.2188666667	32.71668	31.96622
PTET.51.1.T0030391	1.687485	2.70189	2.78395	3.7682033333	2.831564	1.151399
PTET.51.1.T0030392	2.8705033333	2.9558366667	2.2494633333	1.6541996667	1.662002	2.681355
PTET.51.1.T0030393	26.3151333333	29.7370333333	27.0769333333	50.0112	0.798267	5.533413
PTET.51.1.T0030394	0.8253056667	0.8413913333	0.7630473333	0.298437	2.260449	1.498871
PTET.51.1.T0030395	2.41009	1.9490296667	2.7469	1.97344	0.842899	0.3547109
PTET.51.1.T0030396	0.9655773333	1.4874133333	1.9659266667	2.54342	3.869733	5.797236
PTET.51.1.T0030397	83.1729	95.2273666667	92.1877666667	175.553	41.00833	90.7346
PTET.51.1.T0030398	0.1247343333	0.2954208	0	0.198604	1.485844	1.367252
PTET.51.1.T0030399	1.510377	2.09195	4.43813	2.8479163333	1.66384	0.820936
PTET.51.1.T0030400	123.6886666667	219.7403333333	62.4063666667	193.6926666667	201.8756	180.1566
PTET.51.1.T0030401	0.884316	0.7838863333	1.15204	0.317041	1.593942	1.008256
PTET.51.1.T0030402	0.20188	0.0426656667	0.189622	0.036588	0.954254	0.433844
PTET.51.1.T0030403	4.1908733333	0.4611603333	5.72207	1.7336333333	13.42284	6.924675
PTET.51.1.T0030404	0	0	0	0	2.654654	0
PTET.51.1.T0030405	0.2839933333	0.2234133333	0.472897	0.1574756667	1.691678	0.865166
PTET.51.1.T0030406	1.0062346667	0.400508	1.1182123333	0.5734133333	0.6973613	0.8226513
PTET.51.1.T0030407	0.4960923333	0.880545	1.0546126667	0.9214016667	3.63717	4.523346
PTET.51.1.T0030408	2.0801333333	2.75571	4.42656	2.2556666667	8.50345	5.60237
PTET.51.1.T0030409	1.5512666667	19.5709666667	35.7920666667	6.4668	5.59557	1.696455
PTET.51.1.T0030410	0.4199802333	1.500696	1.002991	1.342119	3.069928	1.385799
PTET.51.1.T0030411	50.1658	37.0097	2.3886713333	10.0848633333	100.1931	307.7797
PTET.51.1.T0030412	0.870149	1.0878396667	1.3141463333	0.6395093333	2.544613	1.489891
PTET.51.1.T0030413	1.9896733333	3.36613	3.4780833333	6.10922	4.095663	3.765134
PTET.51.1.T0030414	2.7715733333	8.7319433333	7.4462466667	9.8378866667	10.62922	11.80601
PTET.51.1.T0030415	0.2580617667	0.150857	0.5697383333	0.3509156667	0.9859294	0.429241
PTET.51.1.T0030416	0.1262547667	0.1097143333	0.3933033333	0.048884	0.6008611	0.758917
PTET.51.1.T0030417	1.7287096667	1.081	1.1116593333	0.4635533333	4.953375	1.873402
PTET.51.1.T0030418	1.1337766667	0.8922053333	1.134672	0.511734	3.580681	1.739449
PTET.51.1.T0030419	0.2961243	0.2247177333	0.545191	0.0721517	0.8728308	0.3900122
PTET.51.1.T0030420	2.357916	2.4578616667	3.2698866667	1.0739326667	2.965678	0.87917
PTET.51.1.T0030421	1.7503766667	2.7371766667	3.61693	2.6111233333	3.990251	2.142366
PTET.51.1.T0030422	2.4953966667	7.1947166667	4.93397	9.71691	3.824622	3.163148
PTET.51.1.T0030423	0.1910183333	0.1094063333	0.2123413333	0.0331582667	0.7364955	0.302447
PTET.51.1.T0030424	13.4243733333	19.0622666667	10.1928033333	12.6928266667	38.60965	35.37945
PTET.51.1.T0030425	3.78167	12.0604	0	2.88482	165.9815	175.8736
PTET.51.1.T0030426	0.1729473333	0.1652288	0.2293742667	0.0349573333	0.3635333	0.4938455
PTET.51.1.T0030427	5.1294666667	6.8997	14.3685666667	6.97019	18.50732	10.8236
PTET.51.1.T0030428	0.6469333333	0.5215726667	1.9473166667	1.1713633333	2.083516	1.206149
PTET.51.1.T0030429	3.3441766667	4.74809	9.09611	2.1800233333	9.564492	6.6705
PTET.51.1.T0030430	3.4098833333	5.45109	2.6327633333	5.08189	8.80143	8.54725
PTET.51.1.T0030431	7.4968433333	3.9865866667	11.7518466667	2.69785	7.953838	2.442493
PTET.51.1.T0030432	8.87355	6.9555	10.2727366667	4.9666533333	19.0369	20.25273
PTET.51.1.T0030433	6.7520933333	4.5924266667	8.1668033333	3.5235256667	7.410221	2.107306
PTET.51.1.T0030434	13.1300466667	20.5417766667	27.4917333333	8.0065	16.45911	10.865842
PTET.51.1.T0030435	0.962756	1.3309646667	1.9411796667	0.83843	4.112669	2.789731
PTET.51.1.T0030436	0.2911981333	0.6139346667	0.672472	0.6445753333	1.4809859	0.3106996
PTET.51.1.T0030437	5.3826333333	0.1249776667	1.2330823333	0.1336356667	12.75348	12.73779
PTET.51.1.T0030438	2.7107926667	3.4597533333	3.0276833333	4.31911	9.917065	5.164538
PTET.51.1.T0030439	5.1886733333	4.42003	3.1040466667	2.6472433333	23.09296	15.1301
PTET.51.1.T0030440	4.2229383333	5.3025533333	9.67977	4.9127866667	8.534481	2.919083
PTET.51.1.T0030441	3.8288933333	4.6322866667	4.7487866667	2.86622	14.00983	10.27619
PTET.51.1.T0030442	0.44616	0.802379	0.7948816667	0.5019013333	1.252659	1.00422
PTET.51.1.T0030443	1.2367826667	2.19624	3.6998466667	1.438565	0.603435	1.2441133
PTET.51.1.T0030444	7.1783243333	13.97339	21.1139	2.7177753333	12.24999	3.340513
PTET.51.1.T0030445	0.140392	0.1990739	0.8337616667	0.210954	0.40199	0.4412598
PTET.51.1.T0030446	5.7991166667	10.55909	8.97287	12.5291533333	13.921401	6.246558
PTET.51.1.T0030447	1.7819466667	8.3766833333	4.6364133333	17.8079	11.2282	9.04769
PTET.51.1.T0030448	66.3436333333	47.8324666667	36.7237333333	42.6781333333	50.50329	66.5828
PTET.51.1.T0030449	3.6766266667	4.1064733333	2.42422	5.95834	10.12308	8.19892
PTET.51.1.T0030450	1.0571063333	1.4983533333	0.5932303333	1.7319866667	6.973062	6.83821
PTET.51.1.T0030451	0.927181	1.268246	2.0806633333	0.7085123333	5.593682	3.196608
PTET.51.1.T0030452	10.69923	190.9573	654.3956666667	28.328	116.2461	10.44054
PTET.51.1.T0030453	0.8340423333	2.6827673333	6.9751	0.6727543333	2.115479	0.8808696
PTET.51.1.T0030454	11.9038666667	15.6625333333	31.9968	4.43986	41.96106	11.5462
PTET.51.1.T0030455	0.7921933333	1.5965366667	0.9657113333	0	3.354952	2.31287
PTET.51.1.T0030457	2.8148333333	9.1184133333	6.2089233333	9.4320333333	8.64771	5.890832
PTET.51.1.T0030458	127.8733333333	80.7688333333	33.2450666667	90.8682333333	159.4642	141.373
PTET.51.1.T0030459	0	0	0	0	4.0224	0
PTET.51.1.T0030460	0.565811	0.8968346667	0.481276	0.5358586667	1.616934	1.047094
PTET.51.1.T0030461	127.4793333333	198.0933333333	73.1086	158.22	212.477	140.5976
PTET.51.1.T0030462	0.3659963333	0.37866	0.336375	0.5022493333	0.6167819	0.257969
PTET.51.1.T0030463	488.0663333333	475.1360333333	782.993	365.3926666667	1647.444	1153.819
PTET.51.1.T0030464	0.626658	0.408306	1.0138406667	0.439272	1.634614	0.5906
PTET.51.1.T0030465	0.3490413333	0.7354236667	0.892564	0.2666996667	1.344415	0.89942
PTET.51.1.T0030466	2.3893033333	4.3240933333	5.9245833333	3.3913596667	4.299649	2.934423
PTET.51.1.T0030467	1.0737616667	3.02865	0.7661733333	3.67726	32.62667	45.9268
PTET.51.1.T0030468	2.9469033333	5.2581833333	10.0684433333	6.3755333333	6.933444	4.893078
PTET.51.1.T0030469	1.6368813333	2.2963966667	3.3064733333	0.8199273333	3.628428	0.8458526
PTET.51.1.T0030470	0.6610486667	0.524003	1.0932896667	0.5945466667	5.347827	2.704118
PTET.51.1.T0030471	63.9949333333	57.9737666667	19.9821666667	44.9241333333	36.93827	47.3004
PTET.51.1.T0030472	1.377258	2.1193366667	1.6848033333	2.1109733333	5.774965	3.711459
PTET.51.1.T0030473	2.93087	3.77288	3.0630233333	3.5365566667	9.87717	6.287394
PTET.51.1.T0030474	0.1457458333	0.453106	0.255003	0.2697950667	2.11534	1.5307717
PTET.51.1.T0030475	0.5156386667	1.7035886667	2.02379	1.8244233333	3.151508	2.901712
PTET.51.1.T0030476	0.7517416667	0.696123	0.8854	0.211065	3.257779	1.68965
PTET.51.1.T0030477	1.0089816667	1.670329	1.20318	1.3531256667	1.3076797	0.661972
PTET.51.1.T0030478	0.795804	1.0809833333	1.2157633333	0.8358543333	2.6617842	0.9831748
PTET.51.1.T0030479	0.871161	1.20535	1.92203	0.9977416667	3.560115	1.2475544
PTET.51.1.T0030480	0.81235	1.45641	2.3891316667	0.8552566667	9.788784	7.063855
PTET.51.1.T0030481	0.3875233	0.8866236667	0.92105	0.5392897333	1.154251	0.663657
PTET.51.1.T0030482	5.7196033333	13.1356566667	14.0285	9.55765	29.74626	17.21753
PTET.51.1.T0030483	3.4310253333	5.0364466667	3.8584066667	3.1051226667	19.8261	15.61688
PTET.51.1.T0030484	0.7463653333	1.7501403333	1.4647866667	2.742328	4.960068	3.542053
PTET.51.1.T0030485	0.0727442333	0.6630513333	0.1040518333	0.441642	2.305907	1.333656
PTET.51.1.T0030486	0.106393	0.5155153333	0.0716148333	0.1242533333	2.225113	0.828261
PTET.51.1.T0030487	3.82261	3.5318433333	4.5219133333	1.7519033333	6.83709	6.167501
PTET.51.1.T0030488	3.92751	0.6600003333	1.47328	0	8.02633	6.51747
PTET.51.1.T0030489	4.9258	9.15813	8.86945	12.2707833333	96.816	78.6565
PTET.51.1.T0030490	0.3447233333	0	0	0	58.50783	11.37036
PTET.51.1.T0030491	3.04767	2.041584	2.6790166667	1.463412	10.41688	6.22495
PTET.51.1.T0030492	0.3103246667	0.8167727667	0.533311	0.6648944667	1.79614	0.95546
PTET.51.1.T0030493	0.5950793333	0.4876756667	0.6565983333	0.9727373333	3.832316	3.521141
PTET.51.1.T0030494	0.8799526667	1.4569516667	1.028599	0.4174166667	3.764467	2.977217
PTET.51.1.T0030495	36.8088666667	13.9342	37.1069333333	8.81821	51.77807	44.64759
PTET.51.1.T0030496	0.1845333333	0.938724	0.3156651333	0.4876766667	3.038174	2.054737
PTET.51.1.T0030497	2.5660933333	3.2471656667	1.35362	2.1739603333	6.338634	10.90703
PTET.51.1.T0030498	0.623389	0.599846	1.6844353333	0.6457113333	1.059115	1.750954
PTET.51.1.T0030499	52.5395	94.8821333333	121.6117333333	92.4002	37.333	28.67624
PTET.51.1.T0030500	11.8202666667	14.09055	8.9592	4.452	58.02635	154.1828
PTET.51.1.T0030502	1.6912363333	2.384517	1.7020933333	3.88757	3.981415	6.264785
PTET.51.1.T0030503	2.8637166667	3.9636833333	4.67353	1.1274836667	11.54204	7.82001
PTET.51.1.T0030504	0.7495706667	0.5965943333	1.067223	1.186629	0.98895	1.1223
PTET.51.1.T0030505	5.7830333333	6.2975466667	6.74941	4.6598833333	6.61032	4.351758
PTET.51.1.T0030506	11.0696266667	23.2672333333	17.8396666667	36.9312	25.22957	26.79774
PTET.51.1.T0030507	18.3685333333	36.0645666667	41.9617666667	42.3589333333	24.03296	26.32145
PTET.51.1.T0030508	18.977	12.1795	41.6592333333	11.7555	32.653	27.41093
PTET.51.1.T0030509	7.6804666667	5.2073966667	21.7698666667	11.6993666667	3.313975	1.7973
PTET.51.1.T0030510	5.27661	2.9792866667	7.3617066667	2.1240833333	3.836085	11.54026
PTET.51.1.T0030511	1.708408	1.5322016667	2.8136833333	1.190146	1.652103	0.408744
PTET.51.1.T0030512	0.940133	0.9096443333	1.1768716667	0.472203	0.3622403	0.2145414
PTET.51.1.T0030513	2.67196	2.7715783333	3.5497466667	1.4219346667	12.85362	7.80618
PTET.51.1.T0030514	0.686907	1.2193126667	0.9877813333	1.0007113333	1.4021295	0.6897636
PTET.51.1.T0030515	0.556002	1.598406	2.0822933333	1.4322556667	0.4418004	0.2998498
PTET.51.1.T0030516	1.8762866667	2.86416	3.0371033333	4.3931366667	0.1941857	0.6490442
PTET.51.1.T0030517	4.0498133333	10.22816	4.2397433333	8.0568366667	6.6276	7.7574
PTET.51.1.T0030518	0.8236163333	1.3254783333	0.9474013333	1.0573643333	0.8013685	0.646107
PTET.51.1.T0030519	6.7515666667	14.5953	15.2576	11.3700166667	1.762968	4.476842
PTET.51.1.T0030520	0.983325	3.8047433333	2.66705	4.4304433333	3.378829	1.505514
PTET.51.1.T0030521	85.4353	119.5771333333	87.5333	215.3926666667	7.17108	45.2196
PTET.51.1.T0030522	3.2231966667	3.2660166667	4.9462066667	1.83195	7.2	6.77458
PTET.51.1.T0030523	3.4326966667	3.039833	6.4523666667	3.1151066667	7.764202	2.914317
PTET.51.1.T0030524	1.7986766667	1.83488	2.9743933333	1.9671133333	3.91266	2.565419
PTET.51.1.T0030525	2.5268633333	2.4400833333	1.92083	1.7203633333	2.253916	7.45232
PTET.51.1.T0030526	1.102172	1.6254666667	1.5627	3.2789666667	4.22414	4.93108
PTET.51.1.T0030527	104.5118333333	91.1696	113.7114333333	97.8562333333	180.7153	151.5517
PTET.51.1.T0030528	2.0598066667	2.63382	3.4788066667	1.6613866667	3.835856	1.82869
PTET.51.1.T0030529	34.2573	59.3153666667	85.6227	57.8547	61.9111	40.14007
PTET.51.1.T0030530	0.232622	0.1988576667	0.0354306667	1.296683	1.899231	1.674726
PTET.51.1.T0030531	0.0299145667	0	0	0.0194343	0.0437506	0.0186477
PTET.51.1.T0030532	0.0391674667	0.054354	0.0782553333	0.0942886667	0.1802758	0.0552982
PTET.51.1.T0030533	1.5812773333	0.868377	0.2892696667	1.4783793333	2.113296	0.741018
PTET.51.1.T0030534	0.2411174333	0.1132217333	0.0957520667	0.1664774	0.5587117	0.1246904
PTET.51.1.T0040001	0.5420146667	0.3830566667	0.3553936667	0.6189493333	1.5014414	1.5268766
PTET.51.1.T0040002	0.9100993333	0.1264636667	0.39956	0.38352	22.51645	13.71272
PTET.51.1.T0040004	0.077728	0.147207	0	0	0.1400142	0
PTET.51.1.T0040005	7.9423666667	4.4828	5.8635566667	1.41707	5.16011	0
PTET.51.1.T0040006	0.2333023333	1.145999	1.4215546667	0.2548426667	2.97662	3.97539
PTET.51.1.T0040007	0.199516	0.7558976667	0.433158	0.0861773333	0.2866091	0.4509098
PTET.51.1.T0040008	32.1131	24.0011666667	15.4606	46.298	150.956	180.403
PTET.51.1.T0040009	3.88066	9.8088	16.3913333333	10.7221566667	6.90073	2.417959
PTET.51.1.T0040010	3.6233666667	6.45785	10.4881266667	3.5773433333	19.8595	10.99287
PTET.51.1.T0040011	1.7779633333	2.90857	5.3169466667	2.5480866667	101.428	58.47678
PTET.51.1.T0040012	0.4519753333	1.0146193333	0.917711	0.9272253333	2.094419	1.741125
PTET.51.1.T0040013	1.1843916667	1.97232	1.8297533333	2.0552666667	1.83862	1.139753
PTET.51.1.T0040014	0.9269346667	1.1654496667	1.47436	0.9226086667	1.266874	1.258079
PTET.51.1.T0040015	3.2683933333	5.1582666667	4.9639633333	5.336081	7.37846	5.58089
PTET.51.1.T0040016	0.259029	0.603747	0.7896046667	0.7514763333	0.96392	1.086777
PTET.51.1.T0040017	61.1359333333	35.7413666667	97.9611333333	30.7868333333	76.5734	55.8577
PTET.51.1.T0040018	0.5846943333	0.8736993333	1.6832566667	0.5943903333	1.7076384	0.6997898
PTET.51.1.T0040019	1.54492	2.05416	1.8802466667	3.19102	6.45156	5.363614
PTET.51.1.T0040020	0.8580763333	2.7813933333	1.416474	0.9317746667	9.784728	8.132463
PTET.51.1.T0040021	1.5839266667	4.2226366667	2.3681866667	4.6737266667	6.313319	4.658968
PTET.51.1.T0040022	3.41888	5.99369	2.9068366667	5.2096266667	9.37328	5.862647
PTET.51.1.T0040023	0.3950723333	1.200794	0.7700203333	0.920525	1.1069525	0.3791334
PTET.51.1.T0040024	66.8870666667	2.42197	0.5201823333	2.7146866667	3.886298	54.67555
PTET.51.1.T0040025	898.9756666667	37.4173333333	29.65858	0.7466123333	791.3613	2349.827
PTET.51.1.T0040026	22.5984333333	11.88533	18.6890333333	5.07178	18.46181	8.44868
PTET.51.1.T0040027	22.4009666667	29.2670666667	30.9895333333	39.9223	22.30324	18.66138
PTET.51.1.T0040028	4.0244733333	3.1531666667	4.41618	2.10188	3.600509	1.573052
PTET.51.1.T0040029	11.3966366667	15.4789	24.0242666667	9.7901733333	22.71612	18.74712
PTET.51.1.T0040030	2.8764866667	2.2121966667	1.9992033333	0.5349713333	4.605415	1.203516
PTET.51.1.T0040031	0.4844873333	1.0148693333	0.5990133333	0.6547693333	3.545871	2.647091
PTET.51.1.T0040032	1.3850166667	3.9426366667	1.53921	5.453788	5.138	4.803493
PTET.51.1.T0040033	40.718	78.094	146.133	71.3756	71.57409	52.7685
PTET.51.1.T0040034	0.6716236667	0.3867876667	0.709312	0.703247	5.079073	2.722185
PTET.51.1.T0040035	3.3058766667	6.3863466667	1.75759	6.7811566667	7.00013	4.5814
PTET.51.1.T0040036	1.1897926667	1.123054	1.2577466667	1.1356973333	5.010275	0.707167
PTET.51.1.T0040037	0.2067794667	0.5660046667	0.2761956667	0.4673013	0.6156249	0.3175688
PTET.51.1.T0040038	3.1177	3.61294	5.8920633333	7.0384166667	4.194893	4.459161
PTET.51.1.T0040039	24.4412	35.2760333333	18.6803666667	38.3493333333	120.081	131.5004
PTET.51.1.T0040040	0.7837903333	1.8259733333	1.129697	1.1482676667	1.1352269	0.4857884
PTET.51.1.T0040041	3.5029166667	6.3107133333	0.8227873333	3.46985	28.50796	32.65176
PTET.51.1.T0040042	2.54894	5.82665	3.2263633333	6.6263166667	7.14024	6.03197
PTET.51.1.T0040043	30.0807	37.0402666667	16.9538666667	25.6044	14.07513	36.18149
PTET.51.1.T0040044	15.1347333333	22.5792	10.3160866667	21.3531333333	3.410162	6.90943
PTET.51.1.T0040045	1.057782	0.4697496667	2.82783	0.316137	1.816531	1.677365
PTET.51.1.T0040046	3.16156	6.5672333333	10.8939	6.5119166667	3.01014	4.6577
PTET.51.1.T0040047	4.5654466667	7.9663066667	6.16684	4.0411166667	7.13717	5.69801
PTET.51.1.T0040048	3.7575633333	7.4743	8.41703	5.9262433333	5.94514	5.265268
PTET.51.1.T0040049	4.00991	1.2782966667	3.8651866667	1.358634	7.89436	5.12901
PTET.51.1.T0040050	3.92453	12.6579	4.4786666667	9.99333	28.795	26.61027
PTET.51.1.T0040051	1.0351023333	0.838874	0.8583	0.4105793333	2.650873	5.460662
PTET.51.1.T0040052	1.7430573333	3.08744	0.6389693333	2.9993333333	3.692948	4.757744
PTET.51.1.T0040053	20.5781	21.6551666667	30.7231333333	24.84061	46.31181	33.42823
PTET.51.1.T0040054	1.274699	1.9602633333	2.474715	1.1580506667	6.497691	8.129481
PTET.51.1.T0040055	0.1243053	0.1202986667	0.76758	0.2256433333	0.645285	0.4813367
PTET.51.1.T0040056	8.0240233333	9.9863033333	18.023	16.5989666667	9.119603	8.03714
PTET.51.1.T0040057	6.8257633333	5.5399666667	3.9531933333	5.44279	6.44749	4.970313
PTET.51.1.T0040058	3.7605933333	1.1390166667	4.5225	0.849182	26.62677	26.62267
PTET.51.1.T0040059	8.03338	10.6262666667	9.6462333333	10.8456666667	2.121347	5.53247
PTET.51.1.T0040060	1.6993333333	3.2804533333	1.3534756667	3.19718	2.482507	2.64985
PTET.51.1.T0040061	14.1061466667	18.5981	18.57588	28.08796	414.2863	349.9383
PTET.51.1.T0040062	5.9435833333	5.35706	4.8258966667	4.10187	11.44264	10.91981
PTET.51.1.T0040063	3.3768966667	13.2805833333	26.1247333333	1.1691866667	44.23473	3.014332
PTET.51.1.T0040064	32.6260366667	29.0924666667	36.9915	4.45941	21.83183	6.14942
PTET.51.1.T0040065	7.2469266667	8.43907	7.99284	8.72718	11.75243	15.86838
PTET.51.1.T0040066	17.2884666667	14.42752	32.6712	11.0192466667	10.797339	6.06499
PTET.51.1.T0040067	0.3888203333	0.1877233333	0.1335723333	0.0816356667	1.1203084	0.407601
PTET.51.1.T0040068	1.0496136667	0.7497293333	0.9259186667	0.7970546667	4.528582	1.262728
PTET.51.1.T0040069	5.83494	18.6728666667	2.7638766667	19.7978666667	12.02961	35.54212
PTET.51.1.T0040070	1.0758276667	0.8513906667	0.701825	0.204413	1.689229	0.7952217
PTET.51.1.T0040071	1.1192383333	1.003461	1.30531	0.4175383333	2.56685	1.154851
PTET.51.1.T0040072	0.9959993333	0.8578113333	0.951583	0.5396233333	2.380259	1.809108
PTET.51.1.T0040073	2.9019566667	3.6441366667	2.3848533333	5.1661166667	4.552747	4.343053
PTET.51.1.T0040074	2.1479433333	5.3808966667	1.067584	3.22849	24.99661	16.39913
PTET.51.1.T0040075	0.2925333333	0.1365033333	0.278314	0.3274263333	0.4922945	0.1518738
PTET.51.1.T0040076	13.60276	10.41462	58.6014333333	12.8632666667	12.034986	5.92372
PTET.51.1.T0040077	1.1374696667	1.7425946667	1.600433	1.1446543333	3.987918	2.9670915
PTET.51.1.T0040078	7.3602866667	9.8541266667	9.1318533333	11.5461866667	7.555316	5.55658
PTET.51.1.T0040079	39.8705	47.4573	26.1720666667	85.3511	157.7895	150.4825
PTET.51.1.T0040080	85.7711	16.353	13.4533166667	7.87062	89.7343	27.70764
PTET.51.1.T0040081	0.1689615333	0.1225514667	0.0751077333	0.2103986	0.2659202	0.17211354
PTET.51.1.T0040082	0.547773	1.1020233333	0.7345883333	0.3110046667	4.991673	6.44753
PTET.51.1.T0040083	0.712059	0.9283	0.939048	1.447312	2.359747	1.412549
PTET.51.1.T0040084	0.696249	3.9102433333	8.7750133333	2.5659063333	2.365954	1.705884
PTET.51.1.T0040085	148.003	71.4142	34.7872	86.0833333333	1723.201	1449.696
PTET.51.1.T0040086	0.2515648667	0.4997985	0.5360566667	0.3894193333	0.13266463	0.0640535
PTET.51.1.T0040087	1.9518033333	1.8651366667	2.8615766667	1.4348306667	3.880057	2.569629
PTET.51.1.T0040088	11.3905233333	15.9458366667	10.67506	15.24137	36.82024	22.54259
PTET.51.1.T0040089	0.2448693333	0.1647346667	0.4748936667	0.0634613333	0.820323	0.504937
PTET.51.1.T0040090	0.600995	0.0710153333	0.9188276667	0.8522066667	2.70111	3.27555
PTET.51.1.T0040091	0.485727	0.1047666667	0.1969147333	0.1307419	0.6983169	0.2873729
PTET.51.1.T0040092	0.2469037	0.6084936667	0.90022	0.572987	0.2017968	0.1328509
PTET.51.1.T0040093	0.497688	0.7321946667	0.754999	0.563098	1.644735	0.3348841
PTET.51.1.T0040094	0.8833936667	1.2555793333	0.364897	1.0025613333	8.37355	6.568766
PTET.51.1.T0040095	0.372804	0.327731	0.438464	0.310493	0.845016	0.382622
PTET.51.1.T0040096	62.0697	57.1165666667	79.4466333333	58.0490333333	281.043	214.8986
PTET.51.1.T0040097	46.3039666667	80.3138666667	26.8711333333	51.6417333333	968.996	885.46
PTET.51.1.T0040098	0.0589258667	0.3160096667	0.178849	0.2475426667	0.6513336	0.271107
PTET.51.1.T0040099	0.897044	1.41118	0.699876	1.3604096667	1.1912006	0.708177
PTET.51.1.T0040100	0.9058383333	1.1661313333	2.2667866667	0.749167	0.9236137	0.3056898
PTET.51.1.T0040101	3.2181433333	1.6540266667	2.1414366667	4.33786	11.07686	29.94644
PTET.51.1.T0040102	14.6625666667	8.5854633333	11.1718333333	10.7450533333	3.485959	5.497542
PTET.51.1.T0040103	4.61966	11.54241	23.4396333333	1.9580676667	4.543654	1.143191
PTET.51.1.T0040104	3.04547	3.2965333333	2.8129133333	3.8336066667	18.63795	12.14683
PTET.51.1.T0040105	5.5360766667	9.4131066667	4.27455	32.6453	28.06206	37.63248
PTET.51.1.T0040106	0.1008831	0.2354903333	0.1733726	0.0886326667	0.8418125	0.1607994
PTET.51.1.T0040107	207.648	121.634	68.9797	127.9821333333	1289.73	1157.299
PTET.51.1.T0040108	1.5365153333	1.7579	2.2917233333	1.2506643333	1.3978914	0.4552923
PTET.51.1.T0040109	1.719329	1.72778	3.24519	0.4565653333	1.223898	0.2416246
PTET.51.1.T0040110	1.7039133333	3.0208333333	1.6671666667	1.7535326667	7.014267	5.342088
PTET.51.1.T0040111	1.0920226667	0.4699436667	0.719661	0.2643066667	3.367084	1.646472
PTET.51.1.T0040112	0.597603	1.1622006667	1.7584766667	0.8864826667	1.797427	0.9403
PTET.51.1.T0040113	0.0386470667	0.1608996667	0.0434484667	0.1403893333	0.830564	0.5194334
PTET.51.1.T0040114	0.6445043333	1.9686143333	4.2986566667	1.6428296667	0.4505969	0.420409
PTET.51.1.T0040115	1.352656	2.2251733333	3.2141166667	2.44102	0.307026	0.0704535
PTET.51.1.T0040116	7.9657	14.0333666667	11.6997666667	11.1590433333	12.25763	12.50596
PTET.51.1.T0040117	0.627707	0.5429443333	0.3618236667	0.4552933333	1.740882	1.014749
PTET.51.1.T0040118	0.114881	0.2190403333	0.0606996667	0.2129516667	0.413127	0.6028889
PTET.51.1.T0040119	0.39533	0.2239236667	0.193879	0.2164626667	0.6612624	0.2509821
PTET.51.1.T0040120	0.532461	1.064922	0.661839	0.894372	1.3740379	0.5470431
PTET.51.1.T0040121	0.6067853333	0.409232	0.421295	0.2590216667	1.075207	0.584368
PTET.51.1.T0040122	0.2524221333	0.0902753333	0.3503796667	0.0732755333	0.1656947	0.1120282
PTET.51.1.T0040123	0.5922242333	0.6862763333	1.3719613333	0.4103566667	0.755454	0.546984
PTET.51.1.T0040124	0.934065	1.431659	1.65083	1.583701	3.198277	0.827229
PTET.51.1.T0040125	1.4871466667	2.88331	2.7838233333	2.4763466667	49.96673	14.5618
PTET.51.1.T0040126	73.6046666667	61.1440333333	13.92429	58.6983	138.8013	147.9014
PTET.51.1.T0040127	10.3896933333	4.9203933333	6.92585	5.1856033333	187.7159	267.9242
PTET.51.1.T0040128	3.4749466667	5.0532466667	3.4103233333	8.9297533333	3.217952	3.350588
PTET.51.1.T0040129	2.13197	3.40589	1.36734	2.4738366667	3.485949	4.007192
PTET.51.1.T0040130	2.464384	3.0833433333	3.2920656667	4.2949966667	19.23825	35.89547
PTET.51.1.T0040131	0.554073	0.649386	0.6412253333	0.4935313333	1.069196	0.733331
PTET.51.1.T0040132	5.3875166667	15.4975666667	19.4742666667	17.7647	11.48441	7.80742
PTET.51.1.T0040133	2.3161366667	2.2106533333	5.3838533333	1.7855133333	9.26046	8.10221
PTET.51.1.T0040134	1.6497366667	3.1934133333	7.25546	2.62858	5.697623	3.116428
PTET.51.1.T0040135	84.3616333333	101.0077666667	29.0898333333	90.7846666667	74.2482	87.293
PTET.51.1.T0040136	0.4886693333	1.157936	1.078792	1.7277093333	0.76604526	0.5814134
PTET.51.1.T0040137	195.096	422.1463333333	216.192	362.0893333333	204.0187	293.7778
PTET.51.1.T0040139	0.460514	0.6835053333	1.0337886667	1.222195	1.173206	0.3986933
PTET.51.1.T0040140	18.2405333333	13.6843333333	14.7918666667	18.9495933333	57.4842	61.886
PTET.51.1.T0040141	0.5996613333	0.8804586667	0.9468383333	0.992829	0.6829708	0.3299503
PTET.51.1.T0040142	43.9924666667	45.0494666667	36.7259333333	31.5899866667	190.2387	139.9429
PTET.51.1.T0040143	0.0980401	0.6054163333	0.30955	0.7395763333	1.0402549	0.2603717
PTET.51.1.T0040144	1.9705233333	4.83937	4.91373	6.4165133333	5.127708	3.192555
PTET.51.1.T0040145	0.049052	0.1127419	0	0	0.0900933	0.184321
PTET.51.1.T0040146	3.6035933333	1.623884	3.8784833333	0.888823	5.779078	3.503031
PTET.51.1.T0040147	2.1359066667	2.6130933333	3.7825366667	1.4167566667	3.113575	2.121828
PTET.51.1.T0040148	10.6355366667	7.9120866667	8.0644133333	6.8823633333	41.05818	48.7266
PTET.51.1.T0040149	4.17372	5.206332	3.3590866667	4.19469	11.020541	5.80322
PTET.51.1.T0040150	90.0977666667	79.8567666667	33.3782	90.5588333333	292.4413	222.5525
PTET.51.1.T0040151	2.0858263333	1.34315	2.7891	1.068878	2.9858222	0.4319425
PTET.51.1.T0040152	2.5434433333	2.2500366667	2.8341733333	2.57819	4.076623	3.625164
PTET.51.1.T0040153	1.67307	2.1919666667	1.95907	2.4875466667	1.630275	0.618224
PTET.51.1.T0040154	1.2794266667	0.990251	1.4187433333	1.1511896667	1.073712	1.043277
PTET.51.1.T0040155	0.3029601	2.1799333333	0.0396317333	0.6071943333	5.876925	2.9207451
PTET.51.1.T0040156	16.4656	13.3574	46.1558333333	7.3214533333	3.504167	6.12345
PTET.51.1.T0040157	3.2058503333	1.702578	1.7463633333	1.4266763333	0.8574598	0.439669
PTET.51.1.T0040158	92.6084333333	73.8496	33.9031	90.9967666667	328.9236	224.9019
PTET.51.1.T0040159	83.6374666667	56.8508666667	16.0288333333	66.7923	77.5686	87.8902
PTET.51.1.T0040160	121.8072	73.9732666667	74.1951333333	68.8616	80.96383	54.6734
PTET.51.1.T0040161	3.7701833333	4.9726233333	4.72707	9.8238933333	15.83034	9.90326
PTET.51.1.T0040162	20.0694	39.9853	9.9250333333	58.9519333333	16.193624	9.47926
PTET.51.1.T0040163	0.7229346667	1.0637156667	0.7212633333	0.8640176667	2.233189	0.9738481
PTET.51.1.T0040165	0.4334166667	0.681182	0.2849226667	0	0.62843	1.459986
PTET.51.1.T0040166	0.0921856667	0.283382	0.2517293333	0.3743466667	0.2667128	0.100822
PTET.51.1.T0040167	12.3514533333	22.2564666667	0.7728103333	4.1387133333	27.431	19.78631
PTET.51.1.T0040168	0.5149833333	0.0950913333	0.5105486667	0	0.695104	1.293662
PTET.51.1.T0040169	6.7513833333	6.7684866667	22.1758	2.2866146667	9.74902	5.12108
PTET.51.1.T0040170	5.6990433333	7.6370333333	4.9711066667	0.3461063333	7.80155	1.368891
PTET.51.1.T0040171	0.9360063333	1.0291113333	2.6889166667	0.9617066667	1.3968998	0.5586324
PTET.51.1.T0040172	0.3597116667	0.4758906667	1.0571953333	0.3288031667	0.9548501	0.2994293
PTET.51.1.T0040173	2.88075	3.2089079	4.5767133333	1.519748	5.428392	1.155887
PTET.51.1.T0040174	6.6329666667	5.8183233333	7.2595866667	5.849897	25.81876	19.32889
PTET.51.1.T0040175	0.1597235333	0.1321505	0.2557543333	0.0555983667	0.6658483	0.298399
PTET.51.1.T0040176	9.1182266667	7.0359766667	31.6959333333	2.2578833333	89.67378	44.05839
PTET.51.1.T0040177	12.5160666667	12.8276	37.6470333333	0.7264233333	313.2179	177.5774
PTET.51.1.T0040178	2.249213	3.7487433333	3.7792333333	0.1858043333	1.464041	0.617666
PTET.51.1.T0040179	7.75897	7.3096266667	16.6436733333	7.6838466667	176.8705	170.6656
PTET.51.1.T0040180	4.8099766667	4.7599733333	3.62758	3.6017	5.183533	4.136764
PTET.51.1.T0040181	75.5690333333	117.5667333333	129.5092666667	116.5100666667	233.399	117.9484
PTET.51.1.T0040182	25.8452	20.3011766667	13.0685366667	25.9024166667	25.54335	38.24945
PTET.51.1.T0040183	0.8009213333	1.62857	2.3011933333	1.3214346667	0.84756	1.388721
PTET.51.1.T0040185	12.5459933333	5.2983366667	2.6258833333	2361.4	7.45652	6.84192
PTET.51.1.T0040186	1.5542333333	5.5913633333	3.7880233333	9.5439	4.5413	3.200031
PTET.51.1.T0040187	2.6243733333	3.8556933333	3.5317033333	3.5475166667	4.271434	2.297986
PTET.51.1.T0040188	4.1557626667	4.46046	8.03927	4.16333	1.758863	0.7095695
PTET.51.1.T0040189	2.1222133333	3.2032	2.8731566667	1.3172663333	4.582542	3.615943
PTET.51.1.T0040190	1.7474933333	2.79971	1.51645	3.3038433333	6.56961	5.365611
PTET.51.1.T0040191	6.68318	10.07272	11.51767	0.871871	23.50288	12.977984
PTET.51.1.T0040192	0.0943836	0.103787	0.11237	0.1497146	0.6967871	0.2819086
PTET.51.1.T0040193	0.0219736333	0.0415233333	0.0099152	0.3346362333	0.00399133	0.032875
PTET.51.1.T0040194	0	0	0.0682043333	0	0	0
PTET.51.1.T0040195	1.75104	1.8909866667	1.7594433333	1.4286546667	2.503933	0.8419719
PTET.51.1.T0040196	14.1810333333	19.2161333333	5.0557833333	23.04079	43.69204	47.21399
PTET.51.1.T0040197	1.755312	1.781803	2.9735933333	1.6582736667	5.210933	1.206826
PTET.51.1.T0040198	0.5077266	0.4958446667	1.1904203333	0.4557113333	1.7422734	0.3546845
PTET.51.1.T0040199	2.0051573333	2.5901366667	3.4676833333	1.8948956667	8.34272	6.46174
PTET.51.1.T0040200	0.693143	1.6391866667	1.5811066667	1.054089	1.716794	1.075426
PTET.51.1.T0040201	1.6647836667	1.224704	1.2994833333	1.047501	4.056505	1.438176
PTET.51.1.T0040202	1.5419813333	0.7242863333	1.043875	1.7120266667	11.24237	7.6246
PTET.51.1.T0040203	1.4263223333	2.369299	3.78506	1.1097163333	1.9224334	0.680463
PTET.51.1.T0040204	1.0410386667	0.7735166667	1.8121833333	0.5440516667	2.206751	1.168116
PTET.51.1.T0040205	3.0621	4.58054	2.8423033333	8.9732766667	15.71199	13.52057
PTET.51.1.T0040206	2.0735413333	4.01747	4.52157	3.3399553333	4.328588	2.328783
PTET.51.1.T0040207	0.2491613333	0.3871666667	0.3896396667	0.671871	0.9552391	0.2754772
PTET.51.1.T0040208	0.7300366667	0.6629783333	0.536977	0.621777	2.303339	0.882883
PTET.51.1.T0040209	0.0415736	0.4664916667	0.170563	0.3824436333	0.7035584	0.49309
PTET.51.1.T0040210	0.394438	0.916214	0.4959946667	0.871147	2.7609685	1.156115
PTET.51.1.T0040211	24.4349	29.5777666667	28.5609	33.3661333333	62.1778	39.93439
PTET.51.1.T0040212	12.3257333333	23.3171666667	15.7594	34.0391333333	30.90069	24.59388
PTET.51.1.T0040213	0.387041	0.0674565333	0.3678346667	0.0317306667	1.474868	1.986725
PTET.51.1.T0040214	57.1109	65.1806	76.0649666667	58.5847333333	25.6338	23.90662
PTET.51.1.T0040215	0.722788	0.6891146667	0.639974	1.1330116667	2.858148	1.679851
PTET.51.1.T0040216	5.8248433333	11.62162	10.67737	15.5278533333	8.253573	4.553867
PTET.51.1.T0040217	0.0687503333	0	0.0733752333	0	0.7045732	0.1475795
PTET.51.1.T0040218	0.1044843333	0.116471	0.1210913333	0.020461	0.8405552	0.591104
PTET.51.1.T0040219	0.1982976667	0.0669196667	0.3464566667	0	1.243043	0.401101
PTET.51.1.T0040220	0.2786793333	0.1162693333	0.2742686667	0	6.58714	2.56696
PTET.51.1.T0040221	0.9158773333	1.5767146667	2.12894	0.3892222667	2.276891	0.8328368
PTET.51.1.T0040222	5.8758066667	7.6518	5.1811333333	6.4727766667	18.03235	5.984583
PTET.51.1.T0040223	0.346242	0.4973756667	0.749069	0.657926	1.425531	0.620964
PTET.51.1.T0040224	0.782593	0.8784376667	1.48802	1.3518033333	2.729969	1.830574
PTET.51.1.T0040225	0.6282533333	1.460995	0.5425326667	4.99988	2.112249	1.941704
PTET.51.1.T0040227	0.3775843333	0.1066876667	0.0853576667	0.473027	0.344286	0.912906
PTET.51.1.T0040228	4.5679033333	3.42999	6.7753566667	2.2061866667	19.4499	15.47606
PTET.51.1.T0040229	2.42334	4.9032	3.3665433333	7.87265	84.7431	61.4615
PTET.51.1.T0040230	3.4550533333	2.6089766667	5.1672833333	3.44689	17.1484	7.02171
PTET.51.1.T0040231	3.37337	12.5461166667	28.8667666667	10.0507733333	8.73063	4.63186
PTET.51.1.T0040232	4.2381466667	10.7694233333	7.35693	8.5733733333	14.82866	12.99024
PTET.51.1.T0040233	19.0300066667	35.2929	6.4185233333	108.9906	291.8988	42.496
PTET.51.1.T0040234	13.5284333333	3.7823333333	3.43773	1.6917666667	2.659324	2.173149
PTET.51.1.T0040235	0.737095	1.3083076667	0.827273	1.6180133333	2.638862	2.912235
PTET.51.1.T0040236	3.49066	5.7680466667	4.4003233333	3.6909633333	7.172559	2.433155
PTET.51.1.T0040237	4.35884	8.0692833333	2.5771	13.4168366667	13.32067	12.6295
PTET.51.1.T0040238	2.1647776667	3.064454	1.3937066667	2.1175043333	5.527985	3.509875
PTET.51.1.T0040239	0.9378536667	0.705673	0.2416573333	1.70556	7.12331	5.83588
PTET.51.1.T0040240	0.4044353333	0.9348963333	0	1.957645	2.541475	2.542736
PTET.51.1.T0040241	0.5673893333	0.631699	1.012986	0.6825276667	1.411511	0.5453558
PTET.51.1.T0040242	2.5483433333	2.4959033333	3.4841566667	1.2690566667	15.22808	11.15692
PTET.51.1.T0040243	1.5222673333	3.8449133333	1.92829	4.8330233333	2.848362	3.234274
PTET.51.1.T0040244	1.6550366667	4.5581766667	2.9888333333	5.62262	2.269658	1.199464
PTET.51.1.T0040245	0.9922403333	1.2770646667	1.7346	0.6601783333	2.789569	1.79539
PTET.51.1.T0040246	16.31686	14.3499666667	12.5433366667	9.31116	20.68918	10.33361
PTET.51.1.T0040247	0.7145803333	0.7684903333	0.957076	1.47332	3.054056	1.785314
PTET.51.1.T0040248	8.9502666667	6.6728833333	12.38264	7.2439033333	12.60852	8.68659
PTET.51.1.T0040249	0.572549	0.794574	0.6432633333	0.7200313333	0.588901	1.42125
PTET.51.1.T0040250	7.6363133333	5.11459	8.64542	3.41359	46.55965	16.76644
PTET.51.1.T0040251	7.08779	5.6521833333	8.3513933333	2.1689743333	10.55125	6.34027
PTET.51.1.T0040252	1.9592093333	1.1264183333	2.9700033333	0.709059	3.24595	0.8394426
PTET.51.1.T0040253	0.679248	1.1178233333	1.0859816667	1.303579	1.684661	0.5994243
PTET.51.1.T0040254	3.40649	4.35766	6.7726233333	3.5546446667	6.116592	3.214895
PTET.51.1.T0040255	0.9817146667	0.925887	1.11055	1.1410923333	2.296405	1.046095
PTET.51.1.T0040256	2.37913	1.81338	0.8587766667	2.0172033333	2.431426	2.668969
PTET.51.1.T0040257	0.4358157667	0.931014	0.8155996667	0.3027478667	0.8464447	0.3360617
PTET.51.1.T0040258	7.0702	10.8026333333	7.3912166667	15.3679	6.02322	8.78394
PTET.51.1.T0040259	3.2628533333	3.0183033333	4.55968	3.4134733333	8.60088	6.61254
PTET.51.1.T0040260	27.8912666667	36.3375666667	50.9625	46.9506	12.51556	20.07675
PTET.51.1.T0040261	3.2475233333	2.2917166667	3.2696066667	3.26995	6.349284	4.372285
PTET.51.1.T0040262	3.2694206667	2.8033363333	3.6815933333	1.939295	3.532142	0.794274
PTET.51.1.T0040263	8.5829133333	0.9381823333	1.69641	0.6463536667	8.416479	7.49735
PTET.51.1.T0040264	1.9443733333	4.0087033333	2.3093333333	3.4924466667	5.500374	3.783585
PTET.51.1.T0040265	3.7740433333	4.07875	4.1082833333	6.07226	0.592762	2.560412
PTET.51.1.T0040266	4.8094266667	16.0510333333	4.7176466667	13.964	2.924701	2.366778
PTET.51.1.T0040267	0.285274	0.9195016667	0.1970983333	1.8805693333	0.3877976	0.2047212
PTET.51.1.T0040268	2.9206	5.2919	2.5005633333	8.0992133333	0.56318	1.215829
PTET.51.1.T0040269	0.989823	2.3247366667	0.640326	2.6347863333	2.39677	1.965596
PTET.51.1.T0040270	3.4946666667	20.2516666667	6.17329	19.42951	20.82909	2.2301397
PTET.51.1.T0040271	385.6856666667	164.0433333333	143.9339	138.027	365.904	72.3658
PTET.51.1.T0040272	0.159765	0.1629	0	0	0.164064	0
PTET.51.1.T0040273	0	0.085184	0	0.1159243333	0.32367	0
PTET.51.1.T0040275	1.62017	2.9273133333	4.09404	4.427	2.356782	1.298797
PTET.51.1.T0040276	5.9519466667	4.24728	1.4642146667	9.8556566667	3.812573	5.35048
PTET.51.1.T0040277	1.4747116667	0.901634	1.4349333333	0.8687846667	2.670517	2.09451
PTET.51.1.T0040278	25.6131666667	35.2831666667	12.20125	29.9888	67.5114	75.2175
PTET.51.1.T0040279	1.6914156667	0.913709	0.8797636667	0.8825166667	2.181821	1.004617
PTET.51.1.T0040280	0.2118643333	0.2173413333	0.3493366667	0.311008	0.5990418	0.511038
PTET.51.1.T0040281	0.642462	0.692771	0.4739286667	1.2229283333	1.3715	0.787151
PTET.51.1.T0040282	4.0655233333	6.4552166667	2.7367233333	6.687994	21.03664	15.50265
PTET.51.1.T0040283	0.0995605333	0.270207	0.041069	0.039141	0.585862	0.3832291
PTET.51.1.T0040284	0.9451043333	1.2658173333	0.8792903333	1.053879	1.5928916	1.0289655
PTET.51.1.T0040285	0.5658788333	0.4809183333	0.961448	0.1952396667	1.521692	0.743344
PTET.51.1.T0040286	0.5010183333	0.3788256667	1.8809033333	0.8859043333	3.809276	1.557013
PTET.51.1.T0040287	0.7951756667	0.2241966667	0.7853166667	0	2.025141	0.998589
PTET.51.1.T0040288	2.1269616667	1.6666506667	3.8226466667	0.2144043333	4.1512	0.8767769
PTET.51.1.T0040289	1.3869436667	1.7253743333	2.9836833333	1.4893386667	1.5058255	0.5240641
PTET.51.1.T0040290	0.4046013333	0.883307	0.3848253333	0.2343726667	0.8395119	0.6701205
PTET.51.1.T0040291	0.8494406667	1.086837	1.8306	0.7093273333	1.170984	1.543507
PTET.51.1.T0040292	0.3848523333	0.564432	0.7767006667	0.6729586667	0.62809453	0.2552804
PTET.51.1.T0040293	0.7365253333	2.0390966667	0.6720073333	2.4389633333	28.37699	122.9707
PTET.51.1.T0040294	40.9718333333	30.4464	28.0505333333	17.6013633333	145.8561	116.5065
PTET.51.1.T0040295	1.6949133333	3.91125	2.20832	3.3995433333	11.09884	5.8342
PTET.51.1.T0040296	7.4222666667	11.2208333333	3.96502	7.8264533333	13.15438	12.60096
PTET.51.1.T0040297	0.0954134333	0.422106	0.5837496667	0.329372	0.7524237	0.36174
PTET.51.1.T0040298	0.1514856667	2.21842	0.7243593333	3.6641466667	1.743742	0.5504815
PTET.51.1.T0040299	1.3670756667	1.8424233333	3.2570366667	0.6764523333	2.986485	1.320121
PTET.51.1.T0040300	1.8282933333	2.14268	1.5911366667	1.8790133333	2.22111	0.711538
PTET.51.1.T0040301	0.2860826667	1.2664733333	0.1891386667	0.552304	6.33944	4.268109
PTET.51.1.T0040302	0.682215	0.3064343333	0.2760646667	0.3035333333	1.270853	0.2842432
PTET.51.1.T0040303	94.0281	134.1856666667	56.1116	97.8733333333	459.893	351.1581
PTET.51.1.T0040304	0.203268	0.1219143333	0	0.626243	2.057899	3.603319
PTET.51.1.T0040305	2.2662766667	5.3000733333	4.6098466667	4.2565606667	4.390292	3.18757
PTET.51.1.T0040306	3.29439	3.8948133333	4.7668733333	4.6158533333	6.948717	4.909738
PTET.51.1.T0040307	22.2252333333	24.6327666667	7.0379933333	18.6615333333	916.796	1255.795
PTET.51.1.T0040308	32.4693	41.7442	30.1184	45.4191666667	59.07257	58.5493
PTET.51.1.T0040309	5.74149	3.8956333333	5.40397	1.20177	8.078219	4.108796
PTET.51.1.T0040310	15.7291666667	30.1604333333	24.4279666667	24.4864333333	15.862369	6.13309
PTET.51.1.T0040311	0.8195016667	0.7627003333	1.19627	0.6107906667	1.925305	1.261753
PTET.51.1.T0040312	4.97944	9.3908933333	13.1291	7.8798433333	13.65007	5.94958
PTET.51.1.T0040313	1.7698033333	1.0448963333	2.9276	1.3414636667	1.867212	1.404161
PTET.51.1.T0040314	48.9521666667	61.7699333333	22.7032666667	62.3004	144.0438	125.5622
PTET.51.1.T0040315	72.9375	25.7344333333	36.1424	13.5118766667	58.3543	17.96941
PTET.51.1.T0040316	4.4035766667	10.183048	0.7180563333	4.9471866667	13.073862	2.180402
PTET.51.1.T0040317	7.7104466667	7.7344166667	1.2740833333	2.02189	77.4683	69.3395
PTET.51.1.T0040318	0.372976	1.30724	1.0181383333	0.426367	2.024322	1.015379
PTET.51.1.T0040319	1.247704	6.8761133333	9.9903133333	1.0474403333	7.65221	4.28081
PTET.51.1.T0040320	0.1748133333	0.8921403333	2.43675	1.204778	2.286361	1.024687
PTET.51.1.T0040321	1.5800546667	5.07882	7.5122433333	2.93062	3.773435	2.350282
PTET.51.1.T0040322	7.6482266667	7.8059266667	7.6729233333	3.6434116667	4.726145	2.799277
PTET.51.1.T0040323	0.2454196667	0.8800933333	4.4738433333	0.0804896667	0.673992	0
PTET.51.1.T0040324	0.2591113333	0.224305	1.5700583333	0.5330753333	0.1727443	0.0977027
PTET.51.1.T0040325	0.1748743333	0.3637633333	1.036087	0.1568923333	0.1350432	0.0599281
PTET.51.1.T0040326	1.3147693333	1.3350333333	1.7557866667	0.461901	1.297815	1.403688
PTET.51.1.T0040327	6.6106433333	3.5936013333	9.7988333333	4.3716733333	43.72996	32.47035
PTET.51.1.T0040328	0.382887	0.2364786667	0.0706884667	0.1125263333	0.283933	0.2943564
PTET.51.1.T0040329	0.6067206667	0.600761	0.617949	0.3159896667	1.841157	0.6283631
PTET.51.1.T0040330	0.3946386667	1.3700703333	0.117382	0.6683233333	2.589146	4.318142
PTET.51.1.T0040331	0.215861	0.7672703333	0.0765476667	0.3859066667	3.202387	0.989695
PTET.51.1.T0040332	67.7158666667	94.3217	57.0632333333	141.0506666667	17.51296	35.7792
PTET.51.1.T0040333	3.86251	3.53082	5.8641866667	2.5633333333	10.366043	4.285618
PTET.51.1.T0040334	0.2561306667	0.643568	0.0616646667	0.3266966667	4.679817	3.55986
PTET.51.1.T0040335	0.356506	0.8376696667	0.4355096667	0.99971	0.889839	0.6133793
PTET.51.1.T0040336	36.5169333333	77.3511333333	15.9296333333	66.3766666667	13.93738	43.9212
PTET.51.1.T0040337	6.74197	6.3553933333	9.24732	3.6844366667	13.241968	3.357099
PTET.51.1.T0040338	0.1371996667	0.6404853333	0.1639953333	0.1318756667	0.82702	0.433844
PTET.51.1.T0040339	3.21331	7.1726933333	4.4118733333	4.5196733333	8.833524	4.043481
PTET.51.1.T0040340	3.61595	6.97221	7.5051366667	8.60224	18.45693	16.68336
PTET.51.1.T0040341	0.1545386667	0.229439	0.203843	0.132002	1.487941	1.232917
PTET.51.1.T0040342	4.9759133333	8.2839366667	8.4702	6.6029233333	14.92947	19.0321
PTET.51.1.T0040343	1.0322426667	0.9142663333	1.2571566667	1.063159	0.993537	1.072261
PTET.51.1.T0040344	0.902028	0.3293898333	1.05681	0.3357	6.65237	6.66848
PTET.51.1.T0040345	4.26903	4.3003033333	5.8293966667	4.4002233333	4.318106	3.50241
PTET.51.1.T0040346	10.5193666667	6.0062266667	19.6168	4.3213733333	120.5055	69.4149
PTET.51.1.T0040347	1.42835	1.2139	3.98962	1.516078	29.52265	15.51479
PTET.51.1.T0040348	0.284991	0.742675	0.4004866667	0.9469763333	0.953188	0.557915
PTET.51.1.T0040349	22.4551	40.3117666667	96.4285666667	60.6277666667	51.2203	73.8272
PTET.51.1.T0040350	119.8800333333	46.3055	8.0234133333	718.035	0.2794653	0.5823481
PTET.51.1.T0040351	0.472425	0.409001	0.4236903333	0.5767883333	0.1638067	0.0913072
PTET.51.1.T0040352	33.9965333333	39.2893	32.5823666667	48.9159666667	103.6025	100.3489
PTET.51.1.T0040353	1.1477753333	1.9473566667	1.6166666667	1.113096	2.729414	1.580885
PTET.51.1.T0040354	0.3771913333	2.1614733333	0.6344783333	0.1110736667	4.014247	2.822431
PTET.51.1.T0040355	1.5893783333	0.7507963333	0.959776	1.1098206667	1.7978008	1.122273
PTET.51.1.T0040356	10.5083833333	10.8410366667	15.9506333333	7.7234533333	41.74161	33.78453
PTET.51.1.T0040357	1.0798246667	1.7086723333	1.9007066667	0.7489413333	2.707172	1.291169
PTET.51.1.T0040358	5.27542	3.9943266667	4.71832	5.11013	19.39438	23.89705
PTET.51.1.T0040359	15.7675333333	33.2548966667	33.2335	40.6981866667	493.131	387.0375
PTET.51.1.T0040360	0.538578	0.8890076667	0.6023523333	0.9161096667	1.678515	0.975372
[truncated: 38,461 more rows]

## Sheet: BoundaryModified_SRCs
ClusterID	Scaffold	Start	End
C41	scaffold51_10	107590	108175
C66	scaffold51_101	127661	128175
C61	scaffold51_101	16238	16341
C61	scaffold51_101	16365	16580
C61	scaffold51_101	16601	16632
C68	scaffold51_101	168085	168143
C69	scaffold51_101	176467	176490
C69	scaffold51_101	176511	176645
C70	scaffold51_101	208567	208808
C71	scaffold51_101	252021	252122
C71	scaffold51_101	252149	252328
C71	scaffold51_101	252353	252543
C72	scaffold51_101	256450	256798
C72	scaffold51_101	256826	256963
C72	scaffold51_101	256990	257062
C73	scaffold51_101	259367	259558
C73	scaffold51_101	259584	259609
C42	scaffold51_10	150174	150238
C43	scaffold51_10	174357	174548
C43	scaffold51_10	174572	175869
C44	scaffold51_10	176685	177124
C62	scaffold51_101	76818	76869
C62	scaffold51_101	76891	77208
C62	scaffold51_101	77232	77627
C62	scaffold51_101	77652	78163
C62	scaffold51_101	78191	78541
C63	scaffold51_101	95053	95158
C74	scaffold51_102	11270	14607
C74	scaffold51_102	14635	14814
C80	scaffold51_102	135269	135340
C76	scaffold51_102	16590	16895
C81	scaffold51_102	189268	189348
C85	scaffold51_102	214613	215518
C86	scaffold51_102	241468	241668
C46	scaffold51_10	226557	226754
C46	scaffold51_10	226780	227011
C46	scaffold51_10	227160	227336
C46	scaffold51_10	227359	227566
C88	scaffold51_102	281506	281700
C88	scaffold51_102	281702	282061
C77	scaffold51_102	29076	29457
C78	scaffold51_102	64030	64729
C79	scaffold51_102	67109	67427
C96	scaffold51_103	193630	193891
C97	scaffold51_103	194036	194287
C98	scaffold51_103	194519	194897
C101	scaffold51_103	236404	236454
C101	scaffold51_103	236476	236673
C102	scaffold51_103	236812	236859
C102	scaffold51_103	236882	237024
C102	scaffold51_103	237046	237228
C103	scaffold51_103	261268	261368
C103	scaffold51_103	261389	261666
C103	scaffold51_103	261690	262262
C107	scaffold51_103	291604	292574
C108	scaffold51_103	292676	293746
C109	scaffold51_103	294244	295243
C94	scaffold51_103	68825	68897
C48	scaffold51_10	389136	389509
C115	scaffold51_104	11083	13055
C120	scaffold51_104	128358	128471
C120	scaffold51_104	128497	128776
C120	scaffold51_104	128796	128919
C120	scaffold51_104	128945	129029
C122	scaffold51_104	169253	169644
C123	scaffold51_104	192285	193227
C124	scaffold51_104	209967	210038
C125	scaffold51_104	246714	246846
C125	scaffold51_104	246868	247057
C125	scaffold51_104	247077	247102
C49	scaffold51_10	424710	424782
C126	scaffold51_104	255607	255725
C127	scaffold51_104	289614	289673
C127	scaffold51_104	289695	290016
C118	scaffold51_104	46698	52502
C50	scaffold51_10	478389	478474
C113	scaffold51_104	8119	8885
C113	scaffold51_104	8908	10039
C134	scaffold51_105	135763	135844
C134	scaffold51_105	135866	135900
C135	scaffold51_105	144513	144678
C136	scaffold51_105	191776	192884
C128	scaffold51_105	1955	2097
C128	scaffold51_105	2131	2584
C137	scaffold51_105	201137	201912
C138	scaffold51_105	202538	202594
C138	scaffold51_105	202618	203279
C139	scaffold51_105	211539	211681
C139	scaffold51_105	211706	211886
C142	scaffold51_105	257507	257943
C129	scaffold51_105	3712	3969
C130	scaffold51_105	4317	4427
C130	scaffold51_105	4463	4788
C131	scaffold51_105	5085	5632
C133	scaffold51_105	51228	52058
C132	scaffold51_105	5735	6161
C151	scaffold51_106	102577	102865
C151	scaffold51_106	102890	103091
C152	scaffold51_106	104365	104535
C152	scaffold51_106	104559	104704
C39	scaffold51_10	61333	61505
C39	scaffold51_10	61528	61944
C53	scaffold51_10	617748	617866
C53	scaffold51_10	617890	618149
C53	scaffold51_10	618173	618232
C154	scaffold51_106	207622	207683
C54	scaffold51_10	622567	622605
C155	scaffold51_106	268396	268553
C155	scaffold51_106	268575	268678
C155	scaffold51_106	268703	268884
C155	scaffold51_106	268907	268983
C155	scaffold51_106	269010	269163
C155	scaffold51_106	269189	269301
C156	scaffold51_106	282317	285962
C158	scaffold51_106	286298	290523
C159	scaffold51_106	294249	294698
C143	scaffold51_106	31781	32099
C146	scaffold51_106	50315	50675
C147	scaffold51_106	53036	53300
C147	scaffold51_106	53325	53478
C147	scaffold51_106	53502	53641
C147	scaffold51_106	53667	53832
C147	scaffold51_106	53855	54137
C148	scaffold51_106	60394	60543
C148	scaffold51_106	60570	60676
C148	scaffold51_106	60701	60851
C149	scaffold51_106	71088	71158
C150	scaffold51_106	74164	74226
C58	scaffold51_10	684374	684524
C58	scaffold51_10	684548	684609
C58	scaffold51_10	684630	684778
C58	scaffold51_10	684800	684860
C160	scaffold51_107	106705	107021
C160	scaffold51_107	107045	107243
C40	scaffold51_10	71554	71780
C40	scaffold51_10	71802	71859
C162	scaffold51_107	191106	191316
C162	scaffold51_107	191338	191581
C162	scaffold51_107	191606	191808
C162	scaffold51_107	191836	192083
C162	scaffold51_107	192107	192233
C162	scaffold51_107	192255	192327
C170	scaffold51_108	135565	136124
C170	scaffold51_108	136148	136261
C170	scaffold51_108	136279	136334
C172	scaffold51_108	284375	285023
C173	scaffold51_108	285161	286428
C169	scaffold51_108	57859	58062
C169	scaffold51_108	58089	58303
C209	scaffold51_110	142840	142964
C210	scaffold51_110	170497	170632
C212	scaffold51_110	207475	207539
C212	scaffold51_110	207563	207629
C213	scaffold51_110	212015	212088
C214	scaffold51_110	277317	277534
C215	scaffold51_110	277684	277889
C216	scaffold51_110	298671	299433
C217	scaffold51_110	300009	300249
C217	scaffold51_110	300270	300273
C198	scaffold51_110	34499	35156
C200	scaffold51_110	48019	48595
C201	scaffold51_110	52572	52857
C202	scaffold51_110	53067	53357
C202	scaffold51_110	53382	53523
C202	scaffold51_110	53548	53637
C203	scaffold51_110	53833	53845
C203	scaffold51_110	53870	54114
C203	scaffold51_110	54137	54351
C204	scaffold51_110	58219	58503
C205	scaffold51_110	60459	61097
C205	scaffold51_110	61121	61420
C220	scaffold51_111	149563	149615
C220	scaffold51_111	149639	149794
C220	scaffold51_111	149816	149962
C220	scaffold51_111	150041	150244
C220	scaffold51_111	150266	150540
C221	scaffold51_111	182007	182149
C221	scaffold51_111	182169	182194
C222	scaffold51_111	199328	199453
C222	scaffold51_111	199469	199635
C222	scaffold51_111	199660	200138
C222	scaffold51_111	200162	200423
C222	scaffold51_111	200448	200552
C223	scaffold51_111	258022	258129
C223	scaffold51_111	258153	258223
C223	scaffold51_111	258249	258551
C219	scaffold51_111	77304	77312
C219	scaffold51_111	77343	77490
C219	scaffold51_111	77514	77695
C226	scaffold51_112	102929	103445
C227	scaffold51_112	120066	120184
C181	scaffold51_11	218813	219376
C181	scaffold51_11	219397	220285
C181	scaffold51_11	220306	220554
C181	scaffold51_11	220578	220765
C181	scaffold51_11	220790	220927
C230	scaffold51_112	216428	216798
C231	scaffold51_112	219451	219766
C232	scaffold51_112	293902	293972
C232	scaffold51_112	294000	294128
C225	scaffold51_112	30449	30508
C175	scaffold51_11	23507	23699
C175	scaffold51_11	23722	23821
C175	scaffold51_11	23844	24030
C175	scaffold51_11	24053	24380
C182	scaffold51_11	241576	242033
C182	scaffold51_11	242057	242281
C182	scaffold51_11	242305	242361
C183	scaffold51_11	255470	255540
C184	scaffold51_11	280695	280928
C184	scaffold51_11	280950	281822
C184	scaffold51_11	281849	281977
C184	scaffold51_11	282001	282252
C176	scaffold51_11	29342	29551
C176	scaffold51_11	29575	29773
C236	scaffold51_113	126418	126476
C238	scaffold51_113	146372	146424
C239	scaffold51_113	151425	152385
C239	scaffold51_113	152407	152633
C239	scaffold51_113	152657	152774
C239	scaffold51_113	152799	152839
C185	scaffold51_11	318448	318519
C241	scaffold51_113	202798	204159
C242	scaffold51_113	248130	248288
C242	scaffold51_113	248312	248466
C186	scaffold51_11	350840	350920
C186	scaffold51_11	350947	351104
C186	scaffold51_11	351129	351301
C234	scaffold51_113	66747	67016
C235	scaffold51_113	72971	73329
C235	scaffold51_113	73351	73485
C250	scaffold51_114	100102	100952
C252	scaffold51_114	101699	103599
C252	scaffold51_114	103620	103899
C253	scaffold51_114	126283	126588
C253	scaffold51_114	126610	126708
C253	scaffold51_114	126730	126896
C254	scaffold51_114	133450	133463
C254	scaffold51_114	133490	133647
C254	scaffold51_114	133672	133825
C254	scaffold51_114	133847	133959
C255	scaffold51_114	225500	225554
C255	scaffold51_114	225574	225680
C255	scaffold51_114	225702	225834
C255	scaffold51_114	225861	226108
C255	scaffold51_114	226135	226337
C187	scaffold51_11	425172	425325
C187	scaffold51_11	425349	425521
C187	scaffold51_11	425543	428094
C187	scaffold51_11	428118	428239
C245	scaffold51_114	60452	60507
C245	scaffold51_114	60533	60843
C245	scaffold51_114	60865	60986
C246	scaffold51_114	61114	61672
C188	scaffold51_11	482017	482511
C188	scaffold51_11	482536	482692
C247	scaffold51_114	84434	84626
C189	scaffold51_11	488835	489334
C177	scaffold51_11	50286	50409
C177	scaffold51_11	50433	50854
C177	scaffold51_11	50878	51032
C190	scaffold51_11	510257	510320
C190	scaffold51_11	510340	510397
C265	scaffold51_115	166811	166869
C266	scaffold51_115	182518	182584
C266	scaffold51_115	182609	182724
C266	scaffold51_115	182748	182753
C267	scaffold51_115	182921	183039
C267	scaffold51_115	183063	183210
C267	scaffold51_115	183237	183314
C267	scaffold51_115	183336	183427
C267	scaffold51_115	183448	183602
C268	scaffold51_115	187133	187267
C268	scaffold51_115	187290	187405
C268	scaffold51_115	187430	187586
C269	scaffold51_115	219318	219477
C269	scaffold51_115	219502	219622
C270	scaffold51_115	246761	246898
C271	scaffold51_115	248889	249051
C271	scaffold51_115	249075	250100
C272	scaffold51_115	250690	251853
C273	scaffold51_115	251960	252287
C273	scaffold51_115	252310	252604
C191	scaffold51_11	532296	532358
C191	scaffold51_11	532380	532604
C191	scaffold51_11	532627	533265
C192	scaffold51_11	541329	541451
C260	scaffold51_115	57500	57631
C260	scaffold51_115	57653	57813
C193	scaffold51_11	558230	558359
C258	scaffold51_115	5834	6333
C194	scaffold51_11	572229	572262
C194	scaffold51_11	572290	572412
C194	scaffold51_11	572437	572682
C263	scaffold51_115	94092	95469
C195	scaffold51_11	613427	613545
C279	scaffold51_116	174982	175054
C280	scaffold51_116	203060	203205
C280	scaffold51_116	203229	203421
C196	scaffold51_11	636067	636185
C275	scaffold51_116	41341	41612
C275	scaffold51_116	41636	41710
C179	scaffold51_11	64915	64943
C179	scaffold51_11	64961	65185
C179	scaffold51_11	65187	65947
C276	scaffold51_116	56129	56154
C276	scaffold51_116	56179	56329
C277	scaffold51_116	73097	73398
C277	scaffold51_116	73421	73712
C277	scaffold51_116	73734	73921
C277	scaffold51_116	73944	74098
C6	scaffold51_1	169788	170635
C287	scaffold51_117	132237	132266
C287	scaffold51_117	132287	132393
C288	scaffold51_117	132686	132974
C288	scaffold51_117	132997	133108
C288	scaffold51_117	133134	133424
C288	scaffold51_117	133447	133581
C290	scaffold51_117	201809	201991
C290	scaffold51_117	202013	202272
C290	scaffold51_117	202299	202642
C291	scaffold51_117	246649	246781
C291	scaffold51_117	246806	247121
C292	scaffold51_117	249091	249168
C292	scaffold51_117	249196	249533
C293	scaffold51_117	250086	250397
C284	scaffold51_117	93030	93546
C285	scaffold51_117	93783	94454
C286	scaffold51_117	99426	99472
C286	scaffold51_117	99493	99695
C286	scaffold51_117	99719	100006
C286	scaffold51_117	100031	100094
C297	scaffold51_118	124486	124559
C294	scaffold51_118	16275	16323
C294	scaffold51_118	16344	16936
C294	scaffold51_118	16957	17124
C299	scaffold51_118	163570	164150
C299	scaffold51_118	164174	164219
C300	scaffold51_118	198657	198902
C301	scaffold51_118	213399	213591
C301	scaffold51_118	213616	213713
C302	scaffold51_118	213898	214059
C302	scaffold51_118	214085	214266
C302	scaffold51_118	214288	214455
C303	scaffold51_118	238177	238566
C304	scaffold51_118	266400	266440
C306	scaffold51_118	282182	282424
C295	scaffold51_118	65101	65136
C295	scaffold51_118	65158	65379
C296	scaffold51_118	71323	71495
C296	scaffold51_118	71521	71780
C309	scaffold51_119	20812	21687
C309	scaffold51_119	21712	21766
C310	scaffold51_119	26228	26361
C310	scaffold51_119	26389	26548
C310	scaffold51_119	26576	26715
C310	scaffold51_119	26746	26931
C312	scaffold51_119	88059	88295
C312	scaffold51_119	88319	88596
C325	scaffold51_120	101447	101945
C326	scaffold51_120	117317	117429
C326	scaffold51_120	117456	117819
C326	scaffold51_120	117844	117959
C326	scaffold51_120	117987	118142
C327	scaffold51_120	170448	170606
C328	scaffold51_120	179235	180694
C329	scaffold51_120	180801	181635
C330	scaffold51_120	181763	183320
C330	scaffold51_120	183342	183816
C330	scaffold51_120	183838	183906
C331	scaffold51_120	217554	217556
C331	scaffold51_120	217578	217701
C331	scaffold51_120	217725	217948
C332	scaffold51_120	265025	265734
C333	scaffold51_120	265756	266322
C334	scaffold51_120	266430	266948
C7	scaffold51_1	206271	206332
C339	scaffold51_121	109079	109834
C340	scaffold51_121	203652	204472
C342	scaffold51_121	228145	228371
C343	scaffold51_121	228510	228591
C344	scaffold51_121	231723	232006
C345	scaffold51_121	232310	232716
C337	scaffold51_121	2525	3764
C337	scaffold51_121	3791	3795
C337	scaffold51_121	3817	5809
C337	scaffold51_121	5828	5852
C346	scaffold51_122	51465	51569
C346	scaffold51_122	51593	51891
C346	scaffold51_122	51915	52040
C346	scaffold51_122	52063	52121
C314	scaffold51_12	273569	273903
C349	scaffold51_123	101692	101791
C349	scaffold51_123	101812	101923
C350	scaffold51_123	119492	119732
C351	scaffold51_123	125201	125380
C351	scaffold51_123	125404	125860
C352	scaffold51_123	126021	126339
C352	scaffold51_123	126361	126458
C352	scaffold51_123	126483	126570
C353	scaffold51_123	189313	189561
C353	scaffold51_123	189583	190123
C354	scaffold51_123	212315	212833
C354	scaffold51_123	212861	213214
C354	scaffold51_123	213238	213458
C347	scaffold51_123	37853	37968
C347	scaffold51_123	37994	38052
C348	scaffold51_123	65312	65901
C357	scaffold51_124	137437	137745
C357	scaffold51_124	137772	137905
C358	scaffold51_124	138515	138950
C358	scaffold51_124	138978	139110
C359	scaffold51_124	157709	158254
C359	scaffold51_124	158279	158318
C359	scaffold51_124	158342	158441
C356	scaffold51_124	25102	25899
C318	scaffold51_12	427057	427088
C318	scaffold51_12	427115	427327
C318	scaffold51_12	427349	427400
C319	scaffold51_12	448657	448732
C319	scaffold51_12	448756	448881
C320	scaffold51_12	450055	450114
C320	scaffold51_12	450139	450238
C320	scaffold51_12	450263	450437
C320	scaffold51_12	450462	450594
C8	scaffold51_1	247912	248311
C365	scaffold51_125	114493	114781
C365	scaffold51_125	114806	115243
C368	scaffold51_125	224577	224680
C368	scaffold51_125	224703	224936
C370	scaffold51_125	259693	260216
C322	scaffold51_12	536630	536689
C322	scaffold51_12	536719	536761
C322	scaffold51_12	536785	537262
C322	scaffold51_12	537288	537474
C322	scaffold51_12	537502	537722
C364	scaffold51_125	60737	60925
C371	scaffold51_126	203506	203924
C371	scaffold51_126	203948	204072
C380	scaffold51_127	100800	100983
C374	scaffold51_127	12027	12370
C375	scaffold51_127	12478	12898
C376	scaffold51_127	13029	13409
C384	scaffold51_127	136728	136946
C385	scaffold51_127	142890	143153
C385	scaffold51_127	143178	143618
C372	scaffold51_127	1604	4519
C388	scaffold51_127	172842	173001
C388	scaffold51_127	173022	173066
C389	scaffold51_127	186556	186735
C377	scaffold51_127	19786	20104
C373	scaffold51_127	4671	5691
C397	scaffold51_128	107156	107226
C398	scaffold51_128	166414	166799
C399	scaffold51_128	177092	177247
C399	scaffold51_128	177275	177921
C399	scaffold51_128	177948	179309
C404	scaffold51_128	259356	260947
C404	scaffold51_128	260969	261114
C404	scaffold51_128	261138	261571
C390	scaffold51_128	4727	5778
C391	scaffold51_128	5932	12303
C394	scaffold51_128	59570	59643
C395	scaffold51_128	66615	66698
C396	scaffold51_128	99273	99408
C396	scaffold51_128	99435	99574
C407	scaffold51_129	129619	130401
C408	scaffold51_129	147113	147289
C408	scaffold51_129	147312	147318
C408	scaffold51_129	147334	147512
C408	scaffold51_129	147536	147770
C409	scaffold51_129	154964	155334
C410	scaffold51_129	173046	173611
C410	scaffold51_129	173632	173991
C412	scaffold51_129	253605	254141
C413	scaffold51_129	264810	264880
C405	scaffold51_129	27324	27659
C405	scaffold51_129	27683	28330
C432	scaffold51_130	115509	115524
C432	scaffold51_130	115548	115701
C435	scaffold51_130	189189	189251
C435	scaffold51_130	189278	189411
C427	scaffold51_130	19075	19492
C436	scaffold51_130	223136	223419
C436	scaffold51_130	223440	223533
C437	scaffold51_130	254496	254553
C437	scaffold51_130	254578	254810
C437	scaffold51_130	254834	255081
C431	scaffold51_130	87508	87724
C431	scaffold51_130	87748	87968
C431	scaffold51_130	87991	88170
C443	scaffold51_131	144695	144868
C443	scaffold51_131	144889	144892
C444	scaffold51_131	149994	150143
C444	scaffold51_131	150167	150269
C445	scaffold51_131	150572	151070
C445	scaffold51_131	151097	151141
C446	scaffold51_131	168093	168164
C447	scaffold51_131	220341	220459
C440	scaffold51_131	39128	39447
C440	scaffold51_131	39475	39542
C441	scaffold51_131	48625	48958
C442	scaffold51_131	74222	74258
C442	scaffold51_131	74280	74415
C448	scaffold51_132	1250	1332
C455	scaffold51_132	165405	166303
C456	scaffold51_132	180653	180885
C456	scaffold51_132	180910	181014
C458	scaffold51_132	215460	215548
C458	scaffold51_132	215574	216919
C458	scaffold51_132	216945	218083
C458	scaffold51_132	218108	218325
C460	scaffold51_132	244406	244648
C451	scaffold51_132	94051	94155
C462	scaffold51_133	158720	159489
C462	scaffold51_133	159516	159765
C462	scaffold51_133	159789	159855
C463	scaffold51_133	160068	161147
C463	scaffold51_133	161170	161462
C463	scaffold51_133	161486	161535
C9	scaffold51_1	336627	336832
C418	scaffold51_13	367727	367872
C418	scaffold51_13	367893	367980
C10	scaffold51_1	337512	337566
C10	scaffold51_1	337587	338070
C464	scaffold51_134	122	485
C464	scaffold51_134	507	652
C464	scaffold51_134	677	868
C468	scaffold51_134	14272	14330
C468	scaffold51_134	14345	14471
C468	scaffold51_134	14494	14607
C468	scaffold51_134	14633	14847
C476	scaffold51_134	152076	152092
C476	scaffold51_134	152114	152363
C469	scaffold51_134	16192	16392
C469	scaffold51_134	16418	16531
C469	scaffold51_134	16554	16972
C469	scaffold51_134	17000	17238
C477	scaffold51_134	166408	166840
C478	scaffold51_134	170549	170937
C478	scaffold51_134	170961	171065
C478	scaffold51_134	171089	171306
C465	scaffold51_134	1731	1837
C465	scaffold51_134	1858	2048
C465	scaffold51_134	2069	2143
C479	scaffold51_134	176256	176904
C479	scaffold51_134	176927	177132
C481	scaffold51_134	182972	183100
C470	scaffold51_134	19487	20153
C482	scaffold51_134	225233	226135
C482	scaffold51_134	226158	226405
C482	scaffold51_134	226429	226552
C484	scaffold51_134	260821	261364
C471	scaffold51_134	32796	32977
C471	scaffold51_134	33001	33192
C471	scaffold51_134	33220	33381
C467	scaffold51_134	7655	7818
C467	scaffold51_134	7842	8254
C474	scaffold51_134	88105	88918
C421	scaffold51_13	509268	509819
C487	scaffold51_135	17400	17829
C493	scaffold51_135	258909	259409
C422	scaffold51_13	539841	540108
C422	scaffold51_13	540131	540296
C422	scaffold51_13	540320	540365
C489	scaffold51_135	60793	61012
C489	scaffold51_135	61035	61269
C489	scaffold51_135	61291	61444
C423	scaffold51_13	562403	562631
C425	scaffold51_13	599939	600327
C425	scaffold51_13	600350	600760
C498	scaffold51_136	224025	224243
C500	scaffold51_136	254582	255313
C415	scaffold51_13	63211	63295
C494	scaffold51_136	42714	43175
C494	scaffold51_136	43331	43449
C495	scaffold51_136	49020	49138
C495	scaffold51_136	49279	49360
C495	scaffold51_136	49384	49414
C506	scaffold51_137	128588	128798
C504	scaffold51_137	21302	21403
C505	scaffold51_137	60423	60584
C512	scaffold51_138	140462	140518
C514	scaffold51_138	171135	171281
C514	scaffold51_138	171309	171387
C514	scaffold51_138	171411	171691
C514	scaffold51_138	171858	171920
C514	scaffold51_138	171942	172083
C514	scaffold51_138	172105	172391
C514	scaffold51_138	172414	172607
C515	scaffold51_138	172822	173354
C507	scaffold51_138	35500	35714
C508	scaffold51_138	95005	95517
C521	scaffold51_139	116824	116893
C521	scaffold51_139	116915	117271
C521	scaffold51_139	117299	117371
C522	scaffold51_139	200304	200375
C523	scaffold51_139	200808	201260
C518	scaffold51_139	42805	43034
C519	scaffold51_139	78166	78188
C519	scaffold51_139	78210	78334
C519	scaffold51_139	78358	79448
C560	scaffold51_140	111005	111413
C561	scaffold51_140	112003	112194
C561	scaffold51_140	112217	112285
C561	scaffold51_140	112311	112369
C564	scaffold51_140	143402	143602
C564	scaffold51_140	143626	143795
C564	scaffold51_140	143817	143879
C564	scaffold51_140	143910	144052
C564	scaffold51_140	144075	144181
C564	scaffold51_140	144206	144394
C564	scaffold51_140	144418	144444
C565	scaffold51_140	156389	156811
C565	scaffold51_140	156833	157354
C12	scaffold51_1	401656	401772
C12	scaffold51_1	401793	402681
C12	scaffold51_1	402706	403077
C556	scaffold51_140	16702	17011
C556	scaffold51_140	17034	17266
C556	scaffold51_140	17291	17348
C556	scaffold51_140	17373	17432
C566	scaffold51_140	180699	181048
C566	scaffold51_140	181071	181291
C566	scaffold51_140	181318	181622
C567	scaffold51_140	193771	194105
C567	scaffold51_140	194132	194182
C568	scaffold51_140	246000	246260
C568	scaffold51_140	246284	246569
C557	scaffold51_140	62952	63198
C557	scaffold51_140	63222	63506
C558	scaffold51_140	81051	81211
C558	scaffold51_140	81236	81552
C558	scaffold51_140	81579	81763
C570	scaffold51_141	184430	184867
C571	scaffold51_141	186192	187305
C571	scaffold51_141	187721	187887
C571	scaffold51_141	187911	188186
C571	scaffold51_141	188232	188676
C572	scaffold51_141	196092	196743
C573	scaffold51_141	197459	198238
C13	scaffold51_1	412037	412477
C532	scaffold51_14	171431	171504
C533	scaffold51_14	177981	178628
C533	scaffold51_14	178647	178687
C569	scaffold51_141	85434	86039
C534	scaffold51_14	191543	191670
C534	scaffold51_14	191694	191814
C535	scaffold51_14	192304	192425
C535	scaffold51_14	192451	192518
C535	scaffold51_14	192539	193511
C535	scaffold51_14	193535	193786
C536	scaffold51_14	199326	199766
C536	scaffold51_14	199789	199948
C536	scaffold51_14	199976	200094
C537	scaffold51_14	200202	200241
C537	scaffold51_14	200256	200397
C537	scaffold51_14	200400	200591
C537	scaffold51_14	200623	200770
C578	scaffold51_142	157280	158632
C578	scaffold51_142	158657	159067
C579	scaffold51_142	193088	193234
C580	scaffold51_142	194960	202972
C583	scaffold51_142	209966	211380
C584	scaffold51_142	211480	213972
C586	scaffold51_142	215150	216257
C587	scaffold51_142	227901	228165
C588	scaffold51_142	239200	241072
C575	scaffold51_142	57345	57631
C539	scaffold51_14	257510	257716
C576	scaffold51_142	72915	73366
C540	scaffold51_14	275549	275932
C14	scaffold51_1	427828	427878
C577	scaffold51_142	90769	90886
C577	scaffold51_142	90910	91065
C577	scaffold51_142	91089	91304
C577	scaffold51_142	91332	91958
C577	scaffold51_142	91983	92461
C577	scaffold51_142	92485	92746
C577	scaffold51_142	92771	92864
C525	scaffold51_14	2952	3074
C597	scaffold51_143	104051	104117
C597	scaffold51_143	104139	104342
C597	scaffold51_143	104368	104730
C597	scaffold51_143	104756	104886
C597	scaffold51_143	104910	104930
C541	scaffold51_14	311577	311638
C598	scaffold51_143	123777	123849
C600	scaffold51_143	239932	240471
C601	scaffold51_143	241549	241885
C602	scaffold51_143	243912	244359
C591	scaffold51_143	26191	26640
C594	scaffold51_143	31793	38944
C544	scaffold51_14	351741	352505
C544	scaffold51_14	352530	352665
C545	scaffold51_14	354499	355309
C595	scaffold51_143	67729	67876
C595	scaffold51_143	67898	68004
C595	scaffold51_143	68024	68113
C595	scaffold51_143	68137	68309
C546	scaffold51_14	370247	370720
C609	scaffold51_144	173894	173991
C609	scaffold51_144	174017	174714
C610	scaffold51_144	174826	174952
C610	scaffold51_144	174976	175155
C610	scaffold51_144	175183	175267
C612	scaffold51_144	203574	204080
C604	scaffold51_144	23444	25235
C605	scaffold51_144	25876	27408
C607	scaffold51_144	28057	29035
C547	scaffold51_14	429956	430090
C547	scaffold51_14	430112	430219
C608	scaffold51_144	35147	35425
C608	scaffold51_144	35449	35755
C608	scaffold51_144	35714	35995
C608	scaffold51_144	36020	36130
C608	scaffold51_144	36153	36308
C548	scaffold51_14	481006	481061
C548	scaffold51_14	481085	481306
C617	scaffold51_145	145387	145526
C618	scaffold51_145	157832	157903
C619	scaffold51_145	170201	170511
C619	scaffold51_145	170533	170813
C619	scaffold51_145	170835	171070
C549	scaffold51_14	543279	543420
C549	scaffold51_14	543444	543593
C549	scaffold51_14	543619	543957
C550	scaffold51_14	562876	563361
C613	scaffold51_145	73795	74137
C614	scaffold51_145	82742	82805
C614	scaffold51_145	82827	83488
C615	scaffold51_145	84169	84206
C615	scaffold51_145	84228	84875
C623	scaffold51_146	136814	137083
C623	scaffold51_146	137110	137413
C624	scaffold51_146	144217	144497
C627	scaffold51_146	189491	189622
C627	scaffold51_146	189651	190189
C16	scaffold51_1	464765	464836
C551	scaffold51_14	649812	649884
C552	scaffold51_14	651477	651479
C552	scaffold51_14	651503	651709
C553	scaffold51_14	651854	651928
C553	scaffold51_14	651952	652070
C553	scaffold51_14	652093	652272
C17	scaffold51_1	466268	466442
C17	scaffold51_1	466466	466542
C638	scaffold51_147	101610	101677
C633	scaffold51_147	10164	10237
C639	scaffold51_147	128127	128207
C640	scaffold51_147	164722	164980
C640	scaffold51_147	165005	165170
C640	scaffold51_147	165195	165258
C641	scaffold51_147	182595	182805
C641	scaffold51_147	182829	183259
C641	scaffold51_147	183282	183496
C632	scaffold51_147	3711	3847
C18	scaffold51_1	474719	474855
C18	scaffold51_1	474879	475067
C635	scaffold51_147	54652	54859
C635	scaffold51_147	54887	55064
C636	scaffold51_147	60172	60884
C636	scaffold51_147	60908	61225
C636	scaffold51_147	61248	61445
C636	scaffold51_147	61469	61726
C637	scaffold51_147	62496	62566
C19	scaffold51_1	478581	478710
C19	scaffold51_1	478735	479099
C644	scaffold51_148	183177	183202
C644	scaffold51_148	183224	183226
C645	scaffold51_148	196207	196501
C646	scaffold51_148	196687	197246
C647	scaffold51_148	210325	210476
C647	scaffold51_148	210497	210649
C642	scaffold51_148	54583	54717
C652	scaffold51_149	135384	137136
C654	scaffold51_149	226974	227346
C655	scaffold51_149	228482	228835
C656	scaffold51_149	233062	233450
C657	scaffold51_149	234757	235086
C649	scaffold51_149	39577	39785
C649	scaffold51_149	39807	40144
C650	scaffold51_149	90380	90585
C650	scaffold51_149	90608	90613
C650	scaffold51_149	90647	90807
C651	scaffold51_149	91696	91952
C690	scaffold51_150	158624	158800
C690	scaffold51_150	158825	159133
C690	scaffold51_150	159161	159368
C690	scaffold51_150	159393	159548
C691	scaffold51_150	181877	182080
C691	scaffold51_150	182108	182210
C691	scaffold51_150	182235	182506
C691	scaffold51_150	182534	182800
C691	scaffold51_150	182826	182866
C692	scaffold51_150	201875	202412
C693	scaffold51_150	202828	203200
C694	scaffold51_150	203304	203336
C694	scaffold51_150	203364	203480
C694	scaffold51_150	203506	205172
C694	scaffold51_150	205196	205959
C694	scaffold51_150	205981	206134
C684	scaffold51_150	35817	36007
C684	scaffold51_150	36030	36201
C684	scaffold51_150	36223	36271
C685	scaffold51_150	36680	37443
C686	scaffold51_150	80966	81728
C686	scaffold51_150	81756	81982
C687	scaffold51_150	85590	85952
C688	scaffold51_150	99522	99655
C708	scaffold51_151	121346	121587
C708	scaffold51_151	121610	121711
C710	scaffold51_151	122144	122184
C710	scaffold51_151	122208	122644
C710	scaffold51_151	122672	122843
C711	scaffold51_151	146423	146737
C712	scaffold51_151	155126	155424
C712	scaffold51_151	155449	155625
C712	scaffold51_151	155648	155713
C660	scaffold51_15	116966	117176
C660	scaffold51_15	117201	117368
C660	scaffold51_15	117392	117471
C713	scaffold51_151	183800	184087
C700	scaffold51_151	27505	27666
C698	scaffold51_151	4013	4542
C698	scaffold51_151	4551	4711
C662	scaffold51_15	148213	148602
C701	scaffold51_151	51339	51578
C701	scaffold51_151	51603	51848
C701	scaffold51_151	51873	52083
C701	scaffold51_151	52111	52133
C699	scaffold51_151	5859	6966
C705	scaffold51_151	92667	92826
C705	scaffold51_151	92854	93138
C705	scaffold51_151	93160	93376
C664	scaffold51_15	193165	193369
C664	scaffold51_15	193394	193574
C664	scaffold51_15	193601	193825
C706	scaffold51_151	93886	94031
C706	scaffold51_151	94052	94177
C665	scaffold51_15	219728	219800
C667	scaffold51_15	228206	228278
C721	scaffold51_153	116779	116914
C722	scaffold51_153	156768	156962
C722	scaffold51_153	156986	157149
C723	scaffold51_153	176362	176557
C723	scaffold51_153	176584	176726
C723	scaffold51_153	176751	176908
C717	scaffold51_153	31475	31875
C671	scaffold51_15	337853	338384
C672	scaffold51_15	354630	355305
C718	scaffold51_153	66402	66410
C718	scaffold51_153	66437	66692
C718	scaffold51_153	66718	66791
C673	scaffold51_15	368552	368762
C673	scaffold51_15	368600	368657
C673	scaffold51_15	368690	368757
C716	scaffold51_153	7910	8779
C719	scaffold51_153	97851	98434
C727	scaffold51_154	115897	116345
C731	scaffold51_154	175191	176083
C732	scaffold51_154	177020	177830
C735	scaffold51_154	201594	203210
C735	scaffold51_154	203236	203401
C674	scaffold51_15	427691	428140
C675	scaffold51_15	429194	429257
C675	scaffold51_15	429275	429358
C675	scaffold51_15	429380	429773
C675	scaffold51_15	429798	429973
C675	scaffold51_15	429999	430104
C676	scaffold51_15	430896	431010
C676	scaffold51_15	431036	431268
C676	scaffold51_15	431293	431428
C676	scaffold51_15	431450	431451
C726	scaffold51_154	79609	79632
C726	scaffold51_154	79654	79860
C726	scaffold51_154	79884	80244
C677	scaffold51_15	489784	490419
C741	scaffold51_155	153449	153649
C741	scaffold51_155	153673	153989
C742	scaffold51_155	189699	189919
C743	scaffold51_155	190038	190111
C743	scaffold51_155	190136	190275
C743	scaffold51_155	190299	190452
C743	scaffold51_155	190475	190712
C737	scaffold51_155	27751	27809
C737	scaffold51_155	27831	27891
C738	scaffold51_155	52102	52302
C738	scaffold51_155	52332	52430
C679	scaffold51_15	571119	571215
C679	scaffold51_15	571235	571318
C679	scaffold51_15	571343	571360
C739	scaffold51_155	80366	80572
C22	scaffold51_1	560659	561502
C682	scaffold51_15	609855	610363
C747	scaffold51_156	121100	121206
C747	scaffold51_156	121229	121673
C748	scaffold51_156	215929	216225
C748	scaffold51_156	216250	216342
C745	scaffold51_156	23001	23224
C745	scaffold51_156	23476	23599
C746	scaffold51_156	67518	67971
C754	scaffold51_157	103843	103928
C756	scaffold51_157	107477	108362
C757	scaffold51_157	201390	201476
C757	scaffold51_157	201501	201702
C758	scaffold51_157	203718	203919
C758	scaffold51_157	203944	204057
C758	scaffold51_157	204082	204500
C758	scaffold51_157	204528	204761
C750	scaffold51_157	62581	62678
C751	scaffold51_157	66234	66304
C752	scaffold51_157	67365	67865
C749	scaffold51_157	8089	8601
C761	scaffold51_158	183988	183992
C761	scaffold51_158	184007	184316
C762	scaffold51_158	189033	189162
C760	scaffold51_158	96250	96323
C770	scaffold51_159	101349	101447
C770	scaffold51_159	101475	101686
C770	scaffold51_159	101709	101875
C770	scaffold51_159	101897	102051
C771	scaffold51_159	113893	114012
C771	scaffold51_159	114038	114338
C772	scaffold51_159	150647	151454
C777	scaffold51_159	160471	161601
C780	scaffold51_159	198098	198538
C781	scaffold51_159	205795	213381
C764	scaffold51_159	6166	7348
C769	scaffold51_159	90433	90827
C809	scaffold51_160	100220	100300
C809	scaffold51_160	100327	100682
C809	scaffold51_160	100706	100934
C809	scaffold51_160	100956	101053
C810	scaffold51_160	101261	101438
C812	scaffold51_160	108810	108962
C812	scaffold51_160	108983	109455
C813	scaffold51_160	156835	157083
C813	scaffold51_160	157109	157317
C815	scaffold51_160	168358	168438
C815	scaffold51_160	168463	168647
C816	scaffold51_160	177791	177863
C798	scaffold51_160	2365	2991
C800	scaffold51_160	66499	66825
C800	scaffold51_160	66853	66871
C801	scaffold51_160	66903	67070
C801	scaffold51_160	67098	67183
C801	scaffold51_160	67204	67310
C803	scaffold51_160	68837	69004
C803	scaffold51_160	69028	69093
C804	scaffold51_160	69309	69352
C804	scaffold51_160	69374	69447
C804	scaffold51_160	69469	69668
C804	scaffold51_160	69691	69794
C804	scaffold51_160	69816	69889
C804	scaffold51_160	69914	69999
C804	scaffold51_160	70019	70092
C804	scaffold51_160	70120	70205
C804	scaffold51_160	70229	70391
C805	scaffold51_160	70492	70679
C805	scaffold51_160	70701	71246
C807	scaffold51_160	77957	78029
C797	scaffold51_160	838	1359
C821	scaffold51_161	111810	112036
C821	scaffold51_161	112059	112165
C821	scaffold51_161	112198	112307
C822	scaffold51_161	119086	120291
C819	scaffold51_161	91842	92453
C824	scaffold51_162	1275	1393
C826	scaffold51_162	14544	14662
C827	scaffold51_162	16543	16661
C828	scaffold51_162	16896	17428
C834	scaffold51_162	188768	189835
C835	scaffold51_162	190477	190945
C835	scaffold51_162	190966	191182
C836	scaffold51_162	191664	192579
C836	scaffold51_162	192627	193263
C837	scaffold51_162	210147	210672
C830	scaffold51_162	49287	49441
C830	scaffold51_162	49462	50128
C825	scaffold51_162	9829	10225
C825	scaffold51_162	10250	10810
C843	scaffold51_163	176272	176316
C843	scaffold51_163	176343	177030
C845	scaffold51_163	204339	205137
C847	scaffold51_163	206011	206629
C840	scaffold51_163	26593	26639
C840	scaffold51_163	26663	26922
C840	scaffold51_163	26943	27979
C841	scaffold51_163	28093	28630
C782	scaffold51_16	34535	34615
C842	scaffold51_163	55488	56546
C842	scaffold51_163	56573	56606
C854	scaffold51_164	174824	175096
C855	scaffold51_164	176042	176214
C855	scaffold51_164	176238	176625
C783	scaffold51_16	42165	42213
C850	scaffold51_164	2448	3732
C853	scaffold51_164	36083	36316
C853	scaffold51_164	36342	36521
C786	scaffold51_16	442245	443022
C852	scaffold51_164	5375	5936
C787	scaffold51_16	455143	455637
C787	scaffold51_16	455662	455850
C788	scaffold51_16	456678	456745
C789	scaffold51_16	478583	478637
C784	scaffold51_16	48069	48544
C784	scaffold51_16	48569	48729
C790	scaffold51_16	505160	505413
C860	scaffold51_165	121851	122019
C860	scaffold51_165	122042	122223
C861	scaffold51_165	123250	123301
C862	scaffold51_165	128448	128648
C862	scaffold51_165	128670	128841
C863	scaffold51_165	129918	130626
C863	scaffold51_165	130651	130749
C864	scaffold51_165	166043	166221
C864	scaffold51_165	166247	166309
C864	scaffold51_165	166324	166437
C864	scaffold51_165	166439	166476
C864	scaffold51_165	166492	166648
C864	scaffold51_165	166673	166920
C865	scaffold51_165	174809	175084
C866	scaffold51_165	195083	195363
C867	scaffold51_165	195718	196424
C792	scaffold51_16	531734	532031
C857	scaffold51_165	5014	6041
C873	scaffold51_166	106887	107082
C873	scaffold51_166	107105	107180
C874	scaffold51_166	161639	162619
C875	scaffold51_166	173400	173566
C875	scaffold51_166	173589	173683
C875	scaffold51_166	173708	173907
C875	scaffold51_166	173931	174178
C875	scaffold51_166	174205	174343
C869	scaffold51_166	24911	25674
C869	scaffold51_166	25697	25820
C869	scaffold51_166	25847	26382
C794	scaffold51_16	636938	637629
C795	scaffold51_16	637760	639645
C870	scaffold51_166	51307	51549
C871	scaffold51_166	60034	60090
C871	scaffold51_166	60114	60180
C23	scaffold51_1	667343	667665
C23	scaffold51_1	667687	667741
C887	scaffold51_167	122337	123228
C888	scaffold51_167	146260	146376
C879	scaffold51_167	14901	15481
C889	scaffold51_167	160963	161786
C890	scaffold51_167	162252	162624
C890	scaffold51_167	162646	163185
C880	scaffold51_167	48887	49955
C881	scaffold51_167	57523	57850
C882	scaffold51_167	65833	66084
C883	scaffold51_167	73580	73688
C893	scaffold51_168	120005	120058
C893	scaffold51_168	120005	120070
C892	scaffold51_168	21520	21731
C892	scaffold51_168	21762	21878
C892	scaffold51_168	21905	22089
C898	scaffold51_169	120294	120439
C898	scaffold51_169	120466	120620
C899	scaffold51_169	120995	121607
C899	scaffold51_169	121635	121732
C899	scaffold51_169	121757	121797
C900	scaffold51_169	154328	154390
C900	scaffold51_169	154414	154479
C901	scaffold51_169	173643	173721
C901	scaffold51_169	173751	174118
C894	scaffold51_169	38334	38480
C894	scaffold51_169	38513	38639
C894	scaffold51_169	38665	38729
C894	scaffold51_169	38758	38896
C894	scaffold51_169	38922	38998
C896	scaffold51_169	96772	97699
C24	scaffold51_1	700818	700870
C933	scaffold51_170	120723	121124
C934	scaffold51_170	122906	123062
C934	scaffold51_170	123087	123205
C934	scaffold51_170	123235	123369
C934	scaffold51_170	123395	123468
C934	scaffold51_170	123491	123502
C935	scaffold51_170	130066	130249
C935	scaffold51_170	130276	130806
C936	scaffold51_170	133687	133891
C936	scaffold51_170	133921	133997
C937	scaffold51_170	135296	136171
C937	scaffold51_170	136199	137804
C939	scaffold51_170	151084	151196
C928	scaffold51_170	27519	27964
C928	scaffold51_170	27990	28691
C930	scaffold51_170	37485	37643
C930	scaffold51_170	37667	37759
C930	scaffold51_170	37786	38038
C931	scaffold51_170	70679	70973
C931	scaffold51_170	71000	71262
C950	scaffold51_171	103237	103364
C951	scaffold51_171	110593	110738
C951	scaffold51_171	110760	110796
C952	scaffold51_171	117417	117526
C952	scaffold51_171	117548	118232
C952	scaffold51_171	118259	118386
C953	scaffold51_171	133964	134175
C941	scaffold51_171	21243	21733
C941	scaffold51_171	21756	21833
C942	scaffold51_171	32336	32529
C942	scaffold51_171	32554	33310
C942	scaffold51_171	33335	33540
C906	scaffold51_17	152210	152393
C906	scaffold51_17	152418	152594
C906	scaffold51_17	152617	152745
C945	scaffold51_171	62840	63741
C948	scaffold51_171	93765	93871
C948	scaffold51_171	93895	94037
C948	scaffold51_171	94062	95264
C949	scaffold51_171	95380	96346
C956	scaffold51_172	120131	120194
C956	scaffold51_172	120218	120367
C956	scaffold51_172	120392	120579
C957	scaffold51_172	126541	126606
C958	scaffold51_172	130156	130228
C954	scaffold51_172	28038	28110
C908	scaffold51_17	249772	249831
C908	scaffold51_17	249854	249979
C908	scaffold51_17	250003	250189
C908	scaffold51_17	250215	250406
C909	scaffold51_17	251092	251853
C909	scaffold51_17	251855	252190
C904	scaffold51_17	31608	31721
C904	scaffold51_17	31746	31874
C904	scaffold51_17	31896	31996
C911	scaffold51_17	349322	349419
C911	scaffold51_17	349441	349851
C911	scaffold51_17	349876	350087
C912	scaffold51_17	409637	409745
C912	scaffold51_17	409766	410121
C961	scaffold51_174	100313	100459
C961	scaffold51_174	100482	100766
C961	scaffold51_174	100796	100934
C913	scaffold51_17	410258	410454
C960	scaffold51_174	7732	7928
C960	scaffold51_174	7953	8059
C968	scaffold51_175	112742	112921
C968	scaffold51_175	112949	113116
C968	scaffold51_175	113142	113241
C968	scaffold51_175	113265	113489
C969	scaffold51_175	130314	131809
C969	scaffold51_175	131832	134149
C969	scaffold51_175	134170	134897
C969	scaffold51_175	134919	135084
C969	scaffold51_175	135110	135129
C969	scaffold51_175	135219	135356
C970	scaffold51_175	136956	137552
C971	scaffold51_175	137679	138157
C972	scaffold51_175	138291	139008
C963	scaffold51_175	20145	20350
C963	scaffold51_175	20378	20510
C963	scaffold51_175	20537	20585
C905	scaffold51_17	52176	52247
C915	scaffold51_17	527918	528289
C916	scaffold51_17	531039	531119
C917	scaffold51_17	553900	554051
C965	scaffold51_175	63313	63450
C965	scaffold51_175	63478	63928
C965	scaffold51_175	63955	64101
C965	scaffold51_175	64126	64294
C966	scaffold51_175	70476	70559
C966	scaffold51_175	70580	71367
C966	scaffold51_175	71462	71540
C918	scaffold51_17	575704	576002
C967	scaffold51_175	81223	81292
C967	scaffold51_175	81314	81656
C967	scaffold51_175	81686	81889
C919	scaffold51_17	588926	589349
C984	scaffold51_176	132948	133516
C984	scaffold51_176	133541	134073
C988	scaffold51_176	136667	137580
C921	scaffold51_17	614681	614775
C975	scaffold51_176	2211	2781
C977	scaffold51_176	23002	23266
C978	scaffold51_176	32522	33387
C978	scaffold51_176	33435	33689
C922	scaffold51_17	632715	633512
C923	scaffold51_17	633672	634114
C978	scaffold51_176	33725	34081
C924	scaffold51_17	634219	634688
C980	scaffold51_176	62307	62460
C980	scaffold51_176	62482	63159
C981	scaffold51_176	63572	64002
C981	scaffold51_176	64026	64212
C974	scaffold51_176	855	1713
C982	scaffold51_176	86627	86720
C982	scaffold51_176	86743	87037
C982	scaffold51_176	87067	87478
C982	scaffold51_176	87499	87629
C976	scaffold51_176	8826	9743
C997	scaffold51_177	102129	102283
C997	scaffold51_177	102310	102546
C997	scaffold51_177	102570	102830
C989	scaffold51_177	20716	20787
C25	scaffold51_1	773744	774054
C25	scaffold51_1	774075	774294
C25	scaffold51_1	774322	774545
C25	scaffold51_1	774569	774809
C990	scaffold51_177	46390	46863
C991	scaffold51_177	59717	60205
C991	scaffold51_177	60234	60371
C991	scaffold51_177	60396	60486
C992	scaffold51_177	64163	64402
C992	scaffold51_177	64426	64453
C993	scaffold51_177	74329	74536
C993	scaffold51_177	74564	74607
C994	scaffold51_177	75185	75291
C994	scaffold51_177	75318	75409
C995	scaffold51_177	80268	80355
C996	scaffold51_177	84650	84835
C1008	scaffold51_178	116008	116341
C26	scaffold51_1	782876	783008
C26	scaffold51_1	783030	783062
C1001	scaffold51_178	40140	40213
C1002	scaffold51_178	42463	42601
C1003	scaffold51_178	51225	51430
C1003	scaffold51_178	51456	51724
C1003	scaffold51_178	51749	51871
C1003	scaffold51_178	51899	52087
C1004	scaffold51_178	54301	54360
C1005	scaffold51_178	67710	67873
C1005	scaffold51_178	67901	68183
C1006	scaffold51_178	72083	72246
C1006	scaffold51_178	72271	72399
C1006	scaffold51_178	72424	72528
C1012	scaffold51_179	10737	10838
C27	scaffold51_1	794014	794609
C1013	scaffold51_179	58961	59043
C1029	scaffold51_180	90412	90810
C1014	scaffold51_18	15310	15466
C1032	scaffold51_181	69341	70061
C1016	scaffold51_18	237844	237897
C1016	scaffold51_18	237922	238155
C1016	scaffold51_18	238179	238349
C1016	scaffold51_18	238370	238441
C1033	scaffold51_182	53884	54008
C1034	scaffold51_182	73535	73705
C1034	scaffold51_182	73729	74411
C1034	scaffold51_182	74435	74875
C1034	scaffold51_182	74897	75075
C1035	scaffold51_183	3788	5006
C1039	scaffold51_183	64185	64516
C1020	scaffold51_18	452907	453616
C28	scaffold51_1	845347	845646
C1041	scaffold51_184	61962	62498
C1021	scaffold51_18	464418	464620
C1021	scaffold51_18	464645	464753
C1021	scaffold51_18	464775	464969
C1042	scaffold51_184	64639	65362
C1042	scaffold51_184	65386	65683
C1043	scaffold51_184	69088	69303
C1043	scaffold51_184	69326	69568
C1022	scaffold51_18	472571	472844
C1022	scaffold51_18	472866	472989
C29	scaffold51_1	848647	848955
C1045	scaffold51_185	12106	12722
C1045	scaffold51_185	12748	12919
C1046	scaffold51_185	13857	14035
C1046	scaffold51_185	14058	14205
C1046	scaffold51_185	14228	14333
C1046	scaffold51_185	14358	14522
C1046	scaffold51_185	14550	14649
C1050	scaffold51_188	33358	33691
C30	scaffold51_1	887384	887493
C30	scaffold51_1	887517	887939
C1052	scaffold51_189	28229	28587
C32	scaffold51_1	894494	894530
C32	scaffold51_1	894557	894756
C1073	scaffold51_191	10512	10713
C1073	scaffold51_191	10738	10887
C1073	scaffold51_191	10912	11148
C1074	scaffold51_191	25260	25586
C1059	scaffold51_19	136218	136273
C1059	scaffold51_19	136300	136418
C1060	scaffold51_19	139956	140175
C1060	scaffold51_19	140202	140801
C1061	scaffold51_19	197388	197506
C34	scaffold51_1	920641	920959
C34	scaffold51_1	920984	921298
C1055	scaffold51_19	27767	28158
C1055	scaffold51_19	28160	28706
C1055	scaffold51_19	28721	28950
C1063	scaffold51_19	351229	351313
C1063	scaffold51_19	351334	351953
C1063	scaffold51_19	351977	352028
C1056	scaffold51_19	38033	38674
C1053	scaffold51_19	3898	5015
C1053	scaffold51_19	5039	5172
C1053	scaffold51_19	5194	5202
C1065	scaffold51_19	444345	446662
C35	scaffold51_1	944770	944951
C35	scaffold51_1	944973	945082
C1066	scaffold51_19	470082	470290
C1067	scaffold51_19	527738	527965
C1068	scaffold51_19	537092	538054
C1069	scaffold51_19	541979	542127
C1069	scaffold51_19	542152	542333
C1070	scaffold51_19	550618	550812
C1070	scaffold51_19	550835	551263
C1070	scaffold51_19	551288	551699
C1071	scaffold51_19	559386	559661
C1071	scaffold51_19	559682	559707
C1082	scaffold51_197	17313	17611
C1082	scaffold51_197	17636	17959
C1079	scaffold51_197	3798	3821
C1079	scaffold51_197	3847	3998
C1079	scaffold51_197	4022	4401
C1079	scaffold51_197	4429	4808
C1079	scaffold51_197	4837	5015
C1079	scaffold51_197	5039	5061
C1080	scaffold51_197	5182	5205
C1080	scaffold51_197	5225	5379
C1080	scaffold51_197	5406	5563
C1080	scaffold51_197	5586	5848
C1080	scaffold51_197	5876	6102
C1080	scaffold51_197	6129	6229
C1080	scaffold51_197	6258	6400
C1080	scaffold51_197	6430	6482
C1080	scaffold51_197	6509	6612
C1080	scaffold51_197	6641	6795
C1080	scaffold51_197	6823	6881
C1080	scaffold51_197	6906	7003
C1080	scaffold51_197	7032	7210
C1080	scaffold51_197	7236	7405
C1080	scaffold51_197	7431	7771
C1080	scaffold51_197	7806	8101
C1080	scaffold51_197	8127	8416
C1080	scaffold51_197	8442	8593
C1080	scaffold51_197	8621	8673
C1080	scaffold51_197	8700	8800
C1080	scaffold51_197	8829	8980
C1080	scaffold51_197	9008	9060
C1080	scaffold51_197	9087	9373
C1080	scaffold51_197	9401	9453
C1080	scaffold51_197	9476	9591
C1080	scaffold51_197	9622	9779
C1080	scaffold51_197	9806	9948
C1080	scaffold51_197	9977	10302
C1080	scaffold51_197	10326	10480
C1080	scaffold51_197	10511	10668
C1080	scaffold51_197	10695	10942
C1084	scaffold51_199	14952	15103
C1084	scaffold51_199	15130	15307
C1085	scaffold51_199	16415	17885
C1054	scaffold51_19	9787	10070
C1111	scaffold51_20	112403	112601
C1111	scaffold51_20	112623	113112
C1112	scaffold51_20	134505	134999
C1113	scaffold51_20	135165	136019
C1113	scaffold51_20	136043	136206
C1114	scaffold51_20	232912	233393
C1114	scaffold51_20	233417	233673
C1114	scaffold51_20	233067	233192
C1116	scaffold51_20	326612	326873
C1116	scaffold51_20	326898	327349
C1117	scaffold51_20	327478	327536
C1117	scaffold51_20	327563	327829
C1118	scaffold51_20	351241	351639
C1120	scaffold51_20	352744	353275
C1122	scaffold51_20	361263	361413
C1122	scaffold51_20	361435	361689
C1124	scaffold51_20	474917	475186
C1124	scaffold51_20	475211	475271
C1134	scaffold51_205	2142	2844
C1126	scaffold51_20	555569	555834
C1126	scaffold51_20	555858	556258
C1138	scaffold51_207	8128	8239
C1138	scaffold51_207	8263	8426
C1138	scaffold51_207	8450	8658
C1145	scaffold51_208	3418	3490
C1145	scaffold51_208	3515	3569
C1146	scaffold51_209	11030	11068
C1146	scaffold51_209	11095	11243
C1148	scaffold51_21	136615	137013
C1148	scaffold51_21	137038	137312
C1148	scaffold51_21	137336	137637
C1149	scaffold51_21	137785	137961
C1149	scaffold51_21	137983	138288
C1150	scaffold51_21	167846	167888
C1150	scaffold51_21	167910	168020
C1092	scaffold51_2	145886	145957
C1147	scaffold51_21	45945	46516
C1152	scaffold51_21	483108	483668
C1152	scaffold51_21	483693	483860
C1152	scaffold51_21	483882	484152
C1152	scaffold51_21	484177	484324
C1153	scaffold51_216	2853	2923
C1153	scaffold51_216	2945	4659
C1157	scaffold51_217	8877	9125
C1157	scaffold51_217	9142	9170
C1161	scaffold51_219	2382	2808
C1093	scaffold51_2	192854	193026
C1093	scaffold51_2	193049	193249
C1093	scaffold51_2	193273	193664
C1170	scaffold51_221	13518	13959
C1171	scaffold51_221	14251	14301
C1171	scaffold51_221	14328	14431
C1171	scaffold51_221	14458	14561
C1171	scaffold51_221	14588	14691
C1171	scaffold51_221	14718	14795
C1172	scaffold51_221	14796	14821
C1172	scaffold51_221	14848	15078
C1169	scaffold51_221	483	570
C1169	scaffold51_221	597	672
C1094	scaffold51_2	225758	225809
C1094	scaffold51_2	225834	225964
C1094	scaffold51_2	225989	226007
C1162	scaffold51_22	291738	291926
C1162	scaffold51_22	291949	292069
C1163	scaffold51_22	352386	352447
C1173	scaffold51_223	5315	5942
C1164	scaffold51_22	431505	431899
C1164	scaffold51_22	431925	432529
C1165	scaffold51_22	514790	515034
C1165	scaffold51_22	515061	515494
C1175	scaffold51_228	3933	4647
C1178	scaffold51_228	6928	7041
C1178	scaffold51_228	7063	7847
C1182	scaffold51_229	5527	6924
C1183	scaffold51_229	7052	7663
C1183	scaffold51_229	7737	8068
C1196	scaffold51_23	123649	124041
C1217	scaffold51_232	4800	7281
C1201	scaffold51_23	285680	285753
C1201	scaffold51_23	285775	286114
C1201	scaffold51_23	286138	286223
C1202	scaffold51_23	361384	362230
C1203	scaffold51_23	364073	364391
C1203	scaffold51_23	364416	364580
C1203	scaffold51_23	364582	364893
C1204	scaffold51_23	366800	367646
C1205	scaffold51_23	369655	370531
C1190	scaffold51_23	39412	39458
C1190	scaffold51_23	39483	39690
C1190	scaffold51_23	39712	39833
C1219	scaffold51_234	374	859
C1207	scaffold51_23	438734	438889
C1208	scaffold51_23	486398	486592
C1208	scaffold51_23	486615	486917
C1208	scaffold51_23	486941	487030
C1220	scaffold51_234	963	1604
C1209	scaffold51_23	521883	522421
C1210	scaffold51_23	523279	523301
C1210	scaffold51_23	523322	523541
C1210	scaffold51_23	523563	523760
C1210	scaffold51_23	523787	523974
C1211	scaffold51_23	525352	527089
C1212	scaffold51_23	532068	532126
C1213	scaffold51_23	535934	536163
C1213	scaffold51_23	536187	536281
C1213	scaffold51_23	536305	536328
C1191	scaffold51_23	62213	63306
C1192	scaffold51_23	64310	64510
C1193	scaffold51_23	64644	65405
C1193	scaffold51_23	65430	65504
C1225	scaffold51_238	8915	9661
C1195	scaffold51_23	98024	98753
C1195	scaffold51_23	98775	99027
C1236	scaffold51_24	114826	115836
C1237	scaffold51_24	119369	119429
C1237	scaffold51_24	119452	119506
C1231	scaffold51_24	13905	14845
C1239	scaffold51_24	198833	198979
C1095	scaffold51_2	427705	427884
C1240	scaffold51_24	300933	305049
C1243	scaffold51_24	391746	392196
C1243	scaffold51_24	392217	392391
C1243	scaffold51_24	392412	392561
C1244	scaffold51_24	405497	405584
C1244	scaffold51_24	405608	405693
C1244	scaffold51_24	405720	405761
C1245	scaffold51_24	428349	428766
C1246	scaffold51_24	449751	450014
C1246	scaffold51_24	450043	450198
C1247	scaffold51_24	450315	450671
C1248	scaffold51_24	468028	469345
C1249	scaffold51_24	469462	471148
C1250	scaffold51_24	471845	471880
C1250	scaffold51_24	471907	472084
C1250	scaffold51_24	472114	472332
C1251	scaffold51_24	473118	476823
C1252	scaffold51_24	477922	478096
C1252	scaffold51_24	478123	478379
C1254	scaffold51_24	490987	491045
C1256	scaffold51_24	563792	565087
C1257	scaffold51_24	565204	566607
C1096	scaffold51_2	468355	469026
C1262	scaffold51_246	8546	8980
C1263	scaffold51_246	9100	9451
C1233	scaffold51_24	73032	73150
C1098	scaffold51_2	481912	482190
C1098	scaffold51_2	482211	482532
C1099	scaffold51_2	482691	482740
C1099	scaffold51_2	482765	483531
C1234	scaffold51_24	87149	87413
C1087	scaffold51_2	50179	50625
C1087	scaffold51_2	50650	50963
C1100	scaffold51_2	512162	512233
C1266	scaffold51_25	124053	124172
C1266	scaffold51_25	124194	124768
C1267	scaffold51_25	156305	156593
C1267	scaffold51_25	156618	156688
C1088	scaffold51_2	51687	51757
C1268	scaffold51_25	187865	187985
C1269	scaffold51_25	206338	206410
C1290	scaffold51_252	7198	7788
C1274	scaffold51_25	272624	272700
C1274	scaffold51_25	272725	272939
C1275	scaffold51_25	278823	279093
C1275	scaffold51_25	279121	279164
C1277	scaffold51_25	303231	303783
C1277	scaffold51_25	303804	304056
C1089	scaffold51_2	53268	53434
C1089	scaffold51_2	53461	53713
C1278	scaffold51_25	325521	325578
C1278	scaffold51_25	325607	325673
C1281	scaffold51_25	374445	374774
C1281	scaffold51_25	374799	374974
C1281	scaffold51_25	375001	375102
C1283	scaffold51_25	484987	485041
C1285	scaffold51_25	512972	513044
C1294	scaffold51_258	8186	8390
C1296	scaffold51_258	8845	9939
C1296	scaffold51_258	9960	10093
C1265	scaffold51_25	91636	91723
C1101	scaffold51_2	599338	599537
C1101	scaffold51_2	599564	599889
C1101	scaffold51_2	599915	600004
C1307	scaffold51_26	109534	109777
C1307	scaffold51_26	109801	110189
C1307	scaffold51_26	110215	110425
C1308	scaffold51_26	186565	186767
C1308	scaffold51_26	186794	186905
C1301	scaffold51_26	20149	20169
C1301	scaffold51_26	20190	20312
C1302	scaffold51_26	25969	26028
C1302	scaffold51_26	26050	26139
C1310	scaffold51_26	276687	276822
C1311	scaffold51_26	283788	284986
C1312	scaffold51_26	299692	299910
C1312	scaffold51_26	299935	300090
C1315	scaffold51_26	335013	335089
C1315	scaffold51_26	335111	335298
C1316	scaffold51_26	363086	363331
C1316	scaffold51_26	363355	363607
C1317	scaffold51_26	372275	372346
C1318	scaffold51_26	375880	376003
C1318	scaffold51_26	376029	376161
C1318	scaffold51_26	376185	376293
C1319	scaffold51_26	379094	379306
C1319	scaffold51_26	379338	379748
C1320	scaffold51_26	381290	381511
C1320	scaffold51_26	381544	381561
C1320	scaffold51_26	381576	381667
C1322	scaffold51_26	487980	488212
C1322	scaffold51_26	488239	488410
C1322	scaffold51_26	488431	488610
C1322	scaffold51_26	488636	489169
C1323	scaffold51_26	493024	493410
C1323	scaffold51_26	493432	493475
C1324	scaffold51_26	502590	502795
C1324	scaffold51_26	502817	502928
C1324	scaffold51_26	502930	503092
C1324	scaffold51_26	503116	503227
C1324	scaffold51_26	503251	503320
C1325	scaffold51_26	507280	507403
C1325	scaffold51_26	507427	507762
C1326	scaffold51_26	510310	510356
C1326	scaffold51_26	510381	510517
C1326	scaffold51_26	510542	510621
C1326	scaffold51_26	510645	510932
C1326	scaffold51_26	510961	511058
C1102	scaffold51_2	654138	654274
C1102	scaffold51_2	654300	654434
C1304	scaffold51_26	57178	57437
C1304	scaffold51_26	57459	57820
C1304	scaffold51_26	57845	57969
C1304	scaffold51_26	57994	58164
C1305	scaffold51_26	65581	66121
C1305	scaffold51_26	66144	66342
C1103	scaffold51_2	672261	672339
C1306	scaffold51_26	73191	73296
C1306	scaffold51_26	73319	73479
C1306	scaffold51_26	73507	73572
C1104	scaffold51_2	678016	678084
C1106	scaffold51_2	703035	703136
C1106	scaffold51_2	703161	703962
C1342	scaffold51_27	104358	104478
C1342	scaffold51_27	104502	104892
C1343	scaffold51_27	168298	168536
C1343	scaffold51_27	168561	168968
C1344	scaffold51_27	172421	172516
C1344	scaffold51_27	172537	172843
C1344	scaffold51_27	172865	172988
C1344	scaffold51_27	173011	173223
C1344	scaffold51_27	173247	173646
C1344	scaffold51_27	173668	173818
C1345	scaffold51_27	217020	217284
C1345	scaffold51_27	217306	217453
C1345	scaffold51_27	217476	217737
C1346	scaffold51_27	221718	223318
C1347	scaffold51_27	259072	259145
C1347	scaffold51_27	259219	259458
C1107	scaffold51_2	733175	733234
C1348	scaffold51_27	377315	377443
C1349	scaffold51_27	387546	387948
C1350	scaffold51_27	388206	389826
C1350	scaffold51_27	389851	389957
C1352	scaffold51_27	473962	474073
C1352	scaffold51_27	474097	474853
C1352	scaffold51_27	474877	475070
C1353	scaffold51_27	540345	541657
C1354	scaffold51_27	542270	543086
C1354	scaffold51_27	543141	543232
C1354	scaffold51_27	543259	544153
C1354	scaffold51_27	544179	544254
C1359	scaffold51_276	3968	4409
C1108	scaffold51_2	808813	808926
C1108	scaffold51_2	808944	808978
C1108	scaffold51_2	809036	809167
C1108	scaffold51_2	809221	809805
C1367	scaffold51_28	137729	137751
C1367	scaffold51_28	137775	138056
C1367	scaffold51_28	138080	138890
C1367	scaffold51_28	138915	139079
C1367	scaffold51_28	139104	139235
C1367	scaffold51_28	139271	139659
C1368	scaffold51_28	144830	145064
C1369	scaffold51_28	172744	172869
C1369	scaffold51_28	172897	172989
C1369	scaffold51_28	173014	173070
C1370	scaffold51_28	211301	211462
C1370	scaffold51_28	211484	211576
C1373	scaffold51_28	315218	315468
C1374	scaffold51_28	320029	320087
C1374	scaffold51_28	320111	320245
C1374	scaffold51_28	320269	320384
C1374	scaffold51_28	320408	320610
C1374	scaffold51_28	320632	320831
C1377	scaffold51_28	333035	333323
C1378	scaffold51_28	340868	341038
C1378	scaffold51_28	341065	341670
C1378	scaffold51_28	341695	342096
C1378	scaffold51_28	342119	342400
C1379	scaffold51_28	344268	344324
C1379	scaffold51_28	344350	344703
C1380	scaffold51_28	390221	390293
C1385	scaffold51_284	1687	3452
C1385	scaffold51_284	3491	5456
C1382	scaffold51_28	426072	426213
C1382	scaffold51_28	426237	426386
C1364	scaffold51_28	55607	55646
C1364	scaffold51_28	55674	55784
C1365	scaffold51_28	74789	74920
C1086	scaffold51_2	876	3286
C1086	scaffold51_2	3324	4884
C1366	scaffold51_28	77071	77779
C1388	scaffold51_288	4525	4645
C1388	scaffold51_288	4670	4854
C1390	scaffold51_29	176459	176532
C1391	scaffold51_29	259062	259115
C1392	scaffold51_29	270032	270111
C1396	scaffold51_29	375961	376061
C1396	scaffold51_29	376083	376250
C1396	scaffold51_29	376276	376490
C1397	scaffold51_29	406953	407838
C1398	scaffold51_29	414480	415977
C1399	scaffold51_29	442243	442365
C1399	scaffold51_29	442390	442541
C1399	scaffold51_29	442565	442833
C1400	scaffold51_29	460871	460971
C1400	scaffold51_29	460998	461193
C1405	scaffold51_297	3545	3550
C1405	scaffold51_297	3574	3608
C1405	scaffold51_297	3631	3746
C1407	scaffold51_299	2609	3223
C1423	scaffold51_30	109731	109803
C1425	scaffold51_30	135750	135830
C1433	scaffold51_30	205074	205337
C1433	scaffold51_30	205358	205876
C1418	scaffold51_30	31705	31859
C1435	scaffold51_30	329174	329556
C1419	scaffold51_30	34980	35089
C1419	scaffold51_30	35114	35203
C1419	scaffold51_30	35225	35299
C1436	scaffold51_30	358468	358825
C1436	scaffold51_30	358852	359114
C1420	scaffold51_30	36220	36430
C1420	scaffold51_30	36456	36623
C1420	scaffold51_30	36645	36749
C1421	scaffold51_30	37718	37748
C1421	scaffold51_30	37769	37961
C1421	scaffold51_30	37986	38249
C1438	scaffold51_30	491108	491164
C1438	scaffold51_30	491187	491263
C1422	scaffold51_30	60330	60459
C1422	scaffold51_30	60484	60588
C1416	scaffold51_30	6513	7666
C1443	scaffold51_31	119153	119302
C1446	scaffold51_31	186508	186979
C1442	scaffold51_31	23927	23999
C1447	scaffold51_31	245381	245927
C1447	scaffold51_31	245950	246212
C1450	scaffold51_31	327185	332496
C1451	scaffold51_31	334361	334441
C1452	scaffold51_31	357346	357397
C1452	scaffold51_31	357421	357718
C1411	scaffold51_3	135953	136655
C1453	scaffold51_31	362885	362957
C1455	scaffold51_31	370751	370819
C1456	scaffold51_31	381549	381861
C1456	scaffold51_31	381888	382131
C1412	scaffold51_3	139304	139943
C1412	scaffold51_3	139967	140090
C1460	scaffold51_314	1106	1269
C1461	scaffold51_314	7664	7838
C1461	scaffold51_314	7866	8025
C1461	scaffold51_314	8052	8191
C1461	scaffold51_314	8216	8411
C1463	scaffold51_315	7128	7213
C1463	scaffold51_315	7240	7313
C1463	scaffold51_315	7345	7430
C1463	scaffold51_315	7467	7614
C1464	scaffold51_316	5765	5856
C1464	scaffold51_316	5880	5983
C1464	scaffold51_316	6007	6110
C1464	scaffold51_316	6132	6235
C1464	scaffold51_316	6257	6360
C1464	scaffold51_316	6383	6458
C1469	scaffold51_32	105136	105517
C1469	scaffold51_32	105519	105742
C1470	scaffold51_32	142538	142622
C1471	scaffold51_32	162329	162373
C1471	scaffold51_32	162394	162618
C1471	scaffold51_32	162641	162811
C1472	scaffold51_32	174985	175160
C1472	scaffold51_32	175184	175257
C1472	scaffold51_32	175283	175308
C1473	scaffold51_32	195291	196630
C1474	scaffold51_32	196955	198328
C1476	scaffold51_32	199373	202375
C1493	scaffold51_322	2677	2870
C1493	scaffold51_322	2889	3071
C1478	scaffold51_32	232060	232166
C1478	scaffold51_32	232186	232358
C1478	scaffold51_32	232294	232353
C1465	scaffold51_32	25270	25342
C1479	scaffold51_32	268691	268934
C1479	scaffold51_32	268961	269599
C1479	scaffold51_32	269626	269737
C1481	scaffold51_32	349482	350112
C1482	scaffold51_32	359788	359812
C1482	scaffold51_32	359833	360008
C1482	scaffold51_32	360032	360187
C1484	scaffold51_32	405401	405664
C1484	scaffold51_32	405689	405817
C1486	scaffold51_32	433938	434213
C1486	scaffold51_32	434235	434409
C1488	scaffold51_32	465564	465583
C1488	scaffold51_32	465606	465897
C1489	scaffold51_32	466067	466299
C1490	scaffold51_32	466667	466711
C1490	scaffold51_32	466732	466855
C1490	scaffold51_32	466880	467124
C1491	scaffold51_32	469634	470406
C1492	scaffold51_32	480568	481255
C1492	scaffold51_32	481280	481352
C1466	scaffold51_32	65018	65259
C1466	scaffold51_32	65286	65642
C1467	scaffold51_32	65658	65848
C1467	scaffold51_32	65873	66044
C1495	scaffold51_328	3978	4060
C1495	scaffold51_328	4085	4422
C1495	scaffold51_328	4450	4451
C1496	scaffold51_328	6941	7882
C1408	scaffold51_3	30768	31396
C1408	scaffold51_3	31417	31872
C1510	scaffold51_33	110556	111195
C1511	scaffold51_33	113016	113077
C1512	scaffold51_33	116350	116501
C1512	scaffold51_33	116525	116780
C1515	scaffold51_33	180687	180967
C1515	scaffold51_33	180992	181133
C1515	scaffold51_33	181156	181400
C1515	scaffold51_33	181423	181608
C1516	scaffold51_33	220813	220876
C1517	scaffold51_33	222994	223161
C1517	scaffold51_33	223183	223304
C1536	scaffold51_332	7341	8015
C1520	scaffold51_33	286523	286667
C1520	scaffold51_33	286690	286945
C1521	scaffold51_33	298800	298936
C1522	scaffold51_33	322599	323029
C1523	scaffold51_33	323033	324592
C1524	scaffold51_33	324749	325111
C1524	scaffold51_33	325132	325433
C1525	scaffold51_33	331476	331699
C1525	scaffold51_33	331726	331882
C1525	scaffold51_33	331905	331947
C1413	scaffold51_3	333174	333241
C1526	scaffold51_33	333216	334249
C1527	scaffold51_33	334591	335388
C1529	scaffold51_33	358091	358240
C1529	scaffold51_33	358265	358607
C1529	scaffold51_33	358631	358689
C1530	scaffold51_33	392395	393127
C1531	scaffold51_33	455707	455838
C1531	scaffold51_33	455865	456134
C1531	scaffold51_33	456159	456318
C1533	scaffold51_33	476075	476652
C1534	scaffold51_33	488884	489222
C1534	scaffold51_33	489249	489470
C1537	scaffold51_335	287	751
C1498	scaffold51_33	6036	6291
C1504	scaffold51_33	66144	66879
C1499	scaffold51_33	6798	7607
C1506	scaffold51_33	84834	85059
C1506	scaffold51_33	85086	85221
C1506	scaffold51_33	85247	85379
C1506	scaffold51_33	85403	85547
C1409	scaffold51_3	38502	38632
C1409	scaffold51_3	38657	38658
C1509	scaffold51_33	87278	87712
C1509	scaffold51_33	87736	87783
C1500	scaffold51_33	9639	10004
C1500	scaffold51_33	10028	10318
C1500	scaffold51_33	10340	10485
C1548	scaffold51_34	147879	148075
C1548	scaffold51_34	148097	148907
C1548	scaffold51_34	148930	149094
C1548	scaffold51_34	149121	149153
C1551	scaffold51_34	259395	259524
C1551	scaffold51_34	259549	260247
C1552	scaffold51_34	279963	280115
C1552	scaffold51_34	280138	280477
C1554	scaffold51_34	308992	309205
C1554	scaffold51_34	309233	309429
C1555	scaffold51_34	325773	325859
C1556	scaffold51_34	384452	384488
C1556	scaffold51_34	384510	385150
C1557	scaffold51_34	430278	430350
C1559	scaffold51_34	513430	514205
C1544	scaffold51_34	58647	59101
C1546	scaffold51_34	59662	60082
C1546	scaffold51_34	60107	60241
C1560	scaffold51_349	5855	6353
C1576	scaffold51_350	4794	5018
C1576	scaffold51_350	5040	5303
C1576	scaffold51_350	5332	5377
C1576	scaffold51_350	5398	5815
C1577	scaffold51_351	1296	1926
C1578	scaffold51_351	2456	3126
C1561	scaffold51_35	16668	16750
C1565	scaffold51_35	191075	191547
C1565	scaffold51_35	191575	191771
C1565	scaffold51_35	191810	191924
C1566	scaffold51_35	286543	286623
C1567	scaffold51_35	306405	306468
C1567	scaffold51_35	306491	306708
C1568	scaffold51_35	308621	308832
C1568	scaffold51_35	308860	308944
C1568	scaffold51_35	308969	309129
C1568	scaffold51_35	309150	309245
C1569	scaffold51_35	348963	349190
C1569	scaffold51_35	349212	349439
C1570	scaffold51_35	350577	350649
C1574	scaffold51_35	470591	470662
C1580	scaffold51_355	4661	4924
C1580	scaffold51_355	4951	5112
C1580	scaffold51_355	5134	5209
C1582	scaffold51_356	2613	2921
C1563	scaffold51_35	76894	77056
C1586	scaffold51_36	112811	112848
C1586	scaffold51_36	112870	113126
C1599	scaffold51_361	3462	3701
C1599	scaffold51_361	3703	3826
C1599	scaffold51_361	3852	4022
C1589	scaffold51_36	161477	161615
C1589	scaffold51_36	161640	161798
C1589	scaffold51_36	161821	161891
C1590	scaffold51_36	271451	271536
C1590	scaffold51_36	271562	271777
C1591	scaffold51_36	287845	287928
C1591	scaffold51_36	287952	288197
C1592	scaffold51_36	305567	305642
C1592	scaffold51_36	305667	306188
C1602	scaffold51_363	2116	2258
C1602	scaffold51_363	2282	2384
C1602	scaffold51_363	2411	2496
C1602	scaffold51_363	2520	2697
C1602	scaffold51_363	2721	2941
C1593	scaffold51_36	338203	338313
C1593	scaffold51_36	338338	338517
C1593	scaffold51_36	338538	338543
C1594	scaffold51_36	349221	349321
C1594	scaffold51_36	349348	349527
C1594	scaffold51_36	349553	349849
C1595	scaffold51_36	404149	404194
C1595	scaffold51_36	404216	404408
C1596	scaffold51_36	427454	427893
C1597	scaffold51_36	468390	468687
C1597	scaffold51_36	468708	468850
C1597	scaffold51_36	468872	468906
C1598	scaffold51_36	493989	494578
C1604	scaffold51_366	2481	3365
C1604	scaffold51_366	3391	3532
C1584	scaffold51_36	94081	94266
C1584	scaffold51_36	94290	94616
C1585	scaffold51_36	95659	96498
C1607	scaffold51_37	10144	10215
C1611	scaffold51_37	117428	117500
C1627	scaffold51_371	1771	1931
C1627	scaffold51_371	1958	2065
C1612	scaffold51_37	119741	119957
C1612	scaffold51_37	119982	120212
C1628	scaffold51_371	2429	2445
C1628	scaffold51_371	2470	2853
C1629	scaffold51_371	2986	3551
C1630	scaffold51_371	3668	3757
C1630	scaffold51_371	3777	3956
C1613	scaffold51_37	171847	171934
C1613	scaffold51_37	171955	172115
C1613	scaffold51_37	172140	172224
C1613	scaffold51_37	172252	172381
C1614	scaffold51_37	174519	174599
C1615	scaffold51_37	188964	189067
C1615	scaffold51_37	189089	189350
C1615	scaffold51_37	189378	189470
C1617	scaffold51_37	298237	298688
C1617	scaffold51_37	298715	298890
C1617	scaffold51_37	298918	298954
C1632	scaffold51_373	489	1188
C1618	scaffold51_37	357553	357768
C1618	scaffold51_37	357791	358993
C1620	scaffold51_37	404969	405513
C1621	scaffold51_37	407771	407932
C1622	scaffold51_37	408092	408622
C1623	scaffold51_37	425903	425999
C1623	scaffold51_37	426026	426341
C1623	scaffold51_37	426364	426502
C1623	scaffold51_37	426529	426558
C1608	scaffold51_37	44039	44131
C1624	scaffold51_37	449452	449607
C1624	scaffold51_37	449632	450063
C1625	scaffold51_37	475719	475801
C1626	scaffold51_37	501824	502614
C1635	scaffold51_375	2893	2919
C1635	scaffold51_375	2954	3204
C1637	scaffold51_38	115817	115890
C1638	scaffold51_38	243950	244009
C1639	scaffold51_38	330517	330644
C1639	scaffold51_38	330671	331036
C1639	scaffold51_38	331060	331311
C1639	scaffold51_38	331337	331530
C1639	scaffold51_38	331552	331648
C1636	scaffold51_38	40052	40162
C1640	scaffold51_38	414572	414594
C1640	scaffold51_38	414618	414887
C1640	scaffold51_38	414912	415039
C1642	scaffold51_388	3034	3712
C1644	scaffold51_39	17237	17267
C1644	scaffold51_39	17288	17373
C1653	scaffold51_39	226284	226344
C1653	scaffold51_39	226366	226487
C1655	scaffold51_39	382243	382314
C1646	scaffold51_39	41761	42109
C1410	scaffold51_3	96764	97021
C1410	scaffold51_3	97045	97297
C1684	scaffold51_40	16408	16889
C1689	scaffold51_40	165251	165322
C1690	scaffold51_40	185527	186121
C1691	scaffold51_40	227028	227248
C1691	scaffold51_40	227060	227140
C1692	scaffold51_40	287840	288007
C1685	scaffold51_40	29414	29825
C1693	scaffold51_40	353057	353468
C1694	scaffold51_40	355953	356343
C1696	scaffold51_40	372563	373227
C1697	scaffold51_40	404304	404497
C1697	scaffold51_40	404519	404623
C1698	scaffold51_40	425614	425678
C1698	scaffold51_40	425700	426070
C1699	scaffold51_40	426205	426366
C1699	scaffold51_40	426389	426427
C1700	scaffold51_40	426620	426661
C1700	scaffold51_40	426685	426861
C1703	scaffold51_40	455631	455696
C1703	scaffold51_40	455721	455777
C1704	scaffold51_40	493930	494894
C1687	scaffold51_40	69823	70127
C1687	scaffold51_40	70152	70296
C1687	scaffold51_40	70320	70440
C1720	scaffold51_410	2942	3789
[truncated: 1,078 more rows]

## Sheet: sRNA_Accumulation
ClusterID	51A			51B			51D			51H			51A-Rdr1			51A-Rdr2
	Sense TPM	Antisense TPM	Total TPM	Sense TPM	Antisense TPM	Total TPM	Sense TPM	Antisense TPM	Total TPM	Sense TPM	Antisense TPM	Total TPM	Sense TPM	Antisense TPM	Total TPM	Sense TPM	Antisense TPM	Total TPM
C10	36.0082204967	24.3314372223	30.9909224651	27.5283365829	22.8160134002	25.1760649789	77.308677098	17.9896337984	39.6786905006	67.8297798859	47.719033843	57.3692131601	7.4655711655	10.6145164755	8.2848428032	7.4655711655	10.6145164755	8.2848428032
C1001	76.2984996471	6.3294617099	46.2340968004	34.8713828864	8.7466793903	21.8305968849	146.8955709371	0	53.7100093012	62.2014776175	13.1160424484	36.6697808442	396.956525201	139.164917359	329.8860200149	396.956525201	139.164917359	329.8860200149
C1002	195.4805984664	60.6535467448	137.5479054196	106.7465713538	65.1910780454	86.0031284473	264.4019628994	11.805261626	104.1631937835	33.1144557101	3.4913206517	17.7060377307	2.8949229196	0	2.1417411371	2.8949229196	0	2.1417411371
C1003	2.2419349483	19.044682756	9.461765232	4.9183271924	11.5140531745	8.2107454612	3.6175045302	5.6864896593	4.9299984335	6.182887846	21.7364655189	14.2730520162	4.6017135608	23.2629199708	9.4568620731	4.6017135608	23.2629199708	9.4568620731
C1004	117.6268536226	7.8063361088	70.4390063017	86.0160777865	0	43.0790445195	86.2720019789	0	31.5439737166	26.3023391068	6.0661696324	15.776533619	154.2511428977	19.0707479344	119.0808072249	154.2511428977	19.0707479344	119.0808072249
C1005	28.4199109424	30.3870801551	29.2651672075	72.1611390826	41.9918880794	57.1014180712	19.1072219148	5.0058919036	10.1618170362	31.4804282375	19.5420229769	25.2706891974	5.4012655815	92.15394975	27.9720016971	5.4012655815	92.15394975	27.9720016971
C1006	28.3723064014	22.3598571961	25.7888680645	59.9735215723	11.3838691562	35.7188057574	5.8526232498	11.2443903564	9.2729771981	9.5825104786	14.3271343077	12.0504176387	23.2539411404	11.4999485031	20.1958655469	23.2539411404	11.4999485031	20.1958655469
C1008	13.7348721296	44.8747464938	27.1151008005	9.6574937635	56.1987244656	32.8896896781	0	8.0394024464	5.0999238943	19.2936319796	36.6876127469	28.3410783575	10.8429597975	30.8329457622	16.0438213327	10.8429597975	30.8329457622	16.0438213327
C101	7.0859550375	3.762089691	5.6577515102	7.7725371494	10.3976590342	9.0829310734	4.1576868424	9.585579356	7.6009575221	1.5844782594	1.948970163	1.7740680375	4.8481239255	22.9768047402	9.5647234719	4.8481239255	22.9768047402	9.5647234719
C1012	83.0307202042	119.3910228408	98.6540704506	164.4425016507	152.295123501	158.3788401453	109.1087083851	97.9878801451	102.0540326124	104.4357582184	89.2083769471	96.5152644929	0	0	0	0	0	0
C1013	0	11.286269073	4.8495012944	15.5450742988	38.9912213783	27.2487932202	3.1182651318	5.3918883878	4.5605745132	0	51.1604667793	26.6110205622	0	13.7860828441	3.586771302	0	13.7860828441	3.586771302
C1014	29.2194094986	2.9833131626	17.9462436438	209.5614633971	37.1037482415	123.4749683681	115.3956714368	6.6511404529	46.4118339397	75.3888700515	37.8652626736	55.8710362559	10.2520837152	0	7.5847647914	10.2520837152	0	7.5847647914
C1016	8.6392604356	14.995221904	11.3702996452	9.7193308233	69.4792724447	39.549970251	3.8992995245	9.5517319713	7.4850107124	20.5564420515	29.2455635762	25.0760722683	2.2734140442	58.1819428507	16.8193230544	2.2734140442	58.1819428507	16.8193230544
C102	60.3859783303	26.2994211153	45.7396144816	222.5148536322	50.1881656992	136.4937640525	46.3654342186	13.9602814318	25.8087057681	42.1962659468	10.3806111357	25.6474129422	21.5184110064	12.237913113	19.1038728168	21.5184110064	12.237913113	19.1038728168
C1020	37.7731304591	109.5086023153	68.596537324	19.98965188	67.4603047057	43.6857916254	6.197002959	21.0106448913	15.5942743303	19.0784572395	52.4595514689	36.441570613	25.5038631858	275.585737756	90.5685012696	25.5038631858	275.585737756	90.5685012696
C1021	3.4800844267	105.3162504622	47.2372034371	3.8172815586	82.9813172922	43.3339501084	0	9.1211892319	5.7861726936	0.2593919044	21.0581036549	11.077802699	6.3494167388	157.9825272671	45.8003104711	6.3494167388	157.9825272671	45.8003104711
C1022	19.505960651	42.3660452137	29.3285166224	37.2808377341	29.2728064016	33.2834326376	7.8034976664	1.4992520475	3.8042983377	16.1911383949	5.1821549624	10.4648363704	20.2208183829	66.1247038931	32.163785871	20.2208183829	66.1247038931	32.163785871
C1029	5.3064745995	5.8694256457	5.5483642629	0	42.1769702929	21.0536683742	8.4326016972	10.4684616651	9.7240821232	0	0.3040686533	0.158160738	17.1446186941	54.4878512411	26.8603324567	17.1446186941	54.4878512411	26.8603324567
C103	8.8961485933	7.3799395987	8.2446616019	27.7835545371	19.7167793818	23.7568260218	5.4373110491	4.5442140579	4.8707606474	19.7543828376	10.4501241567	14.9147901861	5.0721968801	18.0290684254	8.4432295039	5.0721968801	18.0290684254	8.4432295039
C1032	10.7675067116	1.9488772532	6.9783045672	7.1580647256	0	3.5849412915	19.3842778371	1.655207531	8.1375577133	19.15218867	9.0866341234	13.916609406	16.7431741673	6.3480991737	14.0386527242	16.7431741673	6.3480991737	14.0386527242
C1033	0	0	0	0	0	0	0	0	0	1.0520935643	0	0.5048490758	0	0	0	0	0	0
C1034	14.1247985693	22.2432914905	17.6131649795	41.5783279667	27.2250780478	34.4135515073	30.20105361	15.9903266208	21.1862510037	26.2309623386	24.6103761206	25.3880174656	16.6526807565	134.2973972584	47.2607002894	16.6526807565	134.2973972584	47.2607002894
C1035	1.4474182152	19.5958888376	9.2454807287	0	5.3097151344	2.6504744372	0.2123182986	11.3809096159	7.2972933454	0	5.0758761485	2.6402074309	4.2913254435	35.6696515918	12.4551295498	4.2913254435	35.6696515918	12.4551295498
C1039	3.1886797669	18.3401872436	9.6990025889	38.8626857469	23.394732827	31.1414779659	10.1343616782	1.3479720969	4.5605745132	12.6758260756	18.6370271839	15.776533619	3.6360929442	13.7860828441	6.2768497784	3.6360929442	13.7860828441	6.2768497784
C1041	7.8855991255	2.616648975	5.6216285955	4.8053674741	0	2.4066505318	2.4098324575	0.2777943738	1.0573399011	10.0409301991	5.6482026372	7.7560612205	11.2400638497	25.5697179008	14.9682578914	11.2400638497	25.5697179008	14.9682578914
C1042	49.375655777	31.622535705	41.7474680905	128.1403898532	89.9316115782	109.0675417752	48.6229678472	10.3634697551	24.3524415483	67.8147392823	17.8067601734	41.803183014	21.6552697848	45.9041486483	27.9641817358	21.6552697848	45.9041486483	27.9641817358
C1043	54.5850105046	8.1634887413	34.6385402915	0	0	0	0.563869294	1.6250063042	1.2370185771	2.5786606967	5.5507434545	4.1245839527	13.1501400595	112.1808702023	38.9152964787	13.1501400595	112.1808702023	38.9152964787
C1045	16.5482645781	30.8691617991	22.7016895197	49.058599498	24.6104287026	36.8546958817	133.5083832906	27.6040994859	66.3263021493	31.0027571221	32.7527029582	31.9129881571	18.3601955507	89.9153134549	36.9769300001	18.3601955507	89.9153134549	36.9769300001
C1046	16.1779053693	3.355158786	10.6682080768	0	0	0	14.0902696642	0.6411557825	5.5586085489	3.2030069113	0.1738157488	1.627378826	5.1884650034	21.3111509868	9.3831581624	5.1884650034	21.3111509868	9.3831581624
C1050	11.6218148789	21.035037419	15.6665026847	1.9314987527	3.8757741011	2.9020314422	4.6493893282	5.359601631	5.0999238943	3.9374759142	6.1751427396	5.1013941044	31.3241060818	95.924720149	48.1314639981	31.3241060818	95.924720149	48.1314639981
C1052	1.9659084171	6.523400648	3.9241786241	0	0	0	6.4884235472	2.4931851598	3.9539799923	1.8316392136	3.3794816894	2.6367465659	14.5713808236	19.1238697949	15.7558171119	14.5713808236	19.1238697949	15.7558171119
C1053	382.5437959606	572.7535422587	464.2734096108	262.4479455064	226.3593459333	244.4334365878	163.1710743217	83.6376956074	112.7177998151	232.1530803007	142.490043229	185.5150202244	371.7599865031	2174.1560055884	840.695389627	371.7599865031	2174.1560055884	840.695389627
C1054	8.6977603031	9.8953556309	9.2123448886	0	18.2325147853	9.1012065886	14.5811834331	8.4042579565	10.6627516788	29.6364384303	8.1167058462	18.4429900053	7.0844064405	44.3193437912	16.7719446796	7.0844064405	44.3193437912	16.7719446796
C1055	92.6726537095	154.2569410725	119.134284152	44.1485429187	43.7408791407	43.9450475531	17.0477608701	10.0811554487	12.6283829764	42.1872419378	77.0076623993	60.2990181436	16.5226054058	125.2894303987	44.8208341993	16.5226054058	125.2894303987	44.8208341993
C1056	27.4829097249	6.5660771009	18.4953332078	26.1263787669	6.0491053727	16.1043157082	40.3140196163	8.3649857231	20.0466375021	273.8802755908	5.8582946606	134.4691463603	30.7123364567	16.0408160196	26.8951978935	30.7123364567	16.0408160196	26.8951978935
C1059	0	0	0	0	0	0	0	1.7048637569	1.0815076703	0	9.0125948824	4.6878842754	6.8981877569	45.7697950425	17.0115438893	6.8981877569	45.7697950425	17.0115438893
C1060	8.606842948	54.8347512034	28.4701210139	36.1896912638	135.7655308284	85.8954119383	13.5720588479	22.9221011217	19.5034081394	17.3210525826	23.5249017452	20.547973055	12.7588432089	124.1924316703	41.750892777	12.7588432089	124.1924316703	41.750892777
C1061	1814.8143130348	3770.6571389501	2655.2038389845	3588.8220689921	2676.0428843756	3133.1859690461	4099.7325310149	1599.5633483812	2513.7101071784	11542.0852786524	4921.2438345547	8098.2670553329	57.4848979743	25259.9268018277	6614.4885357698	57.4848979743	25259.9268018277	6614.4885357698
C1063	82.0435650102	18.5619616854	54.766692954	152.545025665	31.6359421011	92.1902934236	43.7628121003	5.9118459205	19.7514445729	57.6775203664	9.1353149022	32.4283835023	10.6312889252	57.4389766055	22.8094016481	10.6312889252	57.4389766055	22.8094016481
C1065	89.6663720238	17.5794109094	58.6919367188	0.2783091387	4.7469036553	2.5089176058	8.5974255639	1.8019483194	4.2866055741	287.9300495411	32.9216626297	155.2879167609	146775.485696198	9256.1413593862	110996.61773873	146775.485696198	9256.1413593862	110996.61773873
C1066	0	2.2410534284	0.9629392522	0	9.2907312184	4.6376961803	0	0	0	0	1.1609894033	0.6038864543	3.8506630222	21.8994234653	8.5464694181	3.8506630222	21.8994234653	8.5464694181
C1067	111.4359665899	318.4163412809	200.3716094046	67.9074298315	181.6854104925	124.7024972934	61.2985277219	42.5281255147	49.3912220036	42.1068147982	51.0835337465	46.776038274	19.4137594036	30.1117072648	22.1970802941	19.4137594036	30.1117072648	22.1970802941
C1068	23.8185217616	32.5871974636	27.5862596998	12.0583286617	5.3769825535	8.7231710086	12.3629660157	14.4063643009	13.6592284941	0.9559520963	5.4173477506	3.276538654	7.1035336022	49.9047609498	18.2392721347	7.1035336022	49.9047609498	18.2392721347
C1069	35.1814456454	62.2620160945	46.8174664241	52.6231291594	101.6834510385	77.1127911717	25.0214869788	12.1684006818	16.8679255222	27.0175084481	39.2193444512	33.3642704934	58.3532499075	286.9254523058	117.8216446107	58.3532499075	286.9254523058	117.8216446107
C107	1.4536789325	50.6487306752	22.5918837337	0	2.6663409882	1.3309694496	5.3309167031	15.0558256595	11.5000686876	0.6771971964	5.1228209048	2.9895800061	6.2161836121	27.103637641	11.6505424164	6.2161836121	27.103637641	11.6505424164
C1070	117.8539324906	519.9200690238	290.6143227451	183.6974634196	489.8140458547	336.5030576972	48.4655455133	184.8855628255	135.0057716788	124.5298970262	242.8810003398	186.0900007959	8.5450524016	47.4927892574	18.678215419	8.5450524016	47.4927892574	18.678215419
C1071	0	0	0	0	0	0	0	0	0	37.4503503839	38.5663764709	38.0308492538	2.66486282	37.8889031809	11.8292192608	2.66486282	37.8889031809	11.8292192608
C1073	28.7576687974	18.2898876573	24.2598566453	82.1460844735	1.0989036925	41.6893979221	18.0160547426	0.7598077015	7.0692776411	54.4802270125	6.7974057001	29.6780971984	12.2972786838	1.9426907913	9.6032909052	12.2972786838	1.9426907913	9.6032909052
C1074	100.3605264854	187.6385376616	137.8622753306	153.8819740218	199.9164579903	176.8612148852	41.9487716044	52.4623594916	48.6182347191	74.0004647654	54.5398737592	63.878074959	20.9195806084	13.9968792179	19.1184782242	20.9195806084	13.9968792179	19.1184782242
C1079	8.6824742569	22.2254209074	14.5016282118	1.1337795842	1.706294222	1.4195642966	6.5954869703	34.4755511472	24.2816528785	2.4268414817	29.2114319732	16.358795844	18.3870851166	10.0548758881	16.2192663619	18.3870851166	10.0548758881	16.2192663619
C108	4.6128177891	39.3596778596	19.542901575	4.2164744013	1.2086914564	2.7150658311	2.8998992262	14.0679117195	9.9845070868	0.7367601991	2.0390486159	1.4141430695	13.5258583469	30.9832879606	18.0678162223	13.5258583469	30.9832879606	18.0678162223
C1080	14.9784345892	33.7316635722	23.0363505967	5.4506265345	6.3800964532	5.9145942234	17.5980305787	48.704881166	37.3311602041	33.7575786565	150.8061241545	94.6401594286	9.632854559	18.1845393701	11.8577750103	9.632854559	18.1845393701	11.8577750103
C1082	1.699264338	24.8098643587	11.6294621732	0	11.4282456239	5.704688881	6.2315250226	6.7045203923	6.5315772222	0.8443768574	1.1684435889	1.0129395582	12.917954601	42.243390288	20.5476513269	12.917954601	42.243390288	20.5476513269
C1084	2357.8837476171	4689.4790006448	3359.7271490579	1419.2652834776	2865.5711987845	2141.2243264591	602.3354319983	884.2043393716	781.1434945812	611.728644379	2728.305748003	1712.6622435394	3728.8537152667	5703.8873367383	4242.7048210509	3728.8537152667	5703.8873367383	4242.7048210509
C1085	172.2421772285	1031.9647312858	541.6490743877	59.2054920183	609.8534500224	334.0749152661	49.0888277745	155.564471631	116.6333603293	38.9796731835	541.0478965133	300.1295151562	549.5650035436	1484.9513721307	792.9276048728	549.5650035436	1484.9513721307	792.9276048728
C1086	2410.3732368847	2565.4780722587	2477.0189189126	567.6476432475	1102.2225365772	834.4938023524	286.4438978092	321.9368229757	308.9594041967	519.1930759498	1166.256238189	855.7617626602	1748.773958164	2231.7384327442	1874.4284415204	1748.773958164	2231.7384327442	1874.4284415204
C1087	8.3467149745	12.9250768687	10.3139524902	26.2795507035	16.1600935909	21.2281756831	12.2435955502	5.880771829	8.2072362627	6.5669440608	10.8409864653	8.790079178	5.2877041501	28.5685317282	11.344754959	5.2877041501	28.5685317282	11.344754959
C1088	49.7014874462	6.5969037539	31.1802442382	27.2586162	0	13.6518098829	10.9358875748	8.4042579565	9.329907719	29.6364384303	32.4668233847	31.1086578403	181.3608048767	112.8128751048	163.5264606257	181.3608048767	112.8128751048	163.5264606257
C1089	5.0411508695	1.1151908727	3.3542383953	16.8960152795	7.7054080343	12.3082984342	5.5460572701	0.7103598987	2.4784550777	2.8181077614	10.6880131618	6.9116242521	21.0777959239	51.763458679	29.0613874775	21.0777959239	51.763458679	29.0613874775
C109	2.8230444869	43.0909753207	20.1254303719	0	7.1197970237	3.5540211729	2.0705280475	24.6139704902	16.3713223589	1.4466286509	6.9154333809	4.2912171444	10.8646457171	42.3370604143	19.052929156	10.8646457171	42.3370604143	19.052929156
C1092	181.3413993349	6.5052800907	106.2175491851	161.2801458497	0	80.7732084741	348.6826746648	113.9535670841	199.7785002049	253.8906344342	48.8663664832	147.2476471109	145.3090476573	158.9228994532	148.8510090311	145.3090476573	158.9228994532	148.8510090311
C1093	18.8878629185	44.0252898043	29.6889508098	56.4269961981	5.0698768267	30.7908314288	14.5288358424	4.6739084719	8.2772045914	33.4788258867	48.7827740674	41.4391457461	44.6521074344	613.9486214907	192.7678863693	44.6521074344	613.9486214907	192.7678863693
C1094	0	0	0	25.5493300356	0	12.7957557979	155.0333500908	0	56.6854577184	120.4438795734	27.0274884612	71.853519453	15.9364073592	0	11.7901789332	15.9364073592	0	11.7901789332
C1095	1597.7647617073	2071.281180874	1801.2260182869	3967.4915879032	4023.7640755006	3995.581379186	2818.2187313113	1442.8593475891	1945.7374454171	29365.1003717349	16177.1263719178	22505.4005023593	585.7072382493	521.2671102065	568.941634519	585.7072382493	521.2671102065	568.941634519
C1096	101.8732571553	1009.9447340788	492.0547931706	112.3201015739	892.8641559721	501.9477955177	123.2457171127	386.0362074532	289.9510798322	32.6822219557	87.9233515172	61.4157915884	7.7844132674	23.838434918	11.9612417971	7.7844132674	23.838434918	11.9612417971
C1098	8.2201794545	2.338004159	5.6927174097	0	0	0	21.5321136387	0.2482122774	8.0303294154	4.8140720495	0.4037384115	2.5200453035	6.0258711687	9.5195081203	6.9348223841	6.0258711687	9.5195081203	6.9348223841
C1099	25.0514963652	2.29317095	15.2726644193	0	0	0	47.5182385441	0	17.3742817288	16.5798098409	0.2969972892	8.1103355202	7.3878999845	7.0027226197	7.2876871007	7.3878999845	7.0027226197	7.2876871007
C1100	0	917.2444927865	394.1230114501	0	719.1714165327	358.9920376627	0	520.0426425113	329.8973917858	0	390.9309318659	203.3419888675	0	889.9682369379	231.5460140484	0	889.9682369379	231.5460140484
C1101	6.8742966403	63.1096652953	31.0375955411	3.141821023	51.4861355018	27.2740703939	13.0248314676	5.085531093	7.9884089282	8.326227477	29.3460803645	19.259664418	20.9035992634	98.4496403106	41.0790122326	20.9035992634	98.4496403106	41.0790122326
C1102	0	8.6099295318	3.6995276419	85.3836066263	97.5640634929	91.4637801839	5.7091766015	2.1937585107	3.4791147482	3.8679910451	54.8631518225	30.3930280014	1.4793907567	21.0339131629	6.5669562808	1.4793907567	21.0339131629	6.5669562808
C1103	13.4005276279	17.7865886024	15.2851369913	0	0	0	19.6569118433	50.9840585527	39.5297898473	8.3235250338	24.5718263591	16.775048405	25.4679927734	28.9682247105	26.3786598283	25.4679927734	28.9682247105	26.3786598283
C1104	15.3426330812	6.7881183555	11.6669161576	28.0487210173	46.9024836869	37.4600387126	60.0153057245	12.9717894546	30.1724965985	19.0596660195	33.4078907292	26.5228681131	5.8318012438	49.7497772201	17.2580880036	5.8318012438	49.7497772201	17.2580880036
C1106	5.0746098355	17.6160682102	10.4634427819	9.2771765312	22.1956665058	15.725757402	8.0164249626	12.0462580168	10.5728141992	10.1834277515	29.794018991	20.3838398971	7.1220227579	17.7206064877	9.8794917499	7.1220227579	17.7206064877	9.8794917499
C1107	5.8813426811	23.4190083265	13.4169535813	0	0	0	4.3136000989	0	1.5771986858	0	0	0	0	0	0	0	0	0
C1108	20.3741663319	82.2099137557	46.9438445165	54.3808343974	118.8376786442	86.5560478799	34.9670585388	52.0219685635	45.7861142745	60.5925710371	100.5891407867	81.3967115587	31.5967799489	128.1659965105	56.7215161435	31.5967799489	128.1659965105	56.7215161435
C1111	11.2675941061	14.9555350706	12.8522341998	60.8604323961	32.8793898705	46.8930092738	12.7717622668	4.7632260262	7.6914188453	36.4567980363	37.3302746609	36.9111352596	7.0083184758	46.5005174597	17.2831360268	7.0083184758	46.5005174597	17.2831360268
C1112	3.5644501098	3.7848902346	3.6591691585	1.3032739059	13.075843937	7.1798407533	5.7514667986	8.4382145543	7.455848333	48.8851555117	28.4313404993	38.2461421067	4.0645887457	16.1812406716	7.2170186197	4.0645887457	16.1812406716	7.2170186197
C1113	2.4241059137	3.6771750071	2.9625265513	5.6978265462	5.7166717114	5.7072335723	3.0478823074	3.367064093	3.2503603928	27.7478062217	6.9055512989	16.9067465279	12.2416318552	21.3352822818	14.6075573141	12.2416318552	21.3352822818	14.6075573141
C1114	1044.7712328123	940.0092128264	999.7569284178	1925.6662963421	2536.6381408571	2230.6478659301	860.2266093273	690.8640096945	752.7887276661	2327.680992635	2884.9720963898	2617.5549119864	218.1767861846	89.9521983495	184.8161661265	218.1767861846	89.9521983495	184.8161661265
C1116	28.6653676895	31.4877422877	29.8780899079	53.3082835021	70.7084501969	61.9940031426	39.5111269567	39.2787238108	39.3636982934	60.5985263736	73.2358294556	67.1717958009	71.5743337523	121.7963733624	84.6407698412	71.5743337523	121.7963733624	84.6407698412
C1117	8.6596456655	18.6777367021	12.9642342887	13.8522824656	83.3885875612	48.5630333157	24.6113379879	25.6252527877	25.2545311044	15.329584142	60.661696324	38.9089970236	37.0301490019	66.6891185435	44.7466223468	37.0301490019	66.6891185435	44.7466223468
C1118	127.3553903884	10353.6668390686	4521.4124775412	3.2336871348	501.2570700194	251.8342640145	215.3556741128	5706.4332283976	3698.7087978188	45.4852480795	1440.9813477669	771.3499193984	8.068055856	782.9043888852	209.6598172318	8.068055856	782.9043888852	209.6598172318
C1120	39.1352501714	17.6082769372	29.8855075072	104.2864100983	94.898183159	99.6000465395	24.324812588	8.9729671416	14.5861231847	61.3062039333	22.3490460141	41.0427115202	12.8584640206	96.7876304941	34.69459609	12.8584640206	96.7876304941	34.69459609
C1122	0	0	0	1.5889669542	0	0.7957951574	2.5499113885	2.5719927367	2.5639190459	203.0981110837	80.3842182816	139.268710568	4.955594653	31.0017084648	11.732099234	4.955594653	31.0017084648	11.732099234
C1124	23.454297097	2.8300916407	14.5924570673	35.0820861063	0	17.5700030518	3.9096073404	1.3520445202	2.287176342	40.1289463715	4.031895224	21.3531331158	35.2550884858	20.7415989619	31.479065354	35.2550884858	20.7415989619	31.479065354
C1126	48.1441244962	11.2355062436	32.2851731604	53.1958502053	3.8815848568	28.5794260868	36.8628494213	1.1182577116	14.1876943253	19.5197269234	3.0922004123	10.9749799089	47.0566031394	41.1722294236	45.5256459406	47.0566031394	41.1722294236	45.5256459406
C113	57.0480948849	126.5292392994	86.9028588993	16.3063654572	24.5404464409	20.416608777	14.1742309728	25.9230863509	21.6273058341	3.2548971512	1.9805293165	2.5920371191	5.9331437614	18.679089604	9.2492991394	5.9331437614	18.679089604	9.2492991394
C1134	101.898654134	53.3007301883	81.0170241146	20.1886953553	28.5417959051	24.3583502084	72.1592278287	11.2465230051	33.5182764812	28.4349611966	6.0402827065	16.7864113045	180.3046942153	563.1703088447	279.9161222463	180.3046942153	563.1703088447	279.9161222463
C1138	2.9103551412	5.7943938127	4.1495732726	0	6.6727244833	3.3308539577	2.1345649974	6.4591487697	4.8779340799	0.2711581351	0	0.1301157412	17.4232577365	44.8260879282	24.5527437577	17.4232577365	44.8260879282	24.5527437577
C1145	0	0	0	15.1200136734	0	7.5724882944	14.1540003247	0	5.1751831879	26.7133131554	2.8435170152	14.2974835922	15.7185267898	0	11.6289850806	15.7185267898	0	11.6289850806
C1146	1.8770242599	14.9483031871	7.4935113087	6.8629849298	30.9855769889	18.9043679407	8.2600852959	3.1739484836	5.0336128271	53.8638327454	20.650790238	36.588131159	12.842370824	6.0864089152	11.0846496087	12.842370824	6.0864089152	11.0846496087
C1147	173.3556601466	205.5304576903	187.1805761864	107.1441528372	123.3404125207	115.2289127882	6.334657488	9.9102657197	8.6029019227	8.0470443072	44.7539088265	27.1400508411	10.5522977051	26.0055653651	14.572826059	10.5522977051	26.0055653651	14.572826059
C1148	4.3386954205	119.0146324788	53.6128268104	5.9488578387	236.7518198073	121.1598127112	2.6518033395	47.6872751673	31.2207772646	8.7584633296	219.2771154007	118.259344218	6.5966276364	325.9222085507	89.6766324901	6.5966276364	325.9222085507	89.6766324901
C1149	8.7672189035	211.4014002141	95.8353827234	12.020880436	318.936889071	165.2255278932	9.1094660475	77.8307367278	52.703906396	6.2624616921	355.6810020489	188.0118582011	9.9973735607	402.736291782	112.1775720235	9.9973735607	402.736291782	112.1775720235
C115	27.0070778971	26.3508355219	26.7251026733	3.596718914	2.2963912439	2.9476284897	11.806102653	3.6292082002	6.6189584991	2.0663266911	0.8608857056	1.4393188299	10.6054246643	22.038167912	13.5799197291	10.6054246643	22.038167912	13.5799197291
C1150	9.1657288537	127.7400454171	60.1149218902	20.945473487	21.0147491844	20.9800541491	10.083740491	12.5927436589	11.6753668951	5.1238322935	32.3003837569	19.259664418	101.905046409	349.2175920452	166.2491789179	101.905046409	349.2175920452	166.2491789179
C1152	8.2994556999	17.1358597511	12.0962952584	143.2976905633	139.824965305	141.5641946428	124.4481143529	100.70651003	109.3872468342	94.7388259641	165.1815877255	131.3794959912	12.2681184701	56.8135522087	23.8576530154	12.2681184701	56.8135522087	23.8576530154
C1153	10120.717228071	14995.2461041314	12215.2122238349	4974.5804448877	8374.8034928272	6671.8851102657	2246.1635453637	2483.1970636022	2396.5295596872	2483.9952615634	7920.8687306481	5311.9747697281	15853.5688251592	18526.3880633336	16548.9651496399	15853.5688251592	18526.3880633336	16548.9651496399
C1157	2.538709071	10.1089244575	5.7914907545	0	0	0	0.9309928271	0	0.3404025941	0	0	0	23.1593833566	24.6959325769	23.5591525085	23.1593833566	24.6959325769	23.5591525085
C1161	0	31.810362598	13.6683250769	0	9.0949078437	4.5399461437	0	8.7339331808	5.540510606	0	1.9889080762	1.0345267947	2.8271261299	93.7905636117	26.4933880243	2.8271261299	93.7905636117	26.4933880243
C1162	28.4581097474	78.5669956759	49.9889722141	18.72930726	85.6045976453	52.1117474027	9.183793759	26.94784648	20.4527055388	10.6057818979	10.5668761339	10.5855451379	16.8745990828	36.9111250343	22.087569082	16.8745990828	36.9111250343	22.087569082
C1163	0	22.663556445	9.7381114703	0	0	0	0	0	0	0	0	0	0	0	0	0	0	0
C1164	44.4629506694	201.8718517741	112.0986471716	62.5766965897	184.4674683406	123.4214625484	30.7991047065	82.6432706155	63.6872829338	45.3715349593	177.0108298735	113.8434665949	32.5939371514	116.7129773584	54.4794693054	32.5939371514	116.7129773584	54.4794693054
C1165	39.497676916	31.0413954254	35.8641689986	15.2016632318	0.9532463548	8.0892167544	4.1928955306	0.4393978755	1.8118040868	24.0168633965	4.4669879473	13.848032455	6.5189059558	26.963060408	11.837930026	6.5189059558	26.963060408	11.837930026
C1169	4.303421474	8.5679298755	6.1358019427	0	0	0	4.734439133	12.7345006232	9.8094064606	0	0	0	14.7217421642	13.9542058056	14.5220496616	14.7217421642	13.9542058056	14.5220496616
C1170	21.5560523607	48.7454471954	33.2388329672	0	42.4669094378	21.1983986041	9.9544617668	32.4001256967	24.1932287102	0.8926133181	10.43051792	5.8537364559	38.236561096	75.0748900584	47.8209124037	38.236561096	75.0748900584	47.8209124037
C1171	20.8047496203	296.3221461716	139.1894844316	0	113.0126511694	56.4130344899	15.2589935473	43.9746603961	33.4752374135	0.2982124615	54.1966175775	28.3333664995	17.3367152621	46.7038724924	24.9772668215	17.3367152621	46.7038724924	24.9772668215
C1172	26.0884461342	251.5037470079	122.9452361242	10.0407872903	78.0734728454	44.0009695968	30.2119851288	33.0856341927	32.0349305059	0.5117186597	37.766036622	19.8894820722	23.4860478105	53.4277763142	31.2760875007	23.4860478105	53.4277763142	31.2760875007
C1173	3.3714703268	22.3748487196	11.5368709138	0	4.1226386935	2.0579161395	5.3576561738	3.5631109569	4.2192576309	1.4658946954	5.2161331234	3.4165741595	7.6890627864	98.3904829736	31.2871547645	7.6890627864	98.3904829736	31.2871547645
C1175	38.9896004316	0.655077156	22.5179640525	0	0	0	20.6328843894	2.7122832496	9.2646636091	1.4714595305	0.1696830666	0.7943429514	20.2604115937	33.6071921641	23.7328881532	20.2604115937	33.6071921641	23.7328881532
C1178	12.1682952023	3.1260077855	8.2829913655	0	0	0	16.9857000559	2.1571551985	7.5789747751	1.9017264093	0.2699074364	1.05293884	37.150974108	16.5463663947	31.7902043759	37.150974108	16.5463663947	31.7902043759
C118	125.2862766492	208.1689629019	160.8994355833	14.8916723816	26.5368677728	20.7046570559	8.6494927049	5.2423459191	6.4881144905	5.5051407433	2.0481813057	3.7070097944	20.1717032168	30.5526194298	22.8725409226	20.1717032168	30.5526194298	22.8725409226
C1182	0.5048362816	16.0817224559	7.1979364706	1.8458385791	2.3149294524	2.0799967847	1.6661974631	9.1767523395	6.4306384186	0.094071313	3.5581252493	1.8958924521	18.9971551246	53.2016573277	27.8962549114	18.9971551246	53.2016573277	27.8962549114
C1183	5.6072123019	41.6778961742	21.1061187163	0	3.4282535746	1.7112967897	11.2409494104	14.222247972	13.1321839731	0.696566184	3.7270957487	2.2728904366	18.3294007312	16.9697333314	17.9756515144	18.3294007312	16.9697333314	17.9756515144
C1190	25.2726131126	36.0292435792	29.8945384835	44.4910747172	41.2045161727	42.8505084743	31.5796718119	46.6915604508	41.1661407654	3.1395364982	4.1835652637	3.6825860967	16.0103827249	36.421587567	21.3208341848	16.0103827249	36.421587567	21.3208341848
C1191	193.2133966726	95.9023375709	151.4006325054	105.5544647426	39.0482469306	72.35625622	29.5722127441	4.4998117898	13.6671330362	64.313306317	37.3729280826	50.3003192533	93.0582763368	137.0165253787	104.4950410749	93.0582763368	137.0165253787	104.4950410749
C1192	8.7781234047	2.3302495847	6.0075911558	51.3528822606	103.0454566972	77.1564976469	10.3011345646	8.1638376418	8.9453059793	4.5800092972	0.6035989684	2.5116869443	6.005884863	39.849324042	14.8110456747	6.005884863	39.849324042	14.8110456747
C1193	1.2648048777	2.7979699315	1.9235775744	94.8026663776	58.7709974801	76.8165758009	7.7304661271	4.4556624471	5.6530418847	5.3421716227	2.3192046384	3.769781032	3.846062469	31.4428102144	11.026000669	3.846062469	31.4428102144	11.026000669
C1195	2.8718662126	30.0182609271	14.5361704619	4.5939410822	19.0949887808	11.8324944255	0.7898759083	2.579842155	1.925369708	2.0067908779	0.9873724732	1.4765423123	15.9647783794	27.9368026709	19.0795799979	15.9647783794	27.9368026709	19.0795799979
C1196	5.3874894789	0	3.0725847896	0	6.5878297698	3.2884766809	10.5370384096	0	3.8526990799	2.3424475032	1.2348436911	1.7663294637	14.3346564923	11.6462582805	13.6352069341	14.3346564923	11.6462582805	13.6352069341
C12	6.9142054742	6.4580719623	6.7182133317	9.8313006178	6.1061724045	7.9718115765	16.3403429002	9.2016866414	11.8118217981	4.1992123393	6.2510601437	5.2664771152	13.432610412	35.705754478	19.2274888299	13.432610412	35.705754478	19.2274888299
C120	2.3408329079	31.069994463	14.6852228253	1.0698517138	4.2935606957	2.6790450572	2.146069701	6.4321145057	4.8649909712	0	1.2071979368	0.6279217361	3.3366027017	17.0782817323	6.9118213149	3.3366027017	17.0782817323	6.9118213149
C1201	6.3518500956	14.0514049959	9.6602065785	7.7414470008	14.2395940473	10.9851563525	4.6586881069	3.5802138895	3.9745406883	16.8334970284	7.5220503442	11.9901655505	32.9963314373	54.923754051	38.7012623481	32.9963314373	54.923754051	38.7012623481
C1202	1250.7053644927	188.5686384728	794.3248374655	1987.1541937281	197.1565559845	1093.6330044641	747.7246358055	51.6038306581	306.1292372494	136.4802601825	7.8781423797	69.5881105085	44.6576893354	55.3884768814	47.4495542366	44.6576893354	55.3884768814	47.4495542366
C1203	2624.8816594204	1466.3358982299	2127.0759512433	2817.1346079077	1018.8562894773	1919.47991394	581.0354304133	27.5487563732	229.9222807833	334.2313568665	77.7323244353	200.8138676231	63.6955779062	188.311656739	96.117360103	63.6955779062	188.311656739	96.117360103
C1204	1910.6378419599	1130.8588436274	1575.5812136506	2019.9052977259	790.918742031	1406.426539051	486.769654613	26.7705879182	194.9618682482	348.5758636061	78.3517069403	208.0192768091	44.182607534	145.9013537365	70.6471140856	44.182607534	145.9013537365	70.6471140856
C1205	2844.7725944536	1236.9081706749	2153.9029586185	2899.7324284589	848.7370765238	1875.9278337522	609.1177152263	20.7519049086	235.8784260356	451.8184021034	84.2485132527	260.6276158181	57.3538035662	167.0049534049	85.8821101137	57.3538035662	167.0049534049	85.8821101137
C1207	2.2620548774	0	1.2900916905	62.0308253268	132.7701076676	97.3420717509	53.0904627563	25.8188501645	35.7902778707	53.9535161166	35.7748465501	44.4979153357	23.2150549512	88.0188366202	40.0752716622	23.2150549512	88.0188366202	40.0752716622
C1208	2.4005480331	9.5587789088	5.4763075842	0	4.4030903053	2.1979104347	3.5213062032	6.3424990956	5.3109751666	3.1312308461	12.3799380253	7.9419284885	26.0050728931	87.5697609232	42.0225637741	26.0050728931	87.5697609232	42.0225637741
C1209	10.47511869	6.9518392064	8.9612305923	3.5906525978	0	1.7982903556	3.841424949	0.5535271938	1.7556942699	5.3678243075	6.7526934684	6.0881613966	17.1708136806	31.8435494266	20.9882684348	17.1708136806	31.8435494266	20.9882684348
C1210	6.7322205571	13.4035659738	9.5987744222	25.6407227106	16.4643376758	21.0601052301	34.5636637499	8.0635447961	17.7528882284	4.5997731347	2.7003616806	3.6117978396	16.6331501293	36.3829849305	21.7715307327	16.6331501293	36.3829849305	21.7715307327
C1211	29.4405531219	49.5868530733	38.097045986	7.423712122	8.9379186405	8.1795654151	2.0848239834	4.2915874203	3.4847197662	3.2537416041	1.9545770967	2.5779836293	11.3448331445	24.3596435065	14.7309399041	11.3448331445	24.3596435065	14.7309399041
C1212	5.9810264554	357.2391100647	156.9101351031	0	789.8696235817	394.2827803482	0	2932.9435817775	1860.5598056553	0	727.9403558881	378.6368068566	0	1144.244876063	297.7020180623	0	1144.244876063	297.7020180623
C1213	64.7116214772	12.0785716297	42.0961724112	0	0	0	1.4831862804	0.4274371883	0.8134549096	5.6523651376	1.0428944927	3.2547576521	8.0709455609	6.5572772267	7.6771294056	8.0709455609	6.5572772267	7.6771294056
C1217	36.254852144	11.3226470555	25.5419442673	4.158714478	1.8254552474	2.9940109507	29.7190014875	2.884942699	12.6963858754	3.3911154368	0.782100839	2.0340414013	12.6457511257	38.7254510835	19.4309939267	12.6457511257	38.7254510835	19.4309939267
C1219	2682.9087909604	5072.1909803368	3709.5392031206	1170.7743920943	3180.3358197781	2173.8962280686	600.1762112978	787.3155543996	718.8910553184	559.3306063154	2603.9594829455	1622.8404705399	4138.2029640516	7421.1108011329	4992.3280806736	4138.2029640516	7421.1108011329	4992.3280806736
C122	14.4032881987	4.7793894544	10.2680767204	0	8.2557943224	4.121082065	1.9807347393	1.5221997829	1.6898557348	4.6968462691	0.6189969013	2.5757605909	14.3712244936	35.0279043693	19.7455420143	14.3712244936	35.0279043693	19.7455420143
C1220	70.3562488958	86.0885664337	77.11613507	22.1069358797	98.8020544209	60.3911839059	43.1360009895	49.0281107659	46.8737553358	20.0749940224	48.1891980144	34.6985443459	54.53006677	90.8979574443	63.9920225741	54.53006677	90.8979574443	63.9920225741
C1225	508.771571693	68.971644335	319.7976686944	606.257897652	22.5282612408	314.8749438777	212.3885028638	7.7882832268	82.5970717398	425.344386092	37.6800898184	223.7015315833	126.0512220641	839.4192665094	311.6505731254	126.0512220641	839.4192665094	311.6505731254
C123	34.427371792	6.4569906308	22.4090157906	21.2075695497	8.9229115307	15.0753814331	33.2096889908	2.5310808692	13.7482218425	10.4595728156	2.5731366415	6.3574578741	28.5900499999	72.8045520295	40.0934849352	28.5900499999	72.8045520295	40.0934849352
C1231	26.2504136671	8.4617033273	18.6069335001	11.6546757894	2.0635099093	6.8670102847	7.4261765784	6.3411510618	6.7378732381	8.6649576229	2.191814745	5.2979645309	30.3613116825	18.239822679	27.2076233298	30.3613116825	18.239822679	27.2076233298
C1233	581.2150414294	2412.7482527938	1368.1910227633	1301.083529544	3589.8136253819	2443.5592479563	745.9990759353	2369.2591915677	1775.7401674563	4683.5845854968	10763.1181192032	7845.8425174285	145.4029772291	125.0015410825	140.0950673234	145.4029772291	125.0015410825	140.0950673234
C1234	35.9538684658	5.3024169796	22.7835060814	48.6883459169	0	24.3843648224	10.7433059068	2.8146335609	5.7136254279	14.8881164756	0.9156482464	7.6203634084	71.3680431455	77.7222934684	73.0212497134	71.3680431455	77.7222934684	73.0212497134
C1236	5.9336988474	6.4859765889	6.171002389	8.9334205416	1.280423887	5.1132397056	12.8000002936	1.1804200097	5.4289331619	0.78048484	0.1200033557	0.4369366383	12.736515476	12.449746426	12.6619058127	12.736515476	12.449746426	12.6619058127
C1237	0	0	0	0	0	0	0	0	0	0	0	0	0	9.8641799661	2.5663967074	0	9.8641799661	2.5663967074
C1239	2.4005480331	0	1.369076896	4.3885753973	13.2092709159	8.7916417387	8.8032655081	0	3.2187728282	11.6302859996	0.8253292017	6.0101080453	8.212128282	23.3519362462	12.1511027781	8.212128282	23.3519362462	12.1511027781
C124	53.9123079104	65.0528009068	58.6991719181	62.7200567193	62.9274989466	62.823606591	337.8986744174	209.2601868273	256.2947864471	487.6892042728	85.9374031257	278.7187606028	821.5550002161	143.0306095079	645.0210391349	821.5550002161	143.0306095079	645.0210391349
C1240	56.9134545582	104.0971222673	77.1874048027	429.0357438295	976.4625458529	702.2972481271	133.7142687946	35.3281975371	71.3014863751	71.7133243805	105.0271001694	89.0414221938	48.0879253397	392.9954468674	137.8236692802	48.0879253397	392.9954468674	137.8236692802
C1243	0	3.0179134441	1.2967416477	0	4.1704528021	2.0817837236	4.6693609318	8.0739359621	6.8291077118	15.5915927695	20.0121060038	17.8909144133	9.8524374105	35.3890167855	16.4963747122	9.8524374105	35.3890167855	16.4963747122
C1244	0	0	0	11.9466774703	14.9827378444	13.4622014124	1.1982222497	0	0.4381107461	0	2.8084118669	1.4607901499	11.1776190506	10.5948599635	11.026000669	11.1776190506	10.5948599635	11.026000669
C1245	18.5726610983	52.6647555667	33.2214042025	23.1502601698	10.8391864214	17.0048859945	3.0958852385	3.9256731244	3.6222744938	1.8877276871	16.2538516466	9.3602400419	5.7759945333	30.1117072648	12.1074983422	5.7759945333	30.1117072648	12.1074983422
C1246	0	14.497481345	6.229299877	0	29.2805505303	14.6161043906	2.4649143423	13.1416581261	9.237878017	8.1412001997	71.6385747065	41.1692401106	1.9161632658	24.5195330585	7.7969576159	1.9161632658	24.5195330585	7.7969576159
C1247	0	0	0	14.4564836616	7.2521487381	10.8602633243	0.7249748065	2.0892938197	1.5904524563	36.8380099536	50.2965325264	43.8384351543	4.508619449	12.8206708803	6.6711936821	4.508619449	12.8206708803	6.6711936821
C1248	29.183597219	67.8760332376	45.8090220909	2.4473466745	8.8395879726	5.6381905763	4.5165160368	5.885531179	5.3849727513	1.2971563292	1.3807669876	1.3406462559	7.9379752893	39.9357088763	16.2629327014	7.9379752893	39.9357088763	16.2629327014
C1249	32.2131632328	64.4126844308	46.04870257	8.0305466813	11.1264813109	9.5759583253	4.9093729638	9.1963605144	7.62889228	2.8843703229	1.510249701	2.1696240662	6.4402167855	47.4790405005	17.1174248678	6.4402167855	47.4790405005	17.1174248678
C125	46.5114779367	1.3420635144	27.103015114	29.5757287518	1.8545967762	15.7380463503	39.3044364317	3.4194975067	16.5402498285	6.7828381651	0	3.2547576521	4.6119688919	13.1145544534	6.8241150272	4.6119688919	13.1145544534	6.8241150272
C1250	22.0040996384	43.2683756609	31.1409661644	11.9190869912	25.4118306535	18.6543206638	2.9886374819	11.0245231393	8.0863304447	0.3037221606	0.2801925927	0.2914833001	4.6465852866	15.8555871972	7.5628688191	4.6465852866	15.8555871972	7.5628688191
C1251	10.4740587414	67.3628248138	34.9181104402	4.7000150437	37.0258786493	20.8362620888	2.583969838	8.5335193444	6.3581619985	10.3974438185	31.10016811	21.1659269168	2.3887410383	44.4606751627	13.3347369127	2.3887410383	44.4606751627	13.3347369127
C1252	14.7033567028	6.5052800907	11.1807946511	0	0	0	20.369778245	2.0718830379	8.7622149213	0	0.2808411867	0.146079015	3.7258730169	15.8922899453	6.8912504181	3.7258730169	15.8922899453	6.8912504181
C1254	0	0	0	0	0	0	0	0	0	0	0	0	0	0	0	0	0	0
C1256	1.9059906837	29.6351648576	13.8207044992	2.4888911397	4.4948213533	3.4902003662	1.1982222497	6.3307537269	4.4541259183	0.2029501474	4.2126178003	2.2885712349	21.734259265	30.9016748937	24.1193764634	21.734259265	30.9016748937	24.1193764634
C1257	6.5348252013	34.3612230431	18.4913142306	2.2974379751	3.227051228	2.7614772128	1.1060513074	11.156293281	7.4815835097	0.4683464941	3.2836815674	1.9327377368	17.7695482342	25.2646660669	19.7195781195	17.7695482342	25.2646660669	19.7195781195
C126	1814.8143130348	3770.6571389501	2655.2038389845	3588.8220689921	2676.0428843756	3133.1859690461	4099.7325310149	1599.5633483812	2513.7101071784	11542.0852786524	4921.2438345547	8098.2670553329	57.4848979743	25259.9268018277	6614.4885357698	57.4848979743	25259.9268018277	6614.4885357698
C1262	4.0560984008	52.7600647355	24.9832928755	8.8982149434	1.4879408618	5.1991950282	3.569875944	38.7513572329	25.8878129122	0.9069772106	5.0202783165	3.0465030437	8.325399017	42.0871678552	17.1093113829	8.325399017	42.0871678552	17.1093113829
C1263	8.020012747	15.9675056771	11.4349036204	1.8327289301	5.5163716609	3.6715094761	5.146909209	11.0186507015	8.8717426078	0	3.4466872911	1.7927879113	10.2884902624	35.757652377	16.9148873899	10.2884902624	35.757652377	16.9148873899
C1265	24.060038241	5.3225018924	16.0088650686	43.9854943227	0	22.0290568566	111.7614571091	0	40.8637841328	5.9778043425	0	2.868460658	54.8719480664	65.0139134127	57.5106171257	54.8719480664	65.0139134127	57.5106171257
C1266	6.0929017704	76.1538975796	36.1968172157	2.7846931658	18.6260222987	10.692280834	4.4687655701	42.4989418535	28.5938179014	0	3.8404527169	1.9976042568	6.3688304231	16.4639550513	8.995312776	6.3688304231	16.4639550513	8.995312776
C1267	2.9406713406	3.9031680544	3.3542383953	0	10.787571248	5.3848805649	3.5946667491	4.1437660758	3.9429967146	2.5571718576	17.5244900492	10.3423942614	13.4131428607	530.8024841737	148.024058981	13.4131428607	530.8024841737	148.024058981
C1268	0	50.3218360734	21.6223632095	0	64.1905065996	32.0422645187	2.1389752557	9.8628481804	7.0387379368	0	3.0080179995	1.5646149044	0	189.1313844732	49.2069451343	0	189.1313844732	49.2069451343
C1269	0	44.9131666535	19.2983578909	17.6745365315	0	8.8518584629	7.0908494777	16.3480086278	12.9632768698	1.8015300758	16.6196428285	9.5091435512	0	94.04752406	24.4686590188	0	94.04752406	24.4686590188
C127	6.4663977122	52.7234218868	26.3421863507	0	1.6943829185	0.8457927589	10.1629321703	21.478159241	17.3409279594	0	16.19762572	8.4251645505	11.5872700105	29.9540543472	16.3658177469	11.5872700105	29.9540543472	16.3658177469
C1274	9.6679605717	8.020208331	8.9599518779	0	0	0	0.8863561847	5.1087526962	3.5649011392	5.4045902274	13.2957142628	9.5091435512	28.9393150761	74.4542898808	40.7810983647	28.9393150761	74.4542898808	40.7810983647
C1275	5.6012787439	60.963767707	29.3895173685	18.4320166685	34.9311830887	26.6679799407	9.0380192549	25.5729563534	19.5272218245	7.5149540305	24.2646785296	16.2272917224	11.4969795949	25.4276639125	15.121372346	11.4969795949	25.4276639125	15.121372346
C1277	8.3185243877	88.3297584522	42.6978733697	30.4151143538	199.1551615014	114.6458442858	104.3612927164	214.5092999332	174.2354478737	80.6039424242	232.2605395234	159.4878361387	19.4706912494	83.7598606547	36.1970195659	19.4706912494	83.7598606547	36.1970195659
C1278	0	26.2292893256	11.2702410083	0	15.5341025971	7.7542280135	0	5.9670231491	3.785276846	0	4.8529357059	2.524245379	0	0	0	0	0	0
C128	0	25.1058045711	10.7875003669	0	0	0	0.4335276481	8.9955122851	5.8649599373	0	0.2032217632	0.1057054179	6.7402727943	32.5831874256	13.4639103646	6.7402727943	32.5831874256	13.4639103646
C1281	1.1607913186	12.325793856	5.9581866233	0	0	0	1.2770526609	1.9628365622	1.7120906787	0	1.5963604296	0.8303438747	9.9274906041	47.0495426013	19.585659083	9.9274906041	47.0495426013	19.585659083
C1283	0	0	0	11.7294651527	0	5.8744151618	4.7057455625	2.7122832496	3.4411607691	31.0845825808	22.0587986633	26.3898380536	0	104.0222614603	27.0638198238	0	104.0222614603	27.0638198238
C1285	48.3398028586	0	27.5690827013	79.5354143916	0	39.8333630831	35.4542473886	0	12.9632768698	84.6719135631	4.9858928485	43.2233797782	16.5367514721	0	12.2343295094	16.5367514721	0	12.2343295094
C129	51.9746562519	14.5234160164	35.8825502755	0	0	0	40.1265125483	13.2985981037	23.1077946993	7.6460288101	1.4107371238	4.4027535681	18.716013294	8.8701153183	16.1543730731	18.716013294	8.8701153183	16.1543730731
C1290	13.1359938056	7.1326928913	10.5564863203	2.1831491824	7.6662942879	4.92019544	10.0723657133	6.5627158155	7.8459630056	2.8928122537	1.0264246417	1.922014248	19.7452356832	83.2530112872	36.2682661599	19.7452356832	83.2530112872	36.2682661599
C1294	5.1641057688	50.2651886031	24.5432077706	0	0	0	0	11.6429719983	7.385906041	0	2.9591071378	1.5391740116	3.9257979104	22.326729289	8.7132297969	3.9257979104	22.326729289	8.7132297969
C1296	300.6232280136	548.0314723101	406.9299794485	157.9994268536	172.2149291176	165.0954431953	88.6586969075	48.4304767393	63.1392801813	220.5415821774	101.4812429961	158.6125707052	201.3608509189	2309.9036106691	749.9474759323	201.3608509189	2309.9036106691	749.9474759323
C13	6.4014614216	48.8559810892	24.6433841289	19.0171600548	158.5112509909	88.6490541983	22.8884903209	187.3997066111	127.2488191424	13.7177732303	23.1092176472	18.6027153784	13.6868804701	277.6285753713	82.3574743846	13.6868804701	277.6285753713	82.3574743846
C130	4.0375350214	52.5185999083	24.8689528623	0	2.9622621276	1.4786857387	2.9612815325	8.5340720096	6.4964705595	1.5047104752	6.6630696191	4.187821281	16.5745930086	15.7104559643	16.3497675824	16.5745930086	15.7104559643	16.3497675824
C1301	0	29.2737604081	12.5783939825	98.5600891304	193.2773181932	145.8405153005	1010.1013565031	1574.6311087991	1368.2198599562	42.0106805179	166.819664891	106.9298389734	2.7944047626	15.8922899453	6.2021253763	2.7944047626	15.8922899453	6.2021253763
C1302	0	387.1942709976	166.3702244079	0	107.8757124799	53.8488056494	0	36.796642753	23.3425405503	1.7534892738	7.2794035589	4.6277831949	24.1436571492	724.6884215066	206.4067325232	24.1436571492	724.6884215066	206.4067325232
C1304	23.8328919105	11.2247970192	18.4154264841	32.3263037433	4.9354901135	18.6535078393	5.3567582928	1.3000050434	2.7832917985	15.9017409633	3.5683350779	9.4865430912	28.4919701289	86.0053338217	43.4554144012	28.4919701289	86.0053338217	43.4554144012
C1305	7.1529843419	3.1647308549	5.4393055059	5.230707433	0.874667939	3.0562835639	2.0985081562	3.6285951583	3.0691433886	0	1.3116042448	0.6822284808	14.1381776099	115.9707644658	40.6323024653	14.1381776099	115.9707644658	40.6323024653
C1306	5.2985069199	9.8458293264	7.2524073412	15.498392394	0	7.7619900035	9.3267029166	4.0317723981	5.9677788112	11.452970482	4.007679637	7.5803164536	42.2936937048	37.7978787889	41.1240024951	42.2936937048	37.7978787889	41.1240024951
C1307	40.1380732741	29.967451413	35.7679449738	71.0855619148	32.2093359537	51.6795409668	53.6644562073	13.4328720182	28.1429054604	72.9235468128	24.8684205309	47.9277632692	30.9900812539	223.6971617896	81.1273271971	30.9900812539	223.6971617896	81.1273271971
C1308	13.4430689854	31.2253444353	21.0837841992	8.1920074082	12.3286528548	10.2569153618	2.4649143423	8.0507455187	6.008375946	3.3399795691	6.1624580393	4.8080864363	12.7744217721	14.5300936643	13.2312008028	12.7744217721	14.5300936643	13.2312008028
C131	2.5757705173	106.8385416353	47.3755568974	0	1.1811209396	0.5895854633	1.4168759449	36.477240054	23.6579802874	0.9599393835	10.1840804048	5.757858985	5.1400729941	35.4966476151	13.0380445867	5.1400729941	35.4966476151	13.0380445867
C1310	0	0	0	0	9.5184452188	4.7513652044	3.8061177344	0	1.3916458993	0	2.6762513084	1.392047084	14.7939075669	8.4135652652	13.1339125616	14.7939075669	8.4135652652	13.1339125616
C1311	90.0595926819	25.0011098064	62.1051646173	78.5551335915	14.5753673242	46.6180652745	31.9472634517	2.6127499193	13.3384442655	49.1386485399	12.9519551784	30.3162080552	118.1341022591	89.7072713511	110.7381985453	118.1341022591	89.7072713511	110.7381985453
C1312	11.2921779478	1.2490137774	6.9768158623	0	0	0	38.6498568866	3.5802138895	16.4028663326	0.3506978548	0.3235290471	0.3365660505	10.7305142885	45.7697950425	19.8468012042	10.7305142885	45.7697950425	19.8468012042
C1315	0	19.4421955918	8.3539522299	0	0	0	0	6.192193834	3.9281174817	0	0	0	3.0369380062	43.1790519269	13.4808461009	3.0369380062	43.1790519269	13.4808461009
C1316	4.2430528361	7.5091008662	5.6464133308	19.3924023066	0	9.7122094358	9.8547176609	1.4947452778	4.5514350854	7.3794137775	2.1881974626	4.679212376	29.030449478	73.3784289259	40.5686116798	29.030449478	73.3784289259	40.5686116798
C1317	0	0	0	0	0	0	0	0	0	0	0	0	0	0	0	0	0	0
C1318	19.2830907578	20.4756356953	19.7955052839	5.2878736344	10.6107258177	7.9449057516	4.9500329004	17.1185090344	12.669300919	6.8271098775	10.2760250604	8.6210566224	21.988758788	15.631760602	20.3348372993	21.988758788	15.631760602	20.3348372993
C1319	1282.0196017427	426.3460490203	914.3524856473	817.7730472252	196.0433621029	507.4214378502	755.2947865558	22.2328987528	290.2652196804	542.9072559234	48.6071284648	285.7979744062	54.8133241902	80.6839335685	61.5441671956	54.8133241902	80.6839335685	61.5441671956
C132	0	46.0701803144	19.7955052839	0	10.6107258177	5.2966038344	2.4245059104	9.7820051625	7.0918535756	0	5.6825945034	2.955790842	8.4813783897	45.5554166114	18.127054964	8.4813783897	45.5554166114	18.127054964
C1320	469.7988189867	3500.1541962626	1771.8865354555	174.8820858611	1723.41198492	947.8687355877	121.612340139	981.3236865744	666.9840225612	139.4340868315	1247.949957509	716.0265318418	44.8451463113	313.633384704	114.7766816626	44.8451463113	313.633384704	114.7766816626
C1322	2.8381814547	22.60279624	11.330671255	2.3060610667	3.470532305	2.8873354236	2.5442145356	10.1316746947	7.3574415907	0.1175260907	7.6979096318	4.0604483309	6.4728303349	16.3609633753	9.0454589938	6.4728303349	16.3609633753	9.0454589938
C1323	39.2999232521	30.4284098905	35.4879978716	88.3111703493	39.0455015008	63.7190043647	30.0250586934	11.0756810193	18.0042170169	93.3702525139	15.7635962605	53.0032962421	15.8717003688	15.9291630078	15.8866506159	15.8717003688	15.9291630078	15.8866506159
C1324	2.6612410322	23.313039963	11.5349374681	8.7572929873	13.6675110834	11.2083486872	0.7807420994	8.1000314242	5.4238506843	1.9835851513	7.6856447831	4.9495007432	6.6762249533	77.6636793708	25.1452684939	6.6762249533	77.6636793708	25.1452684939
C1325	1502.0437786506	1769.6624552781	1617.0345794482	1333.7166843747	2007.8953266369	1670.2494760994	32.0706789965	216.6288838925	149.1481365947	529.7634170108	1113.2740007985	833.2753495823	12.2467826119	12.437444305	12.2963877026	12.2467826119	12.437444305	12.2963877026
C1326	13.0294360936	41.0733376803	25.0793824635	13.8949048732	111.5268904408	62.6303031861	16.7234957682	139.3070404432	94.4863335787	2.4279082252	4.8529357059	3.6892817078	4.3334769242	42.2490415777	14.198096246	4.3334769242	42.2490415777	14.198096246
C133	4.2464568095	0.5636343761	2.664016054	3.1052735663	0	1.5552001632	16.5069173461	0	6.0354895559	0.474771464	0.4379905872	0.4556399601	11.1372666352	8.2616958561	10.3891197639	11.1372666352	8.2616958561	10.3891197639
C134	6.0321463396	0	3.440244508	0	0	0	99.544617668	0	36.3968927499	1.1240315858	0	0.5393686707	24.0748718012	9.7798707356	20.3556935427	24.0748718012	9.7798707356	20.3556935427
C1342	10.3382976817	13.7220751913	11.7922443585	20.1600182312	21.4908645956	20.8243428097	6.0660001391	16.8987960278	12.9379579697	12.072362676	15.4023838323	13.8044669166	29.8652009007	44.6970654712	33.7240567336	29.8652009007	44.6970654712	33.7240567336
C1343	36.5425001208	58.6380115748	46.0365331537	9.97095183	12.004716072	10.9861550939	1.2000742161	3.6890405868	2.7789899565	10.9762466134	8.2507407674	9.5585798743	23.6336674825	33.6022452012	26.2272257025	23.6336674825	33.6022452012	26.2272257025
C1344	99.495371151	581.9378676321	306.7919982335	64.9617938357	196.5326690571	130.6386206769	20.4486697177	64.9393301668	48.6720338059	84.856113385	197.9140704235	143.6629970761	5.6104547984	19.4991380894	9.2239200019	5.6104547984	19.4991380894	9.2239200019
C1345	18.2975105635	45.7971718384	30.1136069269	16.2474813597	106.4373696468	61.2679744278	17.6378315157	32.2661251768	26.9175242381	32.5369676359	56.4378448763	44.9689639748	9.5382349231	54.2456830134	21.1699212844	9.5382349231	54.2456830134	21.1699212844
C1346	14.9880563017	1.7553285441	9.3021976735	2.8206396526	0	1.4126482431	24.0871860616	0.6522355097	9.2208492813	9.7750729348	0.4546785483	4.9270873264	9.5508949789	11.4353016971	10.04116738	9.5508949789	11.4353016971	10.04116738
C1347	4.495293769	5.9666263252	5.1274981839	8.2180966038	2.0613193467	5.1447903487	2.4727643879	1.9003258437	2.1096288154	4.6070976143	2.7046616195	3.6175491101	8.9705732508	91.1022990496	30.3390591656	8.9705732508	91.1022990496	30.3390591656
C1348	41.0326233567	25.4159780287	34.322439394	0	0	0	46.1454894306	2.3127996702	18.3395196027	0	5.6429484953	2.9351690454	0	0	0	0	0	0
C1349	57.7918536409	185.9573862151	112.8622149889	33.6167053384	141.3359210655	87.3873917983	49.4511971641	46.640503523	47.6681885692	26.4328718071	150.8263516542	91.135906365	41.9368734602	1712.108338129	476.4709718366	41.9368734602	1712.108338129	476.4709718366
C135	8.503146045	33.858807219	19.3980051778	89.3841772179	109.1754198592	99.2634610164	45.2148444106	44.0337551668	44.4656015041	22.1826956323	65.7777430019	44.8585775192	9.6962478511	0	7.1735426039	9.6962478511	0	7.1735426039
C1350	134.3723432008	130.1056018137	132.5390032595	102.6667595108	59.5563829316	81.1471585133	61.5586680787	15.9707650838	32.6392505817	55.7859217747	79.4780558319	68.1093407395	93.845426612	574.7711530224	218.9694820354	93.845426612	574.7711530224	218.9694820354
C1352	142.745664321	236.1728779489	182.8896118464	53.4060313632	69.4139109466	61.3967567705	105.6689996016	144.6848745709	130.4193457049	31.0530908552	39.6041554552	35.5009110223	47.3182368086	48.4393409434	47.6099182226	47.3182368086	48.4393409434	47.6099182226
C1353	4.0313849299	21.0467858532	11.3425883284	1.4739998097	36.9718740411	19.1936336968	7.2933680272	53.5123363146	36.6131119147	3.0048369124	29.4761327149	16.7738316315	17.1622848484	49.6739969045	25.6209657586	17.1622848484	49.6739969045	25.6209657586
C1354	562.9195755546	519.4535357519	544.2430213343	322.5602916994	151.1407588681	236.9920308208	130.6470157628	93.948875114	107.3669616023	145.4323484126	244.9054654783	197.173103145	715.1060153857	570.2965153569	677.4304432289	715.1060153857	570.2965153569	677.4304432289
C1359	79.8372309656	9.5371527121	49.6305862113	0	1.4643761875	0.7309792622	25.1789327043	3.3750130934	11.3472665632	6.2482932267	1.9214111958	3.9976736772	51.8924757732	188.9816198023	87.5594170771	51.8924757732	188.9816198023	87.5594170771
C136	179.4631526866	43.5014942764	121.0429401088	96.5644876864	25.0964236428	60.8894520147	56.4774332161	3.4973535139	22.868669854	84.4331174214	21.551585529	51.725406888	149.1289914085	176.4345119989	156.2331600651	149.1289914085	176.4345119989	156.2331600651
C1364	0	0	0	4.2723217444	12.8593564546	8.5587505668	13.7121062748	22.7221080182	19.4277454016	15.6768908584	32.9421132356	24.6573638019	13.3243141	37.8889031809	19.7153654346	13.3243141	37.8889031809	19.7153654346
C1365	0	14.1933383797	6.0986152642	9.7745542939	4.9034414764	7.3430189522	3.9214546354	21.4722423927	15.0550783647	0.9963007237	5.5146996658	3.3465374343	39.6297402702	17.3370435767	33.8297747798	39.6297402702	17.3370435767	33.8297747798
C1366	6.4703064757	2.6424833091	4.8255615842	53.6842234422	15.5194960126	34.6333644233	24.0928863072	1.4728195361	9.743484124	5.9356477533	2.2245473969	4.0053258835	6.8106226091	8.0694278989	7.1381301933	6.8106226091	8.0694278989	7.1381301933
C1367	426.9032312386	71.9985050658	274.4072276571	171.4832183397	205.8139286936	188.6202337731	74.1115755069	23.2621185475	41.854406857	40.1395297136	41.8101147805	41.0084813937	63.6417155709	35.5592192339	56.3353985345	63.6417155709	35.5592192339	56.3353985345
C1368	7.5080970397	1.9931070916	5.1384077545	0	0	0	33.0403411834	48.2440169504	42.6850367739	5.5962423632	1.0325395119	3.2224409094	10.2738966592	34.0838899253	16.4686222758	10.2738966592	34.0838899253	16.4686222758
C1369	0	40.728710133	17.5003742365	0	11.7256209217	5.8531310488	0.9377391519	12.4312982274	8.2288627087	0.4764916505	2.6374650576	1.6005179034	4.3738509328	49.7497772201	16.1794575034	4.3738509328	49.7497772201	16.1794575034
C137	2.273714954	14.4859845318	7.5211015565	19.9521829917	22.5204451311	21.2341939803	2.6682062468	0.5767097116	1.341431872	3.5589505235	7.035506017	5.367274324	14.0008321097	35.3890167855	19.5654676819	14.0008321097	35.3890167855	19.5654676819
C1370	9.6869173572	9.1839248339	9.4707907633	5.0597692816	0	2.5340614423	13.1945414791	4.6800181562	7.7932170359	37.6484461725	35.2075727684	36.3788304627	4.7340504214	35.8978784647	12.842047838	4.7340504214	35.8978784647	12.842047838
C1373	0	0	0	5.140403055	2.5787022904	3.8616673374	0	2.3773000594	1.5080784247	52.9190488006	16.9176045525	34.1929652938	4.809493456	4.5587445261	4.7442552679	4.809493456	4.5587445261	4.7442552679
C1374	14.3527857856	24.3058431439	18.6294306388	38.9062904434	67.1764605064	53.0180386618	38.8405506805	22.3867979298	28.4028487041	13.8336285625	18.207016849	16.1084382534	25.9609216658	16.0483152323	23.3819256823	25.9609216658	16.0483152323	23.3819256823
C1377	53.7257601321	183.1382658056	109.3319227817	98.2190507597	188.1292702072	143.0999402725	156.7224949444	135.7549384275	143.4213891473	182.0231080059	314.0134868537	250.6776552892	25.0626198781	684.9631957055	196.7511607263	25.0626198781	684.9631957055	196.7511607263
C1378	2.6568693837	3.205887519	2.8927723327	36.6495608639	41.2009908034	38.9215186624	19.309339252	197.471299973	132.3292367617	0.6301039485	1.6608267303	1.1662324647	7.1610208291	16.4470516067	9.5769985277	7.1610208291	16.4470516067	9.5769985277
C1379	7.7273115519	2.2792222216	5.3863682261	10.9874551917	3.1496558388	7.0750255598	6.926949064	0.3629576125	2.7629758	23.0385452031	22.4344959641	22.7243501276	4.8953076134	30.6245587267	11.5893729659	4.8953076134	30.6245587267	11.5893729659
C138	11.2882515994	8.4686260986	10.0767106174	175.8604093827	81.9195257497	128.9675150602	46.0757284561	1.2448587933	17.6365471962	147.0589752567	52.1403731964	97.6872429373	13.9914563915	70.0233303849	28.5694565317	13.9914563915	70.0233303849	28.5694565317
C1380	29.0038817152	38.4969999887	33.0828992415	0	35.4659876646	17.7037169258	7.0908494777	34.739518334	24.6302260527	39.6336616679	408.843213581	231.6773156109	99.2205088324	250.7933974933	138.65573444	99.2205088324	250.7933974933	138.65573444
C1382	3.6254852144	0	2.0676812026	19.8838535979	6.6498726871	13.2777876944	57.6131520065	6.1305032354	24.9543079744	145.4735536218	71.8799552332	107.1939818498	4.134187868	7.8372936717	5.0976372956	4.134187868	7.8372936717	5.0976372956
C1385	6.9970957943	72.5411940659	35.1601838223	1.7286189266	3.8155396697	2.7703565607	6.8656979067	49.7651649295	34.0796629221	2.1495748734	3.2183858178	2.7055148757	15.8499356955	38.3254580675	21.6974675544	15.8499356955	38.3254580675	21.6974675544
C1388	35.7493378657	48.9809324475	41.4347095892	6.3247116019	2.1152100486	4.2234357372	40.5985891665	15.1125586293	24.4311168981	13.3230802665	4.3612984285	8.6616263006	1.3150140059	14.9574493603	4.8644120598	1.3150140059	14.9574493603	4.8644120598
C139	3.2674126006	15.9017957772	8.6961736175	0	29.9654756889	14.9580015693	0	7.3666952458	4.6731812913	0.4059002949	21.3439301881	11.2967771593	2.4839153446	31.7845798906	10.1071672799	2.4839153446	31.7845798906	10.1071672799
C1390	162.1343117501	0	92.4681936007	235.3818344834	0	117.8852231784	234.3334107806	36.2859515826	108.6988283476	106.6311044872	68.8592228543	86.9841313049	462.2096526312	139.164917359	378.1620229439	462.2096526312	139.164917359	378.1620229439
C1391	45.7437764088	17.3474135752	33.5423839532	0	0	0	38.3431119906	5.5250214344	17.5244298425	26.7894194607	0	12.8549533192	81.9692063708	21.1897199271	66.1560040138	81.9692063708	21.1897199271	66.1560040138
C1392	0	5.8547520816	2.5156787965	8.0640072925	16.181356872	12.1159812711	3.2352000742	5.5940842023	4.7315960575	41.0974048545	19.7150513053	29.9754138762	0	157.3336704587	40.9340274836	0	157.3336704587	40.9340274836
C1396	98.4274291677	12.5804590183	61.5405722117	65.3117946003	9.3611155458	37.3826419384	96.7886303193	9.8628481804	41.6458661258	41.0294752597	9.0240539986	24.381915593	79.813742642	120.5712576017	90.4177616842	79.813742642	120.5712576017	90.4177616842
C1397	2.3897103445	5.8151036477	3.8615385589	23.3000662176	47.4847944325	35.3724660135	11.1004607512	79.9756206501	54.7925231939	7.124787117	7.8052295496	7.4787179684	9.9917317021	23.2465098974	13.4402716958	9.9917317021	23.2465098974	13.4402716958
C1398	23.0856441689	48.7765727494	34.1245615118	9.9050556864	16.8510792525	13.3723335792	17.1046626086	11.7508132777	13.7083624095	8.6035688667	18.5467669669	13.7755046553	8.5958725943	40.4839642399	16.8923040957	8.5958725943	40.4839642399	16.8923040957
C1399	224.442415552	247.9659705155	234.5500524963	1043.5774143217	521.1348757302	782.7874174182	163.1872978609	12.3398916227	67.4948261141	242.9581875219	84.5249371574	160.5494303583	14.0542121886	58.8949568562	25.7205787664	14.0542121886	58.8949568562	25.7205787664
C14	0	0	0	0	0	0	0	0	0	0	0	0	0	0	0	0	0	0
C1400	34.4563510612	56.7733535187	44.045554686	4.3442463529	0	2.1757093192	6.100040544	3.0136480551	4.1421379628	2.2140016083	4.493458987	3.3996570762	5.4194516609	11.5580290511	7.0165458803	5.4194516609	11.5580290511	7.0165458803
C1405	0	17.8998789756	7.6912472759	0	0	0	0	0	0	0	0	0	0	51.0172874678	13.2733383849	0	51.0172874678	13.2733383849
C1407	98.691799137	915.4357075906	449.631566358	25.1754374009	298.8946570175	161.8090940489	30.3004104511	79.3177467385	61.3953439654	13.0442494758	282.298820942	153.096508355	145.908822338	621.4272985448	269.6260553832	145.908822338	621.4272985448	269.6260553832
C1408	4.2280620196	1.7267471577	3.153293238	271.1290193824	39.9686971585	155.7396793805	576.7899560876	86.7555669839	265.9287811848	2921.9838195797	2768.1860906861	2841.9862201898	5.5630546427	18.9828643033	9.0545314249	5.5630546427	18.9828643033	9.0545314249
C1409	34.4920848969	14.0866215498	25.72423431	106.7116754494	0	53.4439274114	13.6218950493	0	4.9806274289	22.7426240398	5.4732357586	13.7599842091	15.1276047301	0	11.1918051903	15.1276047301	0	11.1918051903
C1410	48.3398028586	33.9140237996	42.1413121291	103.5222853986	51.9323390803	77.7698993528	97.7524249428	14.0125788238	44.6307103661	40.6631074255	22.080382615	30.9973380695	67.7219345999	154.50664667	90.3010035218	67.7219345999	154.50664667	90.3010035218
C1411	46.6826346525	53.9669893156	49.8125872648	5.5060078242	11.0484371245	8.2726472406	14.7263730263	5.9415593235	9.1535855451	5.2380191678	9.1467138127	7.2711193351	9.7307295291	13.0212788172	10.5868427476	9.7307295291	13.0212788172	10.5868427476
C1412	21.7086208911	43.5274762089	31.0837798938	0	5.9303402149	2.9602746561	1.3550576227	5.6624237999	4.0875044476	1.3770858171	4.7640075647	3.1387867933	3.1601645483	38.9402706514	12.4691944738	3.1601645483	38.9402706514	12.4691944738
C1413	0	6.8879436254	2.9596221135	18.9741348058	9.5184452188	14.2540956131	41.867295078	4.3875170214	18.0913966904	21.2739507482	3.5683350779	12.0644080616	0	0	0	0	0	0
C1416	34.8599514202	77.5221939403	53.1911287993	35.7779179701	66.7445916037	51.2356920304	11.2138650752	13.9609727059	12.9565368645	63.248692393	81.057483303	72.5119014864	11.1582470938	11.8985602364	11.3508568412	11.1582470938	11.8985602364	11.3508568412
C1418	2.2766487798	0	1.2984148627	0	0	0	106.8659637416	19.2484617714	51.2843959779	13.5754008293	18.0028260058	15.8783177069	0	0	0	0	0	0
C1419	0	0	0	0	0	0	0	0	0	0	9.2646954386	4.8190139054	11.7060155875	20.8044522921	14.0731863084	11.7060155875	20.8044522921	14.0731863084
C142	13.7276190727	5.359040807	10.1317956106	7.381242373	1.4811310638	4.436057216	4.1457941454	1.0240886412	2.1654901865	15.6489889423	31.37195279	23.8272590127	24.8618895129	15.7104559643	22.4809304258	24.8618895129	15.7104559643	22.4809304258
C1420	4.3745524075	15.4836418687	9.1479228963	7.9973626041	14.7103244291	11.348302017	5.3474381392	4.0067820733	4.4969714596	2.1737470336	6.5173723323	4.4330755624	15.7964698979	40.1904192006	22.1431253104	15.7964698979	40.1904192006	22.1431253104
C1421	15.9085498752	2.8793862696	10.310159002	0	6.6317036361	3.3103773965	3.7125246753	3.0568766133	3.2966038105	3.5033853319	11.9334484572	7.8882668095	12.3686768182	18.7581127223	14.0310377365	12.3686768182	18.7581127223	14.0310377365
C1422	10.5113358556	0	5.994809047	13.7259698596	0	6.8743156148	14.3174811795	0	5.2349573402	6.1558665995	0	2.953904167	1.7123161099	29.2147627931	8.867719687	1.7123161099	29.2147627931	8.867719687
C1423	0	44.9131666535	19.2983578909	17.6745365315	0	8.8518584629	7.0908494777	16.3480086278	12.9632768698	1.8015300758	16.6196428285	9.5091435512	0	94.04752406	24.4686590188	0	94.04752406	24.4686590188
C1425	0	28.9123559586	12.4231051679	0	0	0	0	5.5250214344	3.5048859685	1.6236011794	10.4847376362	6.2327046396	0	28.2529599028	7.3506671126	0	28.2529599028	7.3506671126
C143	21.0179644404	11.7462110728	17.0340633242	18.2008942025	12.1740615965	15.1924530045	7.3020189763	0	2.6698661139	31.3319400019	0.3803241149	15.2325152184	94.606807011	39.4567198642	80.2582243052	94.606807011	39.4567198642	80.2582243052
C1433	494.3933272951	1099.4671086601	754.3823517444	113.6994131661	156.2337904881	134.9314900181	107.4268223875	128.4091188543	120.7372787083	269.9096995192	519.3818801484	399.6721850153	17.4730596652	37.9953598693	22.8124151772	17.4730596652	37.9953598693	22.8124151772
C1435	2.7640775003	1.2229247168	2.1018726237	6.7375517848	10.1397536535	8.4358442271	22.9758334252	1.168477118	9.1419871607	5.1505885979	0	2.471519627	1.050637822	11.9503381312	3.886449322	1.050637822	11.9503381312	3.886449322
C1436	167.632472554	51.2880053526	117.6414045895	13.5049397491	46.9024836869	30.1761422963	5.001275477	13.9326627476	10.667044252	10.800477411	10.3544924482	10.5684991715	11.0156245716	51.5923615616	21.5726100045	11.0156245716	51.5923615616	21.5726100045
C1438	5.2668740428	0	3.0037955779	0	0	0	0	1.1132505875	0.7062083668	8.8328750732	0	4.2384717185	9.0088272945	51.2348451969	19.9949116609	9.0088272945	51.2348451969	19.9949116609
C1442	4.8339802859	13069.7314961668	5618.579054517	17.6745365315	17768.4598199785	8878.4140383049	0	2484.89731142	1576.3344673705	0	2178.8351748159	1133.3170177832	0	6019.0415398382	1565.9941772042	0	6019.0415398382	1565.9941772042
C1443	0	0	0	0	8.6300569984	4.307904452	0	2.9835115746	1.892638423	87.6744636895	144.77924856	117.3774101256	0	22.8848975213	5.9540403612	0	22.8848975213	5.9540403612
C1446	17.1954510592	3.9693234452	11.5124283907	25.9688370436	2.7426028597	14.3748930335	13.7084748907	0	5.0122839592	9.1946736285	1.5422465167	5.2142780605	26.4284382636	4.8484952376	20.8139122798	26.4284382636	4.8484952376	20.8139122798
C1447	1667.2517363473	1875.2554074747	1756.6270707343	1615.987239156	2175.0939953357	1895.0790788173	2056.788432364	762.0846231825	1235.472303899	6041.419988678	1241.5427180981	3544.7728549733	69.052846579	217.5477912515	107.6872732003	69.052846579	217.5477912515	107.6872732003
C1450	45.6379791634	50.7000368513	47.8130518249	14.0877235833	2.9243416034	8.5152478813	8.1854459709	4.2124128029	5.6650886532	8.9869626278	5.7555525127	7.3061507347	9.8477517238	33.6035769326	16.0283842556	9.8477517238	33.6035769326	16.0283842556
C1451	34.8524010734	52.0422407255	42.2385575707	55.7511615283	31.9631740681	43.8768046032	22.3668153279	84.7169953272	61.9196521103	24.3540176915	164.7601628553	97.386009994	34.774814824	84.7588797084	47.7793362322	34.774814824	84.7588797084	47.7793362322
C1452	7.0576112174	6.6911452361	6.9001475561	46.0800416713	11.0957875694	28.6167938594	2.218422908	0.8524318784	1.3518845879	10.8966833443	0	5.2287939994	17.2454693923	45.7697950425	24.6667386394	17.2454693923	45.7697950425	24.6667386394
C1453	38.6718422869	57.7454999831	46.8674405921	88.3726826574	53.1989814969	70.8148677033	21.2725484332	96.0445506881	68.7053674101	90.0765037906	4.9858928485	45.8167825648	55.1225049069	109.7221114033	69.32786722	55.1225049069	109.7221114033	69.32786722
C1455	35.7994771895	0	20.4171032759	0	18.7609934748	9.3650096782	30.0076528622	17.2957192729	21.9436338898	19.0596660195	7.0332401535	12.804143227	52.4862111939	0	38.8306980081	52.4862111939	0	38.8306980081
C1456	9.5030671688	2.5226938951	6.5037297432	2.3164114305	0	1.1601178955	14.8691421723	0.8034591314	5.9463505211	6.3748936794	1.7425262858	3.9653764931	1.4448627857	14.3800971857	4.810266001	1.4448627857	14.3800971857	4.810266001
C146	9.7750847886	19.4617797727	13.9372786509	42.8889030514	71.7179251944	57.2796159816	9.3202439811	12.3968624982	11.2719462865	14.2076346976	14.1151869563	14.1595481788	5.5733280585	15.8482669815	8.2465932981	5.5733280585	15.8482669815	8.2465932981
C1460	0	5.7119532504	2.4543207771	0	7.8933448156	3.9401565109	4.734439133	18.1921437474	13.2715499173	11.2266081554	47.3457142041	30.0138932264	17.1753658582	6.9771029028	14.5220496616	17.1753658582	6.9771029028	14.5220496616
C1461	136.2087410801	603.100542297	336.8235217238	136.523282925	435.0397585255	285.5350976164	32.7859321977	210.9800658915	145.8262391487	34.2988773748	124.9395891502	81.4454731093	19.7898829092	22.1686786719	20.4087821622	19.7898829092	22.1686786719	20.4087821622
C1463	3.5825437652	4.7551285942	4.0863818014	0	1.6427773474	0.8200325733	0	3.7861822012	2.4018254099	0	3.3872013176	1.761846394	2.0426105879	37.7542725605	11.333833175	2.0426105879	37.7542725605	11.333833175
C1464	45.3185651799	0	25.8460150324	6.6279511993	1.1083121145	3.8726880775	49.635946344	0	18.1485876178	6.3053552653	1.6619642828	3.89010418	17.9148140947	5.8779702537	14.7831481572	17.9148140947	5.8779702537	14.7831481572
C1465	0	0	0	8.8372682657	0	4.4259292315	28.3633979109	0	10.3706214959	84.6719135631	8.3098214142	44.9523149693	11.0245009814	0	8.1562196729	11.0245009814	0	8.1562196729
C1466	9.4258580532	4.6916210337	7.3916438762	12.9239515873	21.6111610978	17.2603851163	6.0491220085	4.2336975599	4.8974783901	3.073729111	4.0508645291	3.5819842607	34.9323920912	66.8590495195	43.2388573813	34.9323920912	66.8590495195	43.2388573813
C1467	1.9442455144	9.0321244234	4.9897761253	0	5.3492088833	2.6701887099	1.4259835038	4.5204720827	3.3890219695	1.4491646891	5.0133633326	3.3030759092	23.2790082706	78.8047435305	37.7253246029	23.2790082706	78.8047435305	37.7253246029
C1469	17.4693346964	35.5536100006	25.2398136678	60.6796588345	82.2418798114	71.4429698715	14.9481191548	25.1087607761	21.3936851444	11.0678159608	9.0091628204	9.9970114022	11.9523055194	30.2110858366	16.7027534886	11.9523055194	30.2110858366	16.7027534886
C147	80.8684618656	458.1575835296	242.9826266134	151.6801371682	547.0839704338	349.055650906	296.5600068025	700.296466808	552.6767061591	63.7988284883	177.6521106632	123.0193990531	19.9600340189	224.7623863695	73.244147301	19.9600340189	224.7623863695	73.244147301
C1470	24.9092160613	121.2278078076	66.2955353428	0	129.4508549759	64.6185667793	27.4040476874	24.57009532	25.6062845464	52.6046782137	91.3493779938	72.7576609254	9.4681008428	107.6936353942	35.0237668309	9.4681008428	107.6936353942	35.0237668309
C1471	87.2199118698	107.2707410872	95.8353827234	11.7028677261	42.5632062846	27.1075620276	7.6294967736	12.1775982635	10.5146579055	0.5964249231	5.227084944	3.0050540227	9.12458698	51.8931916582	20.2518379634	9.12458698	51.8931916582	20.2518379634
C1472	2.5571055135	13.576236711	7.2918225985	4.6747868362	0	2.3412524195	0.9377391519	2.7024561364	2.0572156772	0	0	0	7.2897515547	12.437444305	8.6290440018	7.2897515547	12.437444305	8.6290440018
C1473	2.8967807235	1.7476871885	2.4030364623	6.7400657967	5.313281361	6.0278513787	3.0903403694	1.78120094	2.2598667737	33.3686391654	18.2890487425	25.5250185717	23.4229509657	15.3704535591	21.3279057716	23.4229509657	15.3704535591	21.3279057716
C1474	2.0546175305	2.3862162778	2.1970993856	7.0428011288	8.950386625	7.9950191794	4.1440699641	1.6285543529	2.5483122871	24.7900503227	25.6068295982	25.2148965265	21.9647535928	59.9604301867	31.8502159062	21.9647535928	59.9604301867	31.8502159062
C1476	1.5276214756	4.6791225428	2.8817632567	6.4447610729	8.1903637847	7.3161214469	3.188875198	0.8444837957	1.7016729078	53.559375171	45.6528250723	49.4467980094	9.3798201823	28.958578282	14.4736911878	9.3798201823	28.958578282	14.4736911878
C1478	1.0378840026	513.8405944571	221.3797340911	5.6922404418	1113.6580906014	558.7605480327	10.6571296562	951.2136902442	607.3142704373	5.4151874632	463.1698931092	243.5154365666	13.0186386589	5839.0142940274	1528.7874221668	13.0186386589	5839.0142940274	1528.7874221668
C1479	15.9594223508	13.1805473998	14.7653911271	29.1763077919	35.1273676819	32.1469251817	16.6474616884	13.9430440419	14.9318709754	23.923233057	23.8988793558	23.9105655251	49.743213222	50.5997734138	49.9660673532	49.743213222	50.5997734138	49.9660673532
C148	27.6769067347	57.3995302119	40.4481688847	45.8541591141	44.4194110211	45.1379694414	65.9727073956	23.7657171994	39.1980261625	17.083627116	11.2997277466	14.0751427385	32.5465966472	70.1130438764	42.3203849206	32.5465966472	70.1130438764	42.3203849206
C1481	2.7962009577	4.453694135	3.508395152	4.0895124146	2.0515190963	3.0721981036	2.4610079804	0.945645507	1.4997134889	3.5431043171	6.7295067237	5.2005055353	8.9279239326	38.081049758	16.5127902253	8.9279239326	38.081049758	16.5127902253
C1482	0	0	0	14.4564836616	0	7.2401755495	1.4499496131	1.2535762918	1.3253770469	25.418226868	52.6754225783	39.5960059458	0	41.6671803608	10.8406897334	0	41.6671803608	10.8406897334
C1484	35.916596526	3.5754211185	22.0201909922	42.6797332529	8.2347872122	25.4856942768	27.0011609247	5.6937243789	13.4844467796	13.7200496613	10.1874604514	11.8825800286	28.6693129846	40.7619039819	31.8154828463	28.6693129846	40.7619039819	31.8154828463
C1486	349.7507997959	38.4258673206	215.9802283816	7.152112898	4.3054608085	5.7311367432	460.8187422776	21.8305724968	182.339555386	70.8588514741	10.491379852	39.4588246613	11.5989483718	2.5371283283	9.2413043301	11.5989483718	2.5371283283	9.2413043301
C1488	3.393082316	6.0048739299	4.5153209168	51.692354439	12.4471975938	32.1021725987	63.0449245231	1.9125074196	24.2645951666	20.6540803884	1.1665710832	10.5176890794	30.9534066015	25.6721606809	29.5793671793	30.9534066015	25.6721606809	29.5793671793
C1489	13.6305796043	0	7.7737713883	5.5375157373	0	2.7733290463	116.6338224178	0	42.645286355	18.6261199684	0	8.9377787026	18.9971551246	9.8218444297	16.6099838404	18.9971551246	9.8218444297	16.6099838404
C149	0	0	0	0	0	0	0	0	0	1.8522774019	1.7087801781	1.7776375909	0	0	0	0	0	0
C1490	1.704737009	0	0.9722430131	15.5826227874	0	7.8041747318	56.2643491167	0	20.5721567717	3.4942721036	0	1.6767330416	22.3552381011	5.5277530245	17.9771750038	22.3552381011	5.5277530245	17.9771750038
C1491	11.8692038584	10.9066532956	11.4556136658	46.7357731828	5.0239659111	25.9143023306	7.0312239646	0.1929826374	2.693275893	40.8315742926	7.6906160928	23.5933672233	10.4112363731	32.5658308841	16.1752713566	10.4112363731	32.5658308841	16.1752713566
C1492	11.5926596869	14.7715164214	12.9585556928	51.711373965	9.3558436579	30.5685729836	26.5277903588	2.5483344592	11.3160378773	30.7609484955	13.5512330816	21.8093473945	30.6686840704	186.4472597001	71.1981173289	30.6686840704	186.4472597001	71.1981173289
C1493	1.8720454157	12.4238770963	6.4059725322	0	12.0179838837	5.9990711864	0	7.9138238052	5.020261069	0	4.1835652637	2.1760736026	11.7409473316	622.2021209361	170.5666734786	11.7409473316	622.2021209361	170.5666734786
C1495	30.032388159	4.4291268703	19.0311398316	4.5753232865	7.6507597503	6.1105027687	45.8893627547	1.7633047131	17.897290052	7.7725588377	0.8604495932	4.1772382159	6.659007094	21.6405650319	10.5568091511	6.659007094	21.6405650319	10.5568091511
C1496	35.9623501521	0	20.5099927357	1.3696827673	0.6871064489	1.0289580697	58.2473389157	1.7419653567	22.4022488497	6.5616238749	0.3863802314	3.3495825093	9.8249135604	24.2939464132	13.5893702512	9.8249135604	24.2939464132	13.5893702512
C1498	41.3531907267	0	23.5844887171	5.0400045578	0	2.5241627648	66.7260015306	0	24.3972921714	13.8703741384	0	6.6557251205	11.0029687529	0	8.1402895564	11.0029687529	0	8.1402895564
C1499	12.6339953891	5.2042240725	9.4415599276	0	4.7944761102	2.3932802511	9.5857779977	1.1050042869	4.2058631622	7.1438451895	0.8986917974	3.8954403998	5.961396827	4.2379439854	5.5130003345	5.961396827	4.2379439854	5.5130003345
C150	0	0	0	0	0	0	0	0	0	0	0	0	0	0	0	0	0	0
C1500	24.1699014293	18.6652121157	21.8046381365	1.6067760483	1.6120903484	1.6094288114	26.4295298715	5.0158662835	12.8454288983	8.8438749176	1.2087012966	4.8724537204	9.0200462575	24.2243622579	12.9758040251	9.0200462575	24.2243622579	12.9758040251
C1504	6.2329446892	19.0915828748	11.7580639401	1.7530450636	4.3971078456	3.0728938006	4.5714783657	11.9583684035	9.2574705473	2.1442124272	2.1429403593	2.1435507635	13.1215527985	18.6561664575	14.561511753	13.1215527985	18.6561664575	14.561511753
C1506	12.1302692798	49.0335486835	27.986926611	12.0960109387	15.1700220675	13.63047893	14.9628003432	32.8652446886	26.3195030698	6.781071801	3.9809238213	5.3245800964	9.4311160739	25.0303566639	13.4896226934	9.4311160739	25.0303566639	13.4896226934
C1509	0	8.7275807428	3.7500801935	0	12.0606386624	6.0203633645	1.0717018879	11.7363809351	7.8370121035	0	1.7583100384	0.9145816591	1.6662289268	26.0594071153	8.012683716	1.6662289268	26.0594071153	8.012683716
C151	252.2628856713	49.6044168218	165.1842859447	231.2448527051	72.503024681	152.00497888	117.0206788553	6.3802182348	46.8341279824	123.7442023153	21.991409258	70.8176784039	27.8643700975	74.5740041426	40.016971878	27.8643700975	74.5740041426	40.016971878
C1510	50.7265806248	41.7151085815	46.8545175846	62.4960565168	61.6914230744	62.0944040145	25.0728005751	5.8271710441	12.8640267813	45.4126323642	43.2214586309	44.2728974684	13.2035625035	28.6061219016	17.2108979192	13.2035625035	28.6061219016	17.2108979192
C1511	0	0	0	0	0	0	0	2.4060577214	1.5263213089	0	0	0	0	0	0	0	0	0
C1512	9.5139366901	2.2959812085	6.4125145793	96.4518519297	0	48.3055462443	57.0917660155	0.7312528369	21.3385704553	67.3675107026	7.1366701558	36.0385522866	3.9450420178	50.481391591	16.0525597975	3.9450420178	50.481391591	16.0525597975
C1515	51.2379268707	97.6249059042	71.169554711	23.4177260953	13.6423617656	18.5381134203	46.3686755367	33.3636247507	38.118712969	21.8672842692	22.1621185633	22.0206417727	55.6001472211	242.515600196	104.2305660429	55.6001472211	242.515600196	104.2305660429
C1516	22.0550350542	0	12.5783939825	0	0	0	8.0880001855	2.3308684176	4.4358713039	2.0548702427	0	0.9860333512	0	17.8788261885	4.6515940322	0	17.8788261885	4.6515940322
C1517	9.7346361619	104.9817614635	50.6605661086	4.4491074717	51.3339597318	27.8528305083	5.3548139159	18.5183477042	13.7053127182	0.4534886053	5.4386348428	3.0465030437	29.1388965594	47.3480638371	33.8764365381	29.1388965594	47.3480638371	33.8764365381
C152	1.1131878892	8.865239745	4.444101344	0	4.0836231854	2.0384405924	0.8164542774	0.4705854219	0.5970468211	2.90404375	7.6544727223	5.3749704443	15.2325912613	50.5344740217	24.4172002196	15.2325912613	50.5344740217	24.4172002196
C1520	9.6800153854	2.3360606809	6.5244537365	8.0438975486	0	4.0285889513	70.9969093592	2.9760713961	27.8467997398	11.478576917	4.8408336219	8.0259672276	36.1251727918	31.3882634331	34.8927552342	36.1251727918	31.3882634331	34.8927552342
C1521	7.7273115519	0	4.4070285486	0	4.7244837582	2.3583418533	0	1.0888728374	0.69074395	9.5993938346	24.7960218551	17.5038913145	0	0	0	0	0	0
C1522	9.0062324119	6.520373548	7.9381047871	17.9615939693	0	8.9956241456	31.826562215	0	11.6368719743	22.8848658122	2.5334351133	12.2991074153	10.269923768	34.513186517	16.5773745557	10.269923768	34.513186517	16.5773745557
C1523	17.8702335311	9.9080419843	14.4490269337	27.7071019793	20.3304227366	24.0248517513	31.1906468693	2.2950089035	12.8602354383	37.345949437	14.0766244034	25.2424537904	13.1551978057	58.6792244135	24.9993361322	13.1551978057	58.6792244135	24.9993361322
C1524	166.0926549649	107.0583237781	140.7266935781	79.5487035169	19.4662939813	49.557096327	38.141306138	3.8135110352	16.3649186951	87.6085430401	36.6706795823	61.1133091769	6.6561460812	43.016724664	16.116199474	6.6561460812	43.016724664	16.116199474
C1525	57.4263176884	43.0821379591	51.2628886832	31.951727008	27.4777758204	29.7184446273	9.7666417335	6.3329255121	7.5884087714	17.3694692215	12.876303465	15.0323575049	37.9617250774	53.9738149086	42.1276440654	37.9617250774	53.9738149086	42.1276440654
C1526	28.3260024681	29.8966063742	29.0008619479	37.4344632533	16.2752525598	26.8723246761	68.3334329021	15.4369312611	34.7776886237	37.0115119927	27.5734983291	32.1023469385	29.5763691705	274.4417110867	93.2838044992	29.5763691705	274.4417110867	93.2838044992
C1527	34.4920848969	22.3038174538	29.2550115682	39.6126674017	18.6551983988	29.1512331335	60.0012043838	10.0945880342	28.342141798	42.8484221039	32.8394145513	37.6422556524	57.9891514653	207.9141692094	96.9956449827	57.9891514653	207.9141692094	96.9956449827
C1529	1.2785527568	17.8188106832	8.3855959883	4.6747868362	32.8317385808	18.7300193563	7.9707827915	1.8917192955	4.1144313543	4.2884248544	6.8134513987	5.6018126618	26.9720807524	49.7497772201	32.8982302569	26.9720807524	49.7497772201	32.8982302569
C1530	2.4070979595	50.4802635141	23.0632489937	0	0	0	0.7061828266	14.6529899979	9.5535636631	0.3588313657	1.4896460216	0.9470224819	10.4304112286	37.465043691	17.4641020146	10.4304112286	37.465043691	17.4641020146
C1531	69.0691489243	32.5032499905	53.3574577476	97.5716184856	28.7924499502	63.238810905	125.7237893607	19.3768990163	58.2609336616	38.1430718364	17.7019896746	27.5106813997	32.9361870956	252.4668409819	90.0522118694	32.9361870956	252.4668409819	90.0522118694
C1533	59.2204401456	13.7758872509	39.6937554048	2.2322511536	0	1.1179682834	8.0600140257	2.322803129	4.4205222682	5.0056354702	0	2.401963596	75.8840435197	23.755948984	62.3217027431	75.8840435197	23.755948984	62.3217027431
C1534	5.0321648609	15.8631428949	9.6860360079	2.299895128	3.4612528068	2.8796152754	23.0673802083	16.4864275956	18.8926473597	4.6884739941	9.0830347437	6.9742965018	7.1728036688	59.1499133794	20.6958622182	7.1728036688	59.1499133794	20.6958622182
C1536	6.7962182093	0	3.8760088124	8.6016077787	0	4.307904452	236.1935698623	15.6910608736	96.3142664146	8.1829499444	8.8071796144	8.5076418331	11.9227936539	10.171065565	11.4670406957	11.9227936539	10.171065565	11.4670406957
C1537	78.1649414395	117.8504935138	95.2170899317	23.5850535866	108.5716848185	66.0082133767	77.9230985616	81.8059625284	80.3862556003	40.1605607868	57.4003148012	49.1277864094	269.128221269	1530.5813180886	597.3246943056	269.128221269	1530.5813180886	597.3246943056
C154	5.6916219495	0	3.2460371568	0	0	0	0	0	0	0	0	0	6.4902304165	55.3666875514	19.2065818105	6.4902304165	55.3666875514	19.2065818105
C1544	6.2044933779	0	3.5385372082	9.9249320523	0	4.970658983	1.70647916	2.2950089035	2.0798224429	40.176100394	1.066579276	19.8333565496	7.9594474118	25.1482390344	12.4315128422	7.9594474118	25.1482390344	12.4315128422
C1546	1.9040318032	1.6848207429	1.8098408608	0	0	0	6.9824462033	1.0732056024	3.2338246436	13.718845937	0.8728301629	7.0370149955	6.513576569	18.5219494327	9.6378351171	6.513576569	18.5219494327	9.6378351171
C1548	35.6977018457	3.1069994463	21.6940791737	17.6525532771	5.9036459566	11.7877982516	9.2280997142	1.2369450972	4.1587826044	13.30383653	1.4083975929	7.1164463422	16.3493532381	42.6957043307	23.2039715571	16.3493532381	42.6957043307	23.2039715571
C155	11.6432672368	7.1326928913	9.7051567783	4.093404717	8.213886737	6.1502443001	18.0645689423	9.4654555031	12.6095834019	4.6730044098	3.2332376213	3.924112423	13.2769688215	62.4397584654	26.0678163024	13.2769688215	62.4397584654	26.0678163024
C1551	6.8107225258	3.3899650171	5.3408862266	10.8946781274	5.4653557589	8.184498808	12.8003090994	3.7788747326	7.0774175046	6.1869193315	7.7565015806	7.003334586	10.1933413778	37.2673240696	17.2372700446	10.1933413778	37.2673240696	17.2372700446
C1552	7.1578207073	21.8514073634	13.4713834133	24.8626594008	91.9022296989	58.327103888	11.0246168857	39.0337721216	28.7926737778	25.0752522925	85.3939497949	56.4499093387	11.4270182586	11.6049176071	11.4733029273	11.4270182586	11.6049176071	11.4733029273
C1554	44.6466889663	55.8409444281	49.456653712	262.129288145	146.4589965056	204.3896272824	40.3022490996	1.0888728374	15.4266148833	31.0380400653	4.4278610455	17.196805502	31.3299687257	141.9865904604	60.1198722607	31.3299687257	141.9865904604	60.1198722607
C1555	0	0	0	0	0	0	0	8.5733091223	5.438616158	0	0	0	0	39.4567198642	10.2655868297	0	39.4567198642	10.2655868297
C1556	0	4.8357834302	2.0778467936	12.3695687082	4.7732616142	8.5776858557	0.7634690441	11.0011488738	7.2579054569	0.1939700524	6.4419500521	3.4438450968	9.4960303438	37.1288897838	16.6853638442	9.4960303438	37.1288897838	16.6853638442
C1557	29.0038817152	38.4969999887	33.0828992415	0	35.4659876646	17.7037169258	7.0908494777	34.739518334	24.6302260527	39.6336616679	408.843213581	231.6773156109	99.2205088324	250.7933974933	138.65573444	99.2205088324	250.7933974933	138.65573444
C1559	1752.1247435875	1647.7807404961	1707.2900533293	1623.6088909511	718.1519725144	1171.6278796193	643.7047570334	377.744861084	474.9888310285	1337.1485538211	430.2602790816	865.4323235757	1012.7268559365	3067.048121406	1547.2064933571	1012.7268559365	3067.048121406	1547.2064933571
C156	2892.9237422766	425.8585441702	1832.8714083917	14.1551417092	11.3615670851	12.760660472	2.9814240947	0.8592120552	1.6351648471	30.5514004711	28.2178378951	29.3376022866	264.1057394316	2721.8968211998	903.5574689734	264.1057394316	2721.8968211998	903.5574689734
C1560	92.6399869212	329.4618005046	194.3979446747	59.4700337402	223.1016739063	141.1507771331	25.4147981782	39.7602243905	34.5150493973	12.1233226344	29.4190992193	21.1196882916	13.7088233646	71.0853530219	28.6366670681	13.7088233646	71.0853530219	28.6366670681
C1561	8.503146045	22.572538146	14.5485038833	0	7.7982442757	3.8926847457	3.1182651318	1.7972961293	2.2802872566	26.9361304106	20.4641867117	23.5697610694	4.8481239255	55.1443313765	17.9338565098	4.8481239255	55.1443313765	17.9338565098
C1563	90.9262794874	77.5844447625	85.1935396112	134.565029666	127.0683239027	130.8228652587	134.9654018689	56.7416311727	85.3428982148	98.4320665962	87.8292044937	92.9170078176	4.9373532002	0	3.6527854977	4.9373532002	0	3.6527854977
C1565	16.1830575685	22.6731800358	18.9717432805	179.154505963	442.7713956819	310.7453370596	18.1336055115	5.1308797779	9.8851178781	130.1714489556	173.0983436507	152.4997924856	10.7646879009	81.6276599484	29.2013444469	10.7646879009	81.6276599484	29.2013444469
C1566	13.0696504025	11.5649423834	12.4231051679	0	7.990793517	3.9888004185	3.1952593326	1.8416738115	2.3365906457	4.8708035383	2.9956393246	3.8954403998	0	268.4031190765	69.8313375702	0	268.4031190765	69.8313375702
C1567	21.2729416126	94.6725868517	52.8114130327	121.2460670927	381.0078355673	250.9125199409	47.7249372649	70.3558580527	62.0812248677	25.1830906342	60.2314715274	43.4134400297	9.9885106409	105.4977545306	34.8374701988	9.9885106409	105.4977545306	34.8374701988
C1568	1.9109055643	52.4179969762	23.6128695699	15.1382086357	49.0698186732	32.0760033652	5.6061228723	16.42546986	12.4695491768	15.1926868487	48.1789645895	32.3504371683	21.7903042863	138.3834055888	52.1247215741	21.7903042863	138.3834055888	52.1247215741
C1569	68.0997573605	1309.6155972036	601.5561753712	93.3727160183	838.8756062582	465.5087541008	14.1894740097	206.0978390326	135.9296235813	22.7838244456	266.5921917397	149.6002880892	10.5893233111	42.6582519585	18.9328037803	10.5893233111	42.6582519585	18.9328037803
C1570	48.3398028586	44.9131666535	46.8674405921	8.8372682657	132.9974537424	70.8148677033	31.9088226497	69.479036668	55.7420905402	216.1836090974	355.6603565298	288.7321769181	110.2450098137	109.7221114033	110.1089655847	110.2450098137	109.7221114033	110.1089655847
C1574	0	1932.0681869334	830.1740028417	0	1438.3428330655	717.9840753254	0	232.0509002441	147.2052106773	5.4796539806	232.5365025754	123.5828466824	39.121666677	8708.974890035	2294.7863892299	39.121666677	8708.974890035	2294.7863892299
C1576	31.1038479674	102.2277803128	61.6644876034	18.277288302	29.8837230794	24.0709246659	13.0358533945	15.0271307009	14.299052094	27.4615187947	18.2048742378	22.6466925402	13.511665421	40.8230071208	20.6173485751	13.511665421	40.8230071208	20.6173485751
C1577	8.3886028732	37.1141177915	20.7314258982	8.1790248291	19.4894314148	13.8248914663	10.2541999183	37.3529975263	27.4447568469	7.0862086342	21.1498782746	14.4013999438	10.8410504896	41.7078164017	18.8717602575	10.8410504896	41.7078164017	18.8717602575
C1578	7.362634653	46.7682133494	24.2944837575	25.9586523871	18.3276173215	22.1494342164	12.7286560297	28.4567422909	22.7060198288	22.3432686899	22.7820379637	22.5714937023	8.9954013224	17.0528297476	11.091729436	8.9954013224	17.0528297476	11.091729436
C158	2146.1751479948	394.4545699663	1393.4931805792	14.0442720475	8.7301215495	11.3915835898	3.5521363806	0.8118879107	1.81381581	10.1138904516	18.2300885782	14.3355156406	284.4182990404	2087.0420030037	753.4129397009	284.4182990404	2087.0420030037	753.4129397009
C1580	68.8890337949	36.3881005869	54.9239832859	26.9871160386	16.7615648873	21.8827815786	22.6850682494	8.6177127154	13.7612156254	38.2484214104	23.4429663085	30.5473917882	36.0712009201	41.0287007353	37.3610102349	36.0712009201	41.0287007353	37.3610102349
C1582	2215.4960779407	2494.9959679845	2335.5920166248	1348.6986953906	980.3074454485	1164.8071746299	936.4281379847	230.2807477457	488.4722143488	1856.9110926081	499.4283347841	1150.8189895562	651.1234398384	6891.3906613374	2274.674642864	651.1234398384	6891.3906613374	2274.674642864
C1584	3.4393816849	89.4761331771	40.4077841775	1.2575449969	7.5702254372	4.4086741467	0.5045146315	1.1631624072	0.9223384128	0.256358081	26.4877582389	13.9005715318	7.059548874	223.0496834431	63.2544248904	7.059548874	223.0496834431	63.2544248904
C1585	6.7215344927	36.2437033624	19.4066650015	0.7680006945	4.6232448206	2.6924402825	0.9243428783	2.1310796961	1.6898557348	0.4696846269	20.6538632722	10.9684471828	10.538897962	318.7539297604	90.7282340761	10.538897962	318.7539297604	90.7282340761
C1586	7.1772317465	0	4.0933078723	0	4.3881645755	2.1904598908	7.8960815371	0	2.8870755605	16.9404895942	5.3464545913	10.9098740959	13.6404842651	31.0303695204	18.1648688987	13.6404842651	31.0303695204	18.1648688987
C1589	2.8689476493	25.3864588905	12.5443061939	12.2380598477	36.8356091395	24.5165294014	2.1041951702	16.1707944421	11.0275680473	2.8512020712	4.9318452296	3.9334446963	6.5429965174	136.441123433	40.3390268377	6.5429965174	136.441123433	40.3390268377
C159	2481.9266114373	7457.6530959609	4619.9043498208	1079.5017762208	4640.0939794692	2856.8586357198	638.9879613238	1072.4066604137	913.9340651481	540.6591927519	3707.6428793236	2187.9598002138	5175.6847251711	9809.9927374468	6381.4081471745	5175.6847251711	9809.9927374468	6381.4081471745
C1590	11.6847867837	660.695201793	290.5525709324	6.4084826165	248.6142247881	127.311414681	0	24.2039846281	15.3541858819	1.741876762	36.9594441179	20.0602281778	9.32701987	45.4666838171	18.7295971629	9.32701987	45.4666838171	18.7295971629
C1591	0	15.6126722176	6.7084767906	0	13.7296361338	6.8534843554	5.4900364896	6.780708124	6.3087947433	33.0771840283	188.9703752154	114.1647341886	13.4131428607	27.7392697227	17.1404192218	13.4131428607	27.7392697227	17.1404192218
C1592	5.3109114512	36.8124880048	18.84655687	0	17.3178401306	8.6446243183	1.2984080565	12.7223319651	8.5453574282	5.9378190291	49.5031903112	28.5982649549	8.7477018657	28.7017945501	13.939224926	8.7477018657	28.7017945501	13.939224926
C1593	16.6341005123	89.8911430713	48.1112981955	0	56.6619903935	28.2842211492	0.8714343634	11.0500428688	7.3283979342	6.1992045033	16.7483471332	11.6863211993	27.0972583044	61.6428216061	36.0850930985	27.0972583044	61.6428216061	36.0850930985
C1594	14.652480036	41.3276617526	26.1143127663	3.3483767304	17.9170733531	10.6206986921	1.7911142279	5.4198739676	4.0930761743	3.1854043901	14.4832423749	9.0619535666	52.2137914126	102.9424455974	65.4120351106	52.2137914126	102.9424455974	65.4120351106
C1595	1.4764877024	0	0.8420682164	0	8.124530647	4.0555585845	31.4044526032	3.7449936082	13.8582311307	19.2590349109	13.1983607065	16.1065866236	5.050974299	9.5752709294	6.2280756917	5.050974299	9.5752709294	6.2280756917
C1596	4.8120076482	6.3870022709	5.4887537378	0	8.8261946574	4.4058113713	1.7646545859	9.1539559674	6.452176442	6.2766945596	17.095568964	11.9041117307	8.23079221	70.2150264857	24.3574378415	8.23079221	70.2150264857	24.3574378415
C1597	5.1894200128	13.7758872509	8.8788663406	18.9741348058	0	9.5027304087	8.6996976785	1.8803644378	4.3737442548	0	1.7841675389	0.9280313894	19.4434213737	31.2503852706	22.515278677	19.4434213737	31.2503852706	22.515278677
C1598	40.6709798966	0	23.1954112761	0	0	0	4.8253831615	0.2528399639	1.9247170403	2.0061106098	0.6168986067	1.2835145995	115.9441162533	42.6667580905	96.8793007931	115.9441162533	42.6667580905	96.8793007931
C1599	9.893847501	4.3773847339	7.5235253727	6.0291643308	3.6294632236	4.8312947125	8.2240600017	3.3459942892	5.1295807726	6.63703884	0	3.1847955717	36.854803748	134.7428545644	62.3226654635	36.854803748	134.7428545644	62.3226654635
C16	73.5167835141	0	41.9279799415	44.8000405138	0	22.4370023539	21.5680004947	0	7.8859934291	34.7044752104	0	16.653007709	27.9440476264	0	20.6737512543	27.9440476264	0	20.6737512543
C160	302.9575357838	100.7561986139	216.0753570939	308.8077211231	81.5339687348	195.3584577048	176.0550738058	25.1516964135	80.3270958596	191.6604555073	40.6762537366	113.1263069581	14.0370099705	82.0485666944	31.7318042508	14.0370099705	82.0485666944	31.7318042508
C1602	72.8932485514	87.7812350404	79.2903412738	24.7105011425	11.510677939	18.1214858957	197.9181221869	59.5886032677	110.1665730484	13.8528051384	8.2984536695	10.9637196696	14.3122454601	43.8288051023	21.991667545	14.3122454601	43.8288051023	21.991667545
C1604	20.6161963506	15.5062567303	18.4205497075	2.5126410259	0	1.2583946792	42.8419873508	4.3576118421	18.4288064556	4.0977354013	0.5906689029	2.2735413589	12.9299040234	33.4248746659	18.2621491119	12.9299040234	33.4248746659	18.2621491119
C1607	98.0223780189	0	55.9039732553	62.7200567193	0	31.4118032955	28.757333993	0	10.5146579055	104.1134256313	3.3700942402	51.7119713068	553.2921430027	63.5691597813	425.8792758391	553.2921430027	63.5691597813	425.8792758391
C1608	591.9286827461	2941.2259919689	1601.3783306689	221.976974933	654.2139982653	437.7386781823	91.8379375905	144.3634632855	125.158347327	79.1898381712	76.968603938	78.0344673629	73.5559447198	3814.1495868767	1046.7587086705	73.5559447198	3814.1495868767	1046.7587086705
C1611	33.837862001	6.4161666648	22.055266161	88.3726826574	35.4659876646	61.9630092404	88.6356184715	10.2175053924	38.8898306095	174.7484173537	121.323392648	146.9594912457	22.0490019627	141.07128609	53.0154278741	22.0490019627	141.07128609	53.0154278741
C1612	929.4621915716	119.1860245186	581.3014933318	1205.2810899662	98.2439524371	652.6763720453	447.7285816986	17.980984936	175.1113005203	1365.608052735	120.2401480708	717.8322796657	48.5028826658	58.7447146193	51.1675343545	48.5028826658	58.7447146193	51.1675343545
C1613	12.1682952023	6.0566400844	9.5422299177	34.7586521228	12.5545010214	23.6749059321	20.638345301	4.1794881971	10.1974052963	79.9273666824	32.9455764518	55.4898768669	15.6101231568	46.8548548388	23.7391695438	15.6101231568	46.8548548388	23.7391695438
C1614	13.0696504025	11.5649423834	12.4231051679	0	7.990793517	3.9888004185	3.1952593326	1.8416738115	2.3365906457	4.8708035383	2.9956393246	3.8954403998	0	268.4031190765	69.8313375702	0	268.4031190765	69.8313375702
C1615	13.0696504025	7.1430526486	10.5231008481	15.4604061381	5.6405601297	10.558589343	8.4580394097	6.1750239561	7.009771937	6.8764285247	7.1366701558	7.0117927196	35.9437161626	12.4645411336	29.8350606337	35.9437161626	12.4645411336	29.8350606337
C1617	24.4097831578	18.3126080147	21.7899396508	108.6518877303	139.1840019666	123.8927408174	18.6814560676	2.916214321	8.6805220904	68.4256340674	68.23300579	68.3254388313	10.2867712165	55.0614075699	21.935938173	10.2867712165	55.0614075699	21.935938173
C1618	10.6933503293	79.2186328168	40.1373981343	62.738999654	192.032452237	127.2789951713	11.1259875702	9.566580454	10.1367526531	5.0973525401	21.4603041259	13.6085110287	3.402911508	27.4167200748	9.6506644333	3.402911508	27.4167200748	9.6506644333
C162	38.6062819756	67.3349425661	50.9504566378	25.0815416692	39.7950187087	32.4261343241	51.0143664505	80.9270770678	69.9899742319	19.2630150783	15.796174088	17.4597442583	25.4679927734	26.8990658026	25.8403198318	25.4679927734	26.8990658026	25.8403198318
C1620	4.5324108735	2.5782394488	3.6927395178	1.1837074925	0	0.5928308879	18.0458866525	1.6422999493	7.640008313	0	1.1130586481	0.5789553622	13.2900865042	60.8864245978	25.6733850439	13.2900865042	60.8864245978	25.6733850439
C1621	106.7354782872	135.8880730054	119.2618096114	215.0401944663	111.8711092384	163.5408171575	220.4728939461	73.6669524584	127.3441901891	155.0539126361	92.1159092328	122.3168285525	0	14.1264799514	3.6753335563	0	14.1264799514	3.6753335563
C1622	5.3164679603	2.6462156301	4.1691098699	3.6447490588	0	1.8253832424	2.9244746434	3.090266226	3.0296471931	4.9533595305	5.4835431705	5.2291335536	14.3982889465	17.239094178	15.1373907489	14.3982889465	17.239094178	15.1373907489
C1623	12.1264797549	5.633438429	9.3365398633	7.7591822746	4.4484829889	6.1065655891	30.2396707967	6.6642011116	15.2841934503	32.3130111021	31.685834506	31.9867863753	8.9881885149	102.2349373802	33.2485071719	8.9881885149	102.2349373802	33.2485071719
[truncated: 1,209 more rows]

## Sheet: GSRC_Classes
GeneID	GeneLength	CumOverlapLen	OverlapRatio	OverlapPerc	OverlapPercGroup	Overlap Class	Correlation – sRNA vs mRNA	Pval – Correlation	AdjPval – Correlation	Correlation Class
[truncated: 915 more rows]

[truncated: 1 more sheets: SRC_GSRC_IDmaps]
