# Supplementary material for: Exogenous RNAi mechanisms contribute to transcriptome adaptation by phased siRNA clusters in Paramecium
Source: Nucleic Acids Res. 2019 Jun 28;47(15):8036–49. doi: 10.1093/nar/gkz553 (PMC6735861; doi:10.1093/nar/gkz553)
Supplement: gkz553_Supplemental_Files [file gkz553_supplemental_files.zip › SupplementaryTable_S2.ods]

## Sheet: 51A
ID	Pop.total	Pop.term	Study.total	Study.term	Pop.family	Study.family	nparents	is.trivial	p	p.adjusted	p.min	name
GO:0006412	17444	639	1221	78	4946	162	3	false	7.70682887283115E-029	7.45250352002773E-026	0	translation
GO:0005198	17444	572	1221	73	15500	552	1	false	7.75943575753863E-022	3.75168718876993E-019	0	structural molecule activity
GO:0034645	17444	1074	1221	89	5431	187	3	false	2.32937298457207E-018	7.50834558693731E-016	0	cellular macromolecule biosynthetic process
GO:0009059	17444	1084	1221	90	5861	209	2	false	5.33065907201737E-017	1.2886868306602E-014	0	macromolecule biosynthetic process
GO:0010467	17444	1156	1221	89	5566	191	1	false	3.5972252544406E-016	6.95703364208813E-014	0	gene expression
GO:0044249	17444	1385	1221	108	6777	256	2	false	6.02367490930818E-016	9.70815606216834E-014	0	cellular biosynthetic process
GO:0009058	17444	1460	1221	112	8896	346	1	false	6.42056926663984E-014	8.86955782977247E-012	0	biosynthetic process
GO:1901576	17444	1397	1221	108	7221	289	2	false	2.2744328510674E-013	2.74922070872773E-011	0	organic substance biosynthetic process
GO:0030529	17444	548	1221	69	2124	128	2	false	2.37702589295969E-012	2.55398226499113E-010	0	ribonucleoprotein complex
GO:0044444	17444	850	1221	82	2014	117	2	false	3.24707092450523E-010	3.13991758399655E-008	0	cytoplasmic part
GO:0005737	17444	988	1221	89	2014	117	1	false	7.29273891778774E-010	6.41098048500068E-008	0	cytoplasm
GO:0005840	17444	490	1221	67	1307	101	3	false	9.04758861189856E-010	7.29084848975492E-008	0	ribosome
GO:0032501	17444	64	1221	16	10514	406	1	false	1.62482539676063E-009	1.20862012205195E-007	6.21882460544557E-169	multicellular organismal process
GO:0044707	17444	64	1221	16	3896	179	2	false	1.42997045285991E-008	9.87701019939666E-007	3.38658917073306E-141	single-multicellular organism process
GO:0032502	17444	84	1221	16	10514	406	1	false	1.04478235209681E-007	6.73536356318411E-006	6.85884128960742E-212	developmental process
GO:0005575	17444	4039	1221	196	16774	600	1	false	0.000000768	4.64186219159531E-005	0	cellular_component
GO:0044767	17444	84	1221	16	3896	179	2	false	8.31253802491602E-007	4.72836721770223E-005	1.99429587665275E-175	single-organism developmental process
GO:0032991	17444	1510	1221	105	4039	196	1	false	1.69654918853699E-006	9.11423925175151E-005	0	macromolecular complex
GO:0042559	17444	23	1221	8	624	28	6	false	1.79613226467102E-006	9.1413678944046E-005	2.0021120743454E-042	pteridine-containing compound biosynthetic process
GO:0016491	17444	512	1221	36	7380	229	2	false	2.50372216472266E-006	0.000121055	0	oxidoreductase activity
GO:0042558	17444	23	1221	8	2080	91	4	false	2.82213934156352E-006	0.0001299528	1.41271474687464E-054	pteridine-containing compound metabolic process
GO:0006753	17444	1065	1221	49	4425	113	3	false	3.86912852208877E-006	0.0001700658	0	nucleoside phosphate metabolic process
GO:0016781	17444	3	1221	3	3351	59	1	false	5.18824502697819E-006	0.0002049233	1.59594113229588E-010	phosphotransferase activity, paired acceptors
GO:0016469	17444	82	1221	12	1645	53	2	false	5.30825354349937E-006	0.0002049233	6.96698997243506E-141	proton-transporting two-sector ATPase complex
GO:0019904	17444	15	1221	6	4515	153	1	false	5.33776683682179E-006	0.0002049233	2.02648779475191E-043	protein domain specific binding
GO:0043226	17444	1563	1221	106	4039	196	1	false	5.50982938792066E-006	0.0002049233	0	organelle
GO:0033178	17444	45	1221	9	1645	53	3	false	6.8045009007374E-006	0.0002437019	4.11248374849751E-089	proton-transporting two-sector ATPase complex, catalytic domain
GO:0019693	17444	960	1221	46	4469	118	3	false	9.09823258047785E-006	0.000314214	0	ribose phosphate metabolic process
GO:0016829	17444	162	1221	17	7375	229	1	false	1.00267425073324E-005	0.00033434	0	lyase activity
GO:0006818	17444	138	1221	17	1004	42	1	false	1.05412515239853E-005	0.0003397797	7.76873515330709E-174	hydrogen transport
GO:0043228	17444	970	1221	85	1563	106	1	false	2.67926576688691E-005	0.0008357581	0	non-membrane-bounded organelle
GO:0005525	17444	529	1221	28	4131	100	3	false	3.18239428736014E-005	0.0009616798	0	GTP binding
GO:0043232	17444	970	1221	85	1557	106	2	false	0.000033073	0.0009691401	0	intracellular non-membrane-bounded organelle
GO:0046146	17444	18	1221	8	55	8	2	false	3.59389038634318E-005	0.0010221447	6.94060265957184E-015	tetrahydrobiopterin metabolic process
GO:0019001	17444	567	1221	29	4145	100	1	false	3.94819010202976E-005	0.0010908285	0	guanyl nucleotide binding
GO:0032561	17444	567	1221	29	4131	100	2	false	4.20679335118495E-005	0.0011299914	0	guanyl ribonucleotide binding
GO:0016853	17444	113	1221	13	7375	229	1	false	4.34224957657244E-005	0.0011348528	4.63422433272304E-253	isomerase activity
GO:0015991	17444	69	1221	11	396	19	2	false	0.000051065	0.0012994707	5.34433050843143E-079	ATP hydrolysis coupled proton transport
GO:0008234	17444	201	1221	17	527	21	1	false	0.000055934	0.0013868753	2.01263397418337E-151	cysteine-type peptidase activity
GO:0016782	17444	5	1221	3	3697	76	1	false	0.000081086	0.001960254	1.7422448580309E-016	transferase activity, transferring sulfur-containing groups
GO:0043229	17444	1557	1221	106	2020	117	2	false	8.46783437403896E-005	0.0019971697	0	intracellular organelle
GO:0006729	17444	18	1221	8	47	8	3	false	0.0001391539	0.0032038539	2.18883129645481E-013	tetrahydrobiopterin biosynthetic process
GO:0003723	17444	326	1221	26	1681	69	1	false	0.0002319947	0.0052171839	0	RNA binding
GO:0016832	17444	4	1221	4	28	5	1	false	0.0002442002	0.0053668554	0.00004884	aldehyde-lyase activity
GO:0030029	17444	37	1221	7	3171	118	1	false	0.0003364284	0.0072294731	4.85335533427644E-087	actin filament-based process
GO:0003779	17444	26	1221	5	198	7	1	false	0.0004738535	0.0099612249	4.3443020277275E-033	actin binding
GO:0044710	17444	2266	1221	117	10144	399	2	false	0.0005490029	0.0110957348	0	single-organism metabolic process
GO:0006457	17444	102	1221	11	4392	148	1	false	0.0005578679	0.0110957348	8.80407654420272E-210	protein folding
GO:0004872	17444	229	1221	19	15500	552	1	false	0.0005622451	0.0110957348	0	receptor activity
GO:0006470	17444	171	1221	10	3491	61	2	false	0.0006265244	0.0121169818	1.22389694063425E-295	protein dephosphorylation
GO:0030036	17444	37	1221	7	122	8	3	false	0.0009489384	0.0179926171	3.926455889619E-032	actin cytoskeleton organization
GO:0003676	17444	1681	1221	69	6053	179	2	false	0.0009825759	0.0182721323	0	nucleic acid binding
GO:0004743	17444	31	1221	4	3123	50	2	false	0.0013309293	0.0242831818	4.44801460999703E-075	pyruvate kinase activity
GO:0004618	17444	31	1221	4	3100	50	2	false	0.001367632	0.0244907442	5.59974349599698E-075	phosphoglycerate kinase activity
GO:1902600	17444	115	1221	13	529	27	2	false	0.001614372	0.0283835946	1.22148251985488E-119	hydrogen ion transmembrane transport
GO:0044699	17444	3896	1221	179	10514	406	1	false	0.0017872513	0.030862001	0	single-organism process
GO:0016774	17444	31	1221	4	3351	59	1	false	0.0019131034	0.0324556306	4.95521905359916E-076	phosphotransferase activity, carboxyl group as acceptor
GO:0016787	17444	2418	1221	96	7375	229	1	false	0.0020387812	0.0339914035	0	hydrolase activity
GO:0015992	17444	138	1221	17	259	20	2	false	0.0023014407	0.0372533987	3.8010075798373E-077	proton transport
GO:1901564	17444	1211	1221	67	7174	286	2	false	0.0023269795	0.0372533987	0	organonitrogen compound metabolic process
GO:0051186	17444	63	1221	8	6709	253	1	false	0.0023500076	0.0372533987	2.21112977518652E-154	cofactor metabolic process
GO:0008124	17444	18	1221	8	64	12	1	false	0.0024132018	0.0376381635	2.77647530928777E-016	4-alpha-hydroxytetrahydrobiopterin dehydratase activity
GO:0005874	17444	42	1221	6	976	36	3	false	0.0032697558	0.0501881558	9.53799319330731E-075	microtubule
GO:0044424	17444	2014	1221	117	2482	130	2	false	0.0035848614	0.0537198154	0	intracellular part
GO:0003756	17444	4	1221	3	102	11	2	false	0.0036109493	0.0537198154	2.35317649411997E-007	protein disulfide isomerase activity
GO:0007010	17444	66	1221	7	213	9	1	false	0.0044090664	0.0645995038	9.32497815272453E-057	cytoskeleton organization
GO:0031966	17444	33	1221	6	145	9	3	false	0.0046292629	0.0661941397	2.13039608705838E-033	mitochondrial membrane
GO:0016311	17444	226	1221	13	4414	113	1	false	0.0046988679	0.0661941397	0	dephosphorylation
GO:0003746	17444	18	1221	6	97	11	2	false	0.0047232633	0.0661941397	5.95437758827569E-020	translation elongation factor activity
GO:0019866	17444	29	1221	6	2014	117	3	false	0.0053337671	0.0730464203	1.64732447095235E-065	organelle inner membrane
GO:0008150	17444	10514	1221	406	16774	600	1	false	0.0053965695	0.0730464203	0	biological_process
GO:0043933	17444	133	1221	13	376	20	1	false	0.0054388234	0.0730464203	1.86428714421885E-105	macromolecular complex subunit organization
GO:0043244	17444	5	1221	2	1632	40	3	false	0.0055920807	0.0740759178	1.04290329915795E-014	regulation of protein complex disassembly
GO:0016835	17444	65	1221	12	162	17	1	false	0.0076003383	0.0986159704	6.45171994190865E-047	carbon-oxygen lyase activity
GO:0007275	17444	64	1221	16	84	16	2	false	0.0076486016	0.0986159704	9.31445699745244E-020	multicellular organismal development
GO:0009678	17444	12	1221	3	1060	39	2	false	0.0080550579	0.1024900133	2.53399574153071E-028	hydrogen-translocating pyrophosphatase activity
GO:0005506	17444	117	1221	6	1416	23	1	false	0.0087789348	0.1102497401	1.16207393724806E-174	iron ion binding
GO:0006414	17444	53	1221	10	1074	89	2	false	0.0090273641	0.1119161678	3.58285117352233E-091	translational elongation
GO:0006091	17444	49	1221	6	6709	253	1	false	0.0097263616	0.1190555903	2.26038969513371E-125	generation of precursor metabolites and energy
GO:0010608	17444	18	1221	3	278	8	1	false	0.0104688242	0.1265419119	1.14217379128783E-028	posttranscriptional regulation of gene expression
GO:0051128	17444	31	1221	4	1986	57	2	false	0.0107716442	0.1272763888	6.02386237101314E-069	regulation of cellular component organization
GO:0034655	17444	947	1221	45	1919	71	5	false	0.0107928272	0.1272763888	0	nucleobase-containing compound catabolic process
GO:0031967	17444	53	1221	6	1070	40	3	false	0.0115667533	0.1344725078	4.38802559621709E-091	organelle envelope
GO:0043168	17444	4429	1221	111	6752	149	1	false	0.0116811692	0.1344725078	0	anion binding
GO:0006839	17444	12	1221	2	99	2	1	false	0.0136054422	0.1547819128	1.08181727238449E-015	mitochondrial transport
GO:0006090	17444	9	1221	3	52	4	1	false	0.0138073691	0.155252627	2.71807422049571E-010	pyruvate metabolic process
GO:0016820	17444	207	1221	14	1523	56	2	false	0.0141260472	0.1570102027	4.17052465397769E-262	hydrolase activity, acting on acid anhydrides, catalyzing transmembrane movement of substances
GO:0004427	17444	15	1221	3	1056	39	1	false	0.0155857164	0.1699020644	6.38149660843725E-034	inorganic diphosphatase activity
GO:0051258	17444	52	1221	8	85	8	1	false	0.0156373151	0.1699020644	2.48617205870319E-024	protein polymerization
GO:1901566	17444	138	1221	16	2398	157	2	false	0.0159003296	0.1708402083	1.4671617869411E-228	organonitrogen compound biosynthetic process
GO:0051920	17444	8	1221	3	42	4	1	false	0.0176360225	0.1874069645	8.47240898588802E-009	peroxiredoxin activity
GO:0055114	17444	522	1221	37	2266	117	1	false	0.0179723619	0.1889051515	0	oxidation-reduction process
GO:0022411	17444	16	1221	3	3320	121	2	false	0.018686089	0.1940987555	9.9570830893306E-044	cellular component disassembly
GO:0005092	17444	3	1221	1	159	1	2	false	0.0188679245	0.1940987555	1.52123877515944E-006	GDP-dissociation inhibitor activity
GO:0016864	17444	4	1221	3	45	9	1	false	0.021141649	0.2151997329	6.7116346186114E-006	intramolecular oxidoreductase activity, transposing S-S bonds
GO:0055086	17444	1076	1221	49	3904	138	3	false	0.0230687278	0.2323693732	0	nucleobase-containing small molecule metabolic process
GO:0016860	17444	45	1221	9	113	13	1	false	0.023616464	0.2354342339	1.32963572775048E-032	intramolecular oxidoreductase activity
GO:0046700	17444	949	1221	45	2198	83	2	false	0.0256390183	0.2529890886	0	heterocycle catabolic process
GO:0006096	17444	31	1221	4	3175	119	9	false	0.0269997663	0.2637249905	2.65935391333225E-075	glycolysis
GO:0043021	17444	9	1221	2	11940	358	1	false	0.02807343	0.2714700681	7.37961717876265E-032	ribonucleoprotein complex binding
GO:0051130	17444	14	1221	3	391	20	3	false	0.0290807066	0.2784261711	5.65189022625227E-026	positive regulation of cellular component organization
GO:0005515	17444	4515	1221	153	11940	358	1	false	0.0296820594	0.2799395595	0	protein binding
GO:0019439	17444	949	1221	45	2209	84	2	false	0.0298705393	0.2799395595	0	aromatic compound catabolic process
GO:0042026	17444	3	1221	2	102	11	1	false	0.0301106581	0.2799395595	5.82411182294702E-006	protein refolding
GO:0015849	17444	7	1221	2	1439	59	2	false	0.0303967464	0.2799395595	4.00269414207761E-019	organic acid transport
GO:0015101	17444	19	1221	3	363	14	2	false	0.0307370494	0.2804030826	4.51877325168277E-032	organic cation transmembrane transporter activity
GO:0016209	17444	34	1221	4	15500	552	1	false	0.0316980365	0.2864673017	1.03422935642828E-104	antioxidant activity
GO:0006629	17444	253	1221	17	7521	311	3	false	0.0327753507	0.293460779	0	lipid metabolic process
GO:0008061	17444	12	1221	2	4169	103	1	false	0.0339532118	0.2987387235	1.76537075357967E-035	chitin binding
GO:0044270	17444	947	1221	45	2217	85	2	false	0.0340807338	0.2987387235	0	cellular nitrogen compound catabolic process
GO:0008519	17444	19	1221	3	217	9	4	false	0.0342916218	0.2987387235	1.10854655413881E-027	ammonium transmembrane transporter activity
GO:0030170	17444	50	1221	4	4472	112	2	false	0.0355081034	0.3065744283	1.19506449535496E-118	pyridoxal phosphate binding
GO:0001871	17444	42	1221	4	11940	358	1	false	0.0363580566	0.3111348738	8.80744726461171E-121	pattern binding
GO:0044429	17444	51	1221	8	1286	99	3	false	0.0368310518	0.3124177812	1.13680194648306E-092	mitochondrial part
GO:0004536	17444	12	1221	2	99	3	2	false	0.0380110807	0.3172407839	1.08181727238449E-015	deoxyribonuclease activity
GO:0042625	17444	119	1221	7	548	16	2	false	0.0381296847	0.3172407839	7.02336003085793E-124	ATPase activity, coupled to transmembrane movement of ions
GO:0008612	17444	7	1221	2	56	3	4	false	0.0383838384	0.3172407839	4.31188000555368E-009	peptidyl-lysine modification to hypusine
GO:0015672	17444	259	1221	20	419	25	1	false	0.0390793743	0.3202521608	2.47248035189876E-120	monovalent inorganic cation transport
GO:0044815	17444	52	1221	5	962	36	2	false	0.0398595954	0.3217200832	2.46118620896583E-087	DNA packaging complex
GO:0018208	17444	27	1221	3	223	7	1	false	0.0399573777	0.3217200832	2.21379442379981E-035	peptidyl-proline modification
GO:0071103	17444	74	1221	5	225	7	1	false	0.0402565978	0.3217200832	2.26605595282767E-061	DNA conformation change
GO:0006811	17444	551	1221	29	1004	42	1	false	0.0406812617	0.3224490173	2.77540473661522E-299	ion transport
GO:0016746	17444	125	1221	6	3697	76	1	false	0.042110571	0.3310644079	1.63832041390599E-236	transferase activity, transferring acyl groups
GO:0006099	17444	9	1221	2	7077	272	2	false	0.0443218093	0.3422155997	8.19087636356997E-030	tricarboxylic acid cycle
GO:0005739	17444	56	1221	8	1309	95	2	false	0.0444504181	0.3422155997	6.63072922606263E-100	mitochondrion
GO:0000737	17444	13	1221	2	99	3	2	false	0.0445906573	0.3422155997	1.61650856793091E-016	DNA catabolic process, endonucleolytic
GO:0043413	17444	20	1221	2	3500	60	2	false	0.0450555643	0.3430608714	3.37585373922457E-053	macromolecule glycosylation
GO:0016671	17444	13	1221	3	51	4	1	false	0.0463505402	0.3501638468	2.09969269659882E-012	oxidoreductase activity, acting on a sulfur group of donors, disulfide as acceptor
GO:0015988	17444	69	1221	11	115	13	1	false	0.0477259814	0.355355758	3.21911807771173E-033	energy coupled proton transmembrane transport, against electrochemical gradient
GO:0003924	17444	474	1221	22	1093	38	2	false	0.0477947485	0.355355758	4.9E-324	GTPase activity
GO:0019825	17444	46	1221	4	11940	358	1	false	0.0483480124	0.355355758	1.72212511708165E-130	oxygen binding
GO:0030247	17444	42	1221	4	121	5	2	false	0.0487600559	0.355355758	1.55287584032574E-033	polysaccharide binding
GO:0072488	17444	19	1221	3	508	23	2	false	0.0488751973	0.355355758	6.63256309574169E-035	ammonium transmembrane transport
GO:0046516	17444	7	1221	2	66	4	2	false	0.0527680653	0.3796408629	1.28404411852325E-009	hypusine metabolic process
GO:0015695	17444	19	1221	3	952	44	2	false	0.0531753541	0.3796408629	3.71117686936173E-040	organic cation transport
GO:1901135	17444	1050	1221	52	7169	286	1	false	0.0533931307	0.3796408629	0	carbohydrate derivative metabolic process
GO:0006022	17444	23	1221	3	6640	251	3	false	0.0541134584	0.379971386	3.30517905414675E-066	aminoglycan metabolic process
GO:0016884	17444	11	1221	1	202	1	1	false	0.0544554455	0.379971386	2.30485098509771E-018	carbon-nitrogen ligase activity, with glutamine as amido-N-donor
GO:0006364	17444	21	1221	2	88	2	3	false	0.0548589342	0.379971386	1.00459180232794E-020	rRNA processing
GO:0006270	17444	13	1221	2	225	7	2	false	0.0550113692	0.379971386	2.34062078763632E-021	DNA replication initiation
GO:0031975	17444	53	1221	6	2482	130	1	false	0.0559135002	0.3834635083	8.89749051030809E-111	envelope
GO:0051188	17444	55	1221	8	1391	108	2	false	0.0571884168	0.3894450638	4.90352288432167E-100	cofactor biosynthetic process
GO:0006082	17444	229	1221	14	8602	331	4	false	0.0584476764	0.3952370845	0	organic acid metabolic process
GO:0032970	17444	15	1221	2	1643	44	2	false	0.0590159399	0.3963084297	8.12405468268169E-037	regulation of actin filament-based process
GO:0003735	17444	488	1221	67	572	73	1	false	0.0613241458	0.408968614	4.84158886310598E-103	structural constituent of ribosome
GO:0005975	17444	223	1221	14	7178	288	2	false	0.0640908252	0.4216336563	0	carbohydrate metabolic process
GO:0046942	17444	7	1221	2	43	3	2	false	0.0640952921	0.4216336563	0.000000031	carboxylic acid transport
GO:1901361	17444	951	1221	45	2253	89	2	false	0.0651165347	0.4245301599	0	organic cyclic compound catabolic process
GO:1902589	17444	118	1221	8	3248	119	2	false	0.0654136441	0.4245301599	1.71522380209863E-219	single-organism organelle organization
GO:0044087	17444	15	1221	2	1821	52	2	false	0.0662533506	0.4271132667	1.7256743647902E-037	regulation of cellular component biogenesis
GO:0043243	17444	5	1221	2	40	4	4	false	0.0689900427	0.4418104057	1.51973836184364E-006	positive regulation of protein complex disassembly
GO:0022607	17444	140	1221	11	423	22	2	false	0.0698219283	0.4441960836	5.7106910932422E-116	cellular component assembly
GO:0042555	17444	12	1221	2	960	36	2	false	0.0712741846	0.4452036578	8.37644718966482E-028	MCM complex
GO:0097373	17444	12	1221	2	960	36	1	false	0.0712741846	0.4452036578	8.37644718966482E-028	MCM core complex
GO:0006730	17444	2	1221	1	8063	293	3	false	0.0713614963	0.4452036578	3.07673818862034E-008	one-carbon metabolic process
GO:0019203	17444	8	1221	2	216	13	1	false	0.0763451328	0.4732419453	9.70177142802967E-015	carbohydrate phosphatase activity
GO:0046365	17444	36	1221	4	67	4	2	false	0.0768513203	0.4733453933	8.38702477005944E-020	monosaccharide catabolic process
GO:0016635	17444	2	1221	1	51	2	1	false	0.0776470588	0.4734284412	0.0007843137	oxidoreductase activity, acting on the CH-CH group of donors, quinone or related compound as acceptor
GO:0016801	17444	2	1221	1	2418	96	1	false	0.0778439733	0.4734284412	3.42213429618855E-007	hydrolase activity, acting on ether bonds
GO:0018193	17444	223	1221	7	3439	58	1	false	0.0786553786	0.4753734446	0	peptidyl-amino acid modification
GO:0001172	17444	4	1221	1	344	7	1	false	0.0792803659	0.4761746203	1.74412735662596E-009	transcription, RNA-templated
GO:0009108	17444	47	1221	8	63	8	2	false	0.0811944346	0.4846606062	2.72929337592733E-015	coenzyme biosynthetic process
GO:0048522	17444	29	1221	3	8116	292	3	false	0.0846991066	0.4989680083	3.95704153580256E-083	positive regulation of cellular process
GO:0005200	17444	25	1221	6	572	73	1	false	0.0853458068	0.4989680083	3.06792897906783E-044	structural constituent of cytoskeleton
GO:0005623	17444	2482	1221	130	4039	196	1	false	0.0857176081	0.4989680083	0	cell
GO:0044464	17444	2482	1221	130	4039	196	2	false	0.0857176081	0.4989680083	0	cell part
GO:0008509	17444	30	1221	3	499	18	2	false	0.0866836739	0.4989680083	7.36082151592217E-049	anion transmembrane transporter activity
GO:0090066	17444	15	1221	2	202	7	1	false	0.0871180369	0.4989680083	5.85571759531056E-023	regulation of anatomical structure size
GO:0033177	17444	33	1221	3	1645	53	3	false	0.0873444267	0.4989680083	8.82134377925041E-070	proton-transporting two-sector ATPase complex, proton-transporting domain
GO:0008097	17444	4	1221	2	20	3	1	false	0.0877192982	0.4989680083	0.0002063983	5S rRNA binding
GO:0003896	17444	3	1221	1	34	1	2	false	0.0882352941	0.4989680083	0.0001671123	DNA primase activity
GO:0051540	17444	57	1221	4	11940	358	1	false	0.0910901398	0.5103543604	1.89077640174924E-156	metal cluster binding
GO:0006449	17444	5	1221	2	25	3	3	false	0.0913043478	0.5103543604	1.88217579521926E-005	regulation of translational termination
GO:0071840	17444	423	1221	22	10514	406	1	false	0.0954098355	0.5159446352	0	cellular component organization or biogenesis
GO:0004816	17444	3	1221	1	61	2	1	false	0.0967213115	0.5159446352	2.77854959711035E-005	asparagine-tRNA ligase activity
GO:0006421	17444	3	1221	1	61	2	1	false	0.0967213115	0.5159446352	2.77854959711035E-005	asparaginyl-tRNA aminoacylation
GO:0006486	17444	20	1221	2	6321	168	4	false	0.0976588235	0.5159446352	2.41811254911343E-058	protein glycosylation
GO:0009142	17444	24	1221	3	1046	49	2	false	0.0979184568	0.5159446352	2.75047144522786E-049	nucleoside triphosphate biosynthetic process
GO:0097108	17444	3	1221	1	4515	153	1	false	0.0982760718	0.5159446352	6.52328882059862E-011	hedgehog family protein binding
GO:0002020	17444	9	1221	1	352	4	1	false	0.0988226435	0.5159446352	4.84905853223378E-018	protease binding
GO:0009173	17444	2	1221	1	414	21	2	false	0.0989928764	0.5159446352	1.16971377104064E-005	pyrimidine ribonucleoside monophosphate metabolic process
GO:0046434	17444	927	1221	43	1498	61	2	false	0.0991046026	0.5159446352	0	organophosphate catabolic process
GO:1990104	17444	48	1221	4	962	36	2	false	0.0992706057	0.5159446352	2.6262439041732E-082	DNA bending complex
GO:0032270	17444	16	1221	2	4395	148	4	false	0.0993456185	0.5159446352	1.10955633533795E-045	positive regulation of cellular protein metabolic process
GO:0048518	17444	29	1221	3	10514	406	2	false	0.0997409667	0.5159446352	2.14809332445429E-086	positive regulation of biological process
GO:0016052	17444	41	1221	4	1415	62	2	false	0.1008275831	0.5159446352	3.9584663034127E-080	carbohydrate catabolic process
GO:0046906	17444	134	1221	7	6053	179	2	false	0.1013286602	0.5159446352	1.44387456651734E-278	tetrapyrrole binding
GO:0032535	17444	15	1221	2	3320	121	3	false	0.1015749723	0.5159446352	2.05675997563693E-041	regulation of cellular component size
GO:0004649	17444	13	1221	2	64	3	1	false	0.1023425499	0.5159446352	7.61216980629733E-014	poly(ADP-ribose) glycohydrolase activity
GO:0009145	17444	24	1221	3	940	45	2	false	0.1027278431	0.5159446352	3.68323603311852E-048	purine nucleoside triphosphate biosynthetic process
GO:0009201	17444	24	1221	3	940	45	2	false	0.1027278431	0.5159446352	3.68323603311852E-048	ribonucleoside triphosphate biosynthetic process
GO:0009206	17444	24	1221	3	940	45	3	false	0.1027278431	0.5159446352	3.68323603311852E-048	purine ribonucleoside triphosphate biosynthetic process
GO:0016701	17444	8	1221	2	512	36	1	false	0.1029755063	0.5159446352	9.02044862372857E-018	oxidoreductase activity, acting on single donors with incorporation of molecular oxygen
GO:0019320	17444	36	1221	4	62	4	2	false	0.1055938478	0.5245744349	4.76713885484255E-018	hexose catabolic process
GO:0044724	17444	40	1221	4	1069	49	3	false	0.1057828488	0.5245744349	1.18412692808476E-073	single-organism carbohydrate catabolic process
GO:0051247	17444	16	1221	2	4776	168	3	false	0.1069694558	0.5277523662	2.92761692465747E-046	positive regulation of protein metabolic process
GO:0019902	17444	10	1221	1	352	4	1	false	0.1093320004	0.5340245439	1.41371968869764E-019	phosphatase binding
GO:0044427	17444	78	1221	6	693	30	2	false	0.109345253	0.5340245439	2.7109556493637E-105	chromosomal part
GO:0045727	17444	5	1221	2	653	78	5	false	0.1108931494	0.5388626909	1.02631677402039E-012	positive regulation of translation
GO:0006269	17444	5	1221	1	556	13	3	false	0.1119505334	0.5392845495	2.29953221201053E-012	DNA replication, synthesis of RNA primer
GO:0005245	17444	12	1221	1	107	1	2	false	0.1121495327	0.5392845495	4.03423947761942E-016	voltage-gated calcium channel activity
GO:0046390	17444	41	1221	4	1138	52	3	false	0.112653029	0.5392845495	3.46188215851887E-076	ribose phosphate biosynthetic process
GO:0008171	17444	4	1221	1	102	3	1	false	0.1141758882	0.5438821865	2.35317649411997E-007	O-methyltransferase activity
GO:0004520	17444	12	1221	2	55	3	3	false	0.1165618449	0.5444725698	2.2793075224282E-012	endodeoxyribonuclease activity
GO:0008250	17444	4	1221	1	1014	31	4	false	0.1169586916	0.5444725698	2.28366382958519E-011	oligosaccharyltransferase complex
GO:0000387	17444	4	1221	1	34	1	2	false	0.1176470588	0.5444725698	2.15628773503535E-005	spliceosomal snRNP assembly
GO:0009891	17444	8	1221	2	1469	112	3	false	0.1192457445	0.5444725698	1.89512642695862E-021	positive regulation of biosynthetic process
GO:0009260	17444	41	1221	4	1048	49	3	false	0.1197364797	0.5444725698	1.08116210606512E-074	ribonucleotide biosynthetic process
GO:0016779	17444	108	1221	4	3351	59	1	false	0.1207189361	0.5444725698	1.44622544365267E-206	nucleotidyltransferase activity
GO:0015669	17444	46	1221	4	1004	42	1	false	0.1208384803	0.5444725698	1.30449832666281E-080	gas transport
GO:0071705	17444	32	1221	3	1586	61	1	false	0.1220132307	0.5444725698	1.403452838657E-067	nitrogen compound transport
GO:0015399	17444	197	1221	10	242	10	1	false	0.1223222047	0.5444725698	5.04604506313261E-050	primary active transmembrane transporter activity
GO:0004471	17444	3	1221	1	48	2	2	false	0.1223404255	0.5444725698	5.78168362627186E-005	malate dehydrogenase (decarboxylating) (NAD+) activity
GO:0031328	17444	8	1221	2	1394	108	4	false	0.1225106719	0.5444725698	2.88507624428071E-021	positive regulation of cellular biosynthetic process
GO:0009156	17444	25	1221	3	418	21	2	false	0.1228017469	0.5444725698	9.53252348798019E-041	ribonucleoside monophosphate biosynthetic process
GO:0006213	17444	13	1221	2	970	46	2	false	0.1231381915	0.5444725698	1.00304727846291E-029	pyrimidine nucleoside metabolic process
GO:0004857	17444	12	1221	1	279	3	2	false	0.1239881043	0.5444725698	2.73693306894842E-021	enzyme inhibitor activity
GO:0015980	17444	15	1221	2	3505	144	3	false	0.1241943851	0.5444725698	9.10348127059209E-042	energy derivation by oxidation of organic compounds
GO:0009218	17444	13	1221	2	964	46	2	false	0.1244187252	0.5444725698	1.08785687570025E-029	pyrimidine ribonucleotide metabolic process
GO:0044085	17444	190	1221	13	423	22	1	false	0.1247481073	0.5444725698	1.05772590376029E-125	cellular component biogenesis
GO:0046131	17444	13	1221	2	962	46	2	false	0.1248499531	0.5444725698	1.11781764251763E-029	pyrimidine ribonucleoside metabolic process
GO:0008202	17444	3	1221	1	2221	97	2	false	0.1254370984	0.5444725698	5.48393647247716E-010	steroid metabolic process
GO:0016875	17444	61	1221	2	274	3	1	false	0.1255608925	0.5444725698	1.39322656760615E-062	ligase activity, forming carbon-oxygen bonds
GO:0006754	17444	13	1221	2	431	21	5	false	0.1275957699	0.5508263815	4.22126912373049E-025	ATP biosynthetic process
GO:0008301	17444	25	1221	2	899	23	1	false	0.1316034584	0.5656024189	3.11110022805865E-049	DNA binding, bending
GO:0006807	17444	2081	1221	90	8896	346	1	false	0.1341536854	0.5710975254	0	nitrogen compound metabolic process
GO:0019829	17444	119	1221	7	363	14	2	false	0.1345349451	0.5710975254	4.15010334080065E-099	cation-transporting ATPase activity
GO:0006812	17444	419	1221	25	551	29	1	false	0.1348587282	0.5710975254	4.45765603678776E-131	cation transport
GO:0009163	17444	43	1221	4	1570	73	5	false	0.1357333308	0.5710975254	4.06944362813935E-085	nucleoside biosynthetic process
GO:0010557	17444	8	1221	2	1092	90	4	false	0.1358349854	0.5710975254	2.04597703131762E-020	positive regulation of macromolecule biosynthetic process
GO:0010604	17444	19	1221	2	5566	191	3	false	0.1369426868	0.5720926302	8.57296578560543E-055	positive regulation of macromolecule metabolic process
GO:0016889	17444	7	1221	2	18	2	2	false	0.137254902	0.5720926302	3.14228255404727E-005	endodeoxyribonuclease activity, producing 3'-phosphomonoesters
GO:0005853	17444	2	1221	1	1573	114	2	false	0.1397363913	0.5776633734	8.08814132894235E-007	eukaryotic translation elongation factor 1 complex
GO:0016894	17444	13	1221	2	54	3	1	false	0.1404612159	0.5776633734	9.02383653674537E-013	endonuclease activity, active with either ribo- or deoxyribonucleic acids and producing 3'-phosphomonoesters
GO:0015696	17444	19	1221	3	283	20	3	false	0.1407549815	0.5776633734	5.88143317716959E-030	ammonium transport
GO:0033043	17444	26	1221	2	1801	46	3	false	0.1409809267	0.5776633734	1.0990204007751E-058	regulation of organelle organization
GO:0009129	17444	3	1221	1	418	21	1	false	0.1435990883	0.5859085166	8.27457283345331E-008	pyrimidine nucleoside monophosphate metabolic process
GO:0042455	17444	43	1221	4	962	46	2	false	0.1444842282	0.5864806903	8.28737586222131E-076	ribonucleoside biosynthetic process
GO:0016830	17444	28	1221	5	162	17	1	false	0.1449805854	0.5864806903	4.94126918321116E-032	carbon-carbon lyase activity
GO:0005576	17444	14	1221	2	4039	196	1	false	0.1455588063	0.5864806903	2.89981388618939E-040	extracellular region
GO:0046933	17444	13	1221	2	187	10	3	false	0.1462696939	0.5868995604	2.79039471296229E-020	proton-transporting ATP synthase activity, rotational mechanism
GO:0016072	17444	21	1221	2	117	4	1	false	0.147195633	0.5881742854	1.27623581863266E-023	rRNA metabolic process
GO:0045905	17444	5	1221	2	12	2	4	false	0.1515151515	0.6023308853	0.0012626263	positive regulation of translational termination
GO:0046912	17444	15	1221	2	125	6	1	false	0.1519842151	0.6023308853	1.10316734607234E-019	transferase activity, transferring acyl groups, acyl groups converted into alkyl on transfer
GO:0016757	17444	66	1221	3	3697	76	1	false	0.1531189336	0.6042439479	3.24555973040687E-143	transferase activity, transferring glycosyl groups
GO:0044036	17444	5	1221	1	5129	169	2	false	0.1543006063	0.6042439479	3.38738641484467E-017	cell wall macromolecule metabolic process
GO:0044106	17444	4	1221	1	1975	81	2	false	0.1543415255	0.6042439479	1.58220589237341E-012	cellular amine metabolic process
GO:0018205	17444	23	1221	2	223	7	1	false	0.1553040927	0.6055607162	8.1594975278506E-032	peptidyl-lysine modification
GO:0044769	17444	25	1221	3	119	7	1	false	0.1599299239	0.6210933188	3.02558173331564E-026	ATPase activity, coupled to transmembrane movement of ions, rotational mechanism
GO:0005215	17444	720	1221	31	15859	566	2	false	0.161201245	0.6214785158	0	transporter activity
GO:0004519	17444	54	1221	3	98	3	1	false	0.1630812119	0.6214785158	6.50951914826403E-029	endonuclease activity
GO:0009100	17444	20	1221	2	6470	237	3	false	0.1652191447	0.6214785158	1.51637096554433E-058	glycoprotein metabolic process
GO:0004866	17444	9	1221	1	205	4	4	false	0.165515478	0.6214785158	6.78142637620179E-016	endopeptidase inhibitor activity
GO:0010951	17444	9	1221	1	205	4	3	false	0.165515478	0.6214785158	6.78142637620179E-016	negative regulation of endopeptidase activity
GO:0052548	17444	9	1221	1	205	4	2	false	0.165515478	0.6214785158	6.78142637620179E-016	regulation of endopeptidase activity
GO:0061135	17444	9	1221	1	205	4	3	false	0.165515478	0.6214785158	6.78142637620179E-016	endopeptidase regulator activity
GO:0006417	17444	18	1221	3	1059	84	4	false	0.1657693405	0.6214785158	2.63819769635726E-039	regulation of translation
GO:1901657	17444	965	1221	46	7521	311	2	false	0.1658132958	0.6214785158	0	glycosyl compound metabolic process
GO:0009309	17444	4	1221	1	628	28	3	false	0.1671399076	0.622758715	1.55786459216175E-010	amine biosynthetic process
GO:0071554	17444	5	1221	1	8116	292	1	false	0.167442881	0.622758715	3.41197831396863E-018	cell wall organization or biogenesis
GO:0006913	17444	211	1221	7	271	7	2	false	0.1696070486	0.6280554322	1.02910233119527E-061	nucleocytoplasmic transport
GO:0016769	17444	9	1221	1	3697	76	1	false	0.1706787962	0.6280554322	2.84020847719047E-027	transferase activity, transferring nitrogenous groups
GO:0009124	17444	30	1221	3	517	25	2	false	0.1708154898	0.6280554322	2.46326641344438E-049	nucleoside monophosphate biosynthetic process
GO:0006820	17444	73	1221	6	551	29	1	false	0.1723348723	0.6305689957	5.18761471006889E-093	anion transport
GO:0031325	17444	20	1221	2	6718	254	4	false	0.1736550537	0.6305689957	7.13870348422627E-059	positive regulation of cellular metabolic process
GO:0072528	17444	17	1221	2	625	28	5	false	0.173984071	0.6305689957	1.30753542895283E-033	pyrimidine-containing compound biosynthetic process
GO:0006520	17444	156	1221	9	7156	287	3	false	0.1741074683	0.6305689957	0	cellular amino acid metabolic process
GO:0006308	17444	19	1221	2	1320	53	3	false	0.1753844886	0.6328238823	7.09113078538945E-043	DNA catabolic process
GO:0071704	17444	7169	1221	286	8896	346	1	false	0.1780175393	0.639936656	0	organic substance metabolic process
GO:0016791	17444	216	1221	13	296	15	2	false	0.1786971363	0.6400004846	1.86027159253726E-074	phosphatase activity
GO:0043492	17444	183	1221	7	233	7	1	false	0.1797794092	0.6415006964	3.80197111094817E-052	ATPase activity, coupled to movement of substances
GO:0009893	17444	20	1221	2	8905	347	3	false	0.1820499641	0.6459130137	2.52766294289659E-061	positive regulation of metabolic process
GO:0006220	17444	17	1221	2	1064	49	2	false	0.1823518643	0.6459130137	1.40883896942074E-037	pyrimidine nucleotide metabolic process
GO:0016717	17444	2	1221	1	42	4	1	false	0.1835075494	0.6476343074	0.0011614402	oxidoreductase activity, acting on paired donors, with oxidation of a pair of donors resulting in the reduction of molecular oxygen to two molecules of water
GO:0072527	17444	18	1221	2	2079	91	4	false	0.1846523346	0.6493047549	1.30921609166306E-044	pyrimidine-containing compound metabolic process
GO:0006261	17444	40	1221	3	69	3	1	false	0.1885712104	0.6585321239	4.21576984151867E-020	DNA-dependent DNA replication
GO:0016741	17444	110	1221	4	3697	76	1	false	0.1889260527	0.6585321239	2.81048508840045E-214	transferase activity, transferring one-carbon groups
GO:0016998	17444	5	1221	1	1194	49	2	false	0.1893194731	0.6585321239	4.98656514756537E-014	cell wall macromolecule catabolic process
GO:0032984	17444	16	1221	3	133	13	2	false	0.1915611999	0.6590186279	5.58487172133548E-021	macromolecular complex disassembly
GO:0035335	17444	14	1221	2	171	10	1	false	0.1917184557	0.6590186279	8.23971695929868E-021	peptidyl-tyrosine dephosphorylation
GO:0008199	17444	4	1221	1	117	6	1	false	0.1921711209	0.6590186279	1.34885323869782E-007	ferric iron binding
GO:0043241	17444	16	1221	3	122	12	2	false	0.1933065272	0.6590186279	2.42868658610121E-020	protein complex disassembly
GO:0055085	17444	816	1221	35	3323	124	2	false	0.1933237633	0.6590186279	0	transmembrane transport
GO:0008375	17444	6	1221	1	31	1	2	false	0.1935483871	0.6590186279	1.35817710901137E-006	acetylglucosaminyltransferase activity
GO:1901607	17444	29	1221	3	69	4	2	false	0.1965422828	0.6662753578	4.21576984151873E-020	alpha-amino acid biosynthetic process
GO:0016903	17444	69	1221	7	512	36	1	false	0.1970576549	0.6662753578	2.39240574469285E-087	oxidoreductase activity, acting on the aldehyde or oxo group of donors
GO:0006643	17444	12	1221	1	169	3	1	false	0.1993485556	0.6715277778	1.31609105498252E-018	membrane lipid metabolic process
GO:0008158	17444	3	1221	1	15	1	2	false	0.2	0.6715277778	0.0021978022	hedgehog receptor activity
GO:0004550	17444	11	1221	1	54	1	3	false	0.2037037037	0.6802624693	1.04468261444627E-011	nucleoside diphosphate kinase activity
GO:0006221	17444	16	1221	2	131	7	3	false	0.2040083931	0.6802624693	7.22428587826098E-021	pyrimidine nucleotide biosynthetic process
GO:0004725	17444	14	1221	2	180	11	2	false	0.2061077468	0.6836237605	3.90712713647524E-021	protein tyrosine phosphatase activity
GO:0019843	17444	20	1221	3	326	26	1	false	0.2065422918	0.6836237605	2.39934282310987E-032	rRNA binding
GO:0034641	17444	1973	1221	81	6735	255	2	false	0.2071372925	0.6836237605	0	cellular nitrogen compound metabolic process
GO:0006497	17444	14	1221	1	3439	58	2	false	0.2122575189	0.6953499521	2.76608105547445E-039	protein lipidation
GO:0003968	17444	4	1221	1	36	2	2	false	0.2126984127	0.6953499521	1.69764875647228E-005	RNA-directed RNA polymerase activity
GO:0006505	17444	10	1221	1	89	2	2	false	0.2132277835	0.6953499521	1.9665612972503E-013	GPI anchor metabolic process
GO:0004470	17444	3	1221	1	14	1	1	false	0.2142857143	0.6953499521	0.0027472527	malic enzyme activity
GO:0016125	17444	3	1221	1	14	1	2	false	0.2142857143	0.6953499521	0.0027472527	sterol metabolic process
GO:0048037	17444	191	1221	8	11940	358	1	false	0.215392742	0.6966046204	0	cofactor binding
GO:0065008	17444	202	1221	7	1718	42	1	false	0.2165882271	0.698136052	2.37663993958074E-269	regulation of biological quality
GO:0042578	17444	293	1221	15	430	19	1	false	0.2208098842	0.7093632196	3.28055926466907E-116	phosphoric ester hydrolase activity
GO:0009174	17444	2	1221	1	26	3	3	false	0.2215384615	0.7093632196	0.0030769231	pyrimidine ribonucleoside monophosphate biosynthetic process
GO:1901293	17444	129	1221	7	1634	63	4	false	0.2243551806	0.716011418	2.7635109976222E-195	nucleoside phosphate biosynthetic process
GO:0006725	17444	1967	1221	80	6709	253	1	false	0.2256257157	0.7176975892	0	cellular aromatic compound metabolic process
GO:0015711	17444	43	1221	3	595	23	2	false	0.2270661056	0.7199112267	1.4200429659644E-066	organic anion transport
GO:0061134	17444	9	1221	1	815	23	4	false	0.2281247844	0.720904139	2.39108576646126E-021	peptidase regulator activity
GO:0006026	17444	6	1221	1	1196	51	4	false	0.2305109061	0.7245254745	2.49115427671021E-016	aminoglycan catabolic process
GO:0070838	17444	39	1221	1	169	1	2	false	0.2307692308	0.7245254745	3.08990523053313E-039	divalent metal ion transport
GO:0045901	17444	5	1221	2	53	10	3	false	0.2345159835	0.7315385678	3.48470302489642E-007	positive regulation of translational elongation
GO:0006452	17444	5	1221	2	53	10	1	false	0.2345159835	0.7315385678	3.48470302489642E-007	translational frameshifting
GO:0072593	17444	7	1221	1	6709	253	1	false	0.2360115353	0.732861317	8.26391474269009E-024	reactive oxygen species metabolic process
GO:0004448	17444	6	1221	1	48	2	1	false	0.2367021277	0.732861317	8.1489550757883E-008	isocitrate dehydrogenase activity
GO:0070271	17444	106	1221	9	190	13	1	false	0.237523883	0.732861317	3.92450662777329E-056	protein complex biogenesis
GO:0052547	17444	9	1221	1	710	21	2	false	0.2379715135	0.732861317	8.32811786856476E-021	regulation of peptidase activity
GO:0006040	17444	19	1221	2	1050	52	1	false	0.2415056134	0.7413838989	5.6708084725218E-041	amino sugar metabolic process
GO:0006006	17444	44	1221	4	62	4	1	false	0.2433489589	0.744678618	5.40809103722137E-016	glucose metabolic process
GO:0003678	17444	38	1221	3	60	3	2	false	0.2465225015	0.7518249713	7.0650007590618E-017	DNA helicase activity
GO:0031090	17444	127	1221	7	2911	117	3	false	0.2472392356	0.7518249713	5.71402723410321E-226	organelle membrane
GO:0003697	17444	4	1221	1	16	1	1	false	0.25	0.7566912427	0.0005494505	single-stranded DNA binding
GO:0046483	17444	1956	1221	79	6709	253	1	false	0.2504433645	0.7566912427	0	heterocycle metabolic process
GO:0015085	17444	39	1221	1	155	1	3	false	0.2516129032	0.7566912427	1.44519034529073E-037	calcium ion transmembrane transporter activity
GO:0030976	17444	11	1221	1	8221	214	7	false	0.2519695762	0.7566912427	3.46650104462866E-036	thiamine pyrophosphate binding
GO:0042451	17444	37	1221	3	970	46	3	false	0.254002455	0.7604345943	8.51491888621311E-068	purine nucleoside biosynthetic process
GO:0004888	17444	15	1221	1	161	3	1	false	0.2557131138	0.7631931514	2.02420422837329E-021	transmembrane signaling receptor activity
GO:0046129	17444	37	1221	3	962	46	3	false	0.2580292734	0.7663833755	1.16359279123802E-067	purine ribonucleoside biosynthetic process
GO:0009056	17444	1246	1221	53	8896	346	1	false	0.2583670945	0.7663833755	0	catabolic process
GO:0003796	17444	6	1221	1	64	3	1	false	0.2594086022	0.7671196278	1.33378916911977E-008	lysozyme activity
GO:0006506	17444	10	1221	1	38	1	4	false	0.2631578947	0.7756912919	2.1153556040961E-009	GPI anchor biosynthetic process
GO:0016742	17444	8	1221	1	110	4	1	false	0.263911515	0.7756912919	2.44077686866055E-012	hydroxymethyl-, formyl- and related transferase activity
GO:0005885	17444	8	1221	1	980	37	3	false	0.2658318728	0.7789679425	4.8769927156553E-020	Arp2/3 protein complex
GO:0016702	17444	8	1221	2	15	2	2	false	0.2666666667	0.7790533736	0.0001554002	oxidoreductase activity, acting on single donors with incorporation of molecular oxygen, incorporation of two atoms of oxygen
GO:1901658	17444	924	1221	43	1280	56	3	false	0.2677374256	0.779825574	0	glycosyl compound catabolic process
GO:0019208	17444	10	1221	1	485	15	3	false	0.2717879659	0.7888042423	5.53231255444006E-021	phosphatase regulator activity
GO:0044248	17444	1194	1221	49	6720	253	2	false	0.272451517	0.7888042423	0	cellular catabolic process
GO:0019842	17444	12	1221	1	4650	122	1	false	0.2734337489	0.7892848811	4.75412719568783E-036	vitamin binding
GO:0016776	17444	18	1221	1	3351	59	1	false	0.2742608647	0.7893162385	2.36083127763929E-048	phosphotransferase activity, phosphate group as acceptor
GO:0071900	17444	43	1221	1	421	3	2	false	0.2767714103	0.7904423415	7.97190317866186E-060	regulation of protein serine/threonine kinase activity
GO:0007076	17444	10	1221	1	36	1	3	false	0.2777777778	0.7904423415	3.934113729311E-009	mitotic chromosome condensation
GO:0006528	17444	5	1221	1	18	1	2	false	0.2777777778	0.7904423415	0.0001167134	asparagine metabolic process
GO:0005759	17444	11	1221	2	95	9	2	false	0.278562627	0.7904423415	1.28067895546959E-014	mitochondrial matrix
GO:0000796	17444	4	1221	1	78	6	3	false	0.2787633419	0.7904423415	7.01053332632254E-007	condensin complex
GO:0009130	17444	3	1221	1	30	3	2	false	0.2795566502	0.7904423415	0.0002463054	pyrimidine nucleoside monophosphate biosynthetic process
GO:0009259	17444	960	1221	46	1063	49	2	false	0.2821955804	0.7955776275	3.03033211097787E-146	ribonucleotide metabolic process
GO:0009152	17444	39	1221	3	962	46	3	false	0.2847516037	0.7983476751	2.01760210204144E-070	purine ribonucleotide biosynthetic process
GO:0051213	17444	15	1221	2	512	36	1	false	0.2848293153	0.7983476751	3.69289847124953E-029	dioxygenase activity
GO:0046983	17444	81	1221	4	4515	153	1	false	0.2942154739	0.8139729541	1.12061566763926E-175	protein dimerization activity
GO:0046049	17444	2	1221	1	13	2	3	false	0.2948717949	0.8139729541	0.0128205128	UMP metabolic process
GO:0006222	17444	2	1221	1	13	2	4	false	0.2948717949	0.8139729541	0.0128205128	UMP biosynthetic process
GO:0005783	17444	38	1221	4	1309	95	3	false	0.2954338389	0.8139729541	3.23826197301777E-074	endoplasmic reticulum
GO:0009451	17444	59	1221	2	4026	74	2	false	0.295727589	0.8139729541	4.36456952562994E-133	RNA modification
GO:0030246	17444	121	1221	5	11940	358	1	false	0.2974075218	0.8139729541	7.17161599442688E-293	carbohydrate binding
GO:0006164	17444	41	1221	3	1052	49	3	false	0.2974619541	0.8139729541	9.22001866420206E-075	purine nucleotide biosynthetic process
GO:0070569	17444	9	1221	1	108	4	1	false	0.2975724446	0.8139729541	2.55663203161693E-013	uridylyltransferase activity
GO:0030414	17444	9	1221	1	548	21	4	false	0.2983484388	0.8139729541	8.69795111193442E-020	peptidase inhibitor activity
GO:0010181	17444	14	1221	1	4464	112	3	false	0.2997106785	0.8139729541	7.13069584822577E-041	FMN binding
GO:0010466	17444	9	1221	1	545	21	3	false	0.2997533521	0.8139729541	9.1418094203184E-020	negative regulation of peptidase activity
GO:0005262	17444	39	1221	1	129	1	3	false	0.3023255814	0.8139729541	6.09215666411832E-034	calcium channel activity
GO:0046134	17444	13	1221	2	47	4	3	false	0.3038544558	0.8139729541	7.1084902103915E-012	pyrimidine nucleoside biosynthetic process
GO:1901659	17444	43	1221	4	2308	150	3	false	0.3046246647	0.8139729541	2.15266536373664E-092	glycosyl compound biosynthetic process
GO:0009141	17444	941	1221	45	1065	49	1	false	0.3051166487	0.8139729541	1.05684050907576E-165	nucleoside triphosphate metabolic process
GO:1901575	17444	1239	1221	53	7175	286	2	false	0.3054051001	0.8139729541	0	organic substance catabolic process
GO:0051346	17444	9	1221	1	2418	96	3	false	0.3059587173	0.8139729541	1.30355655191704E-025	negative regulation of hydrolase activity
GO:1901681	17444	12	1221	1	11940	358	1	false	0.3061324875	0.8139729541	5.73702095791361E-041	sulfur compound binding
GO:0016721	17444	5	1221	1	512	36	1	false	0.3065111041	0.8139729541	3.47807316984722E-012	oxidoreductase activity, acting on superoxide radicals as acceptor
GO:0018904	17444	9	1221	1	7171	287	2	false	0.3077558692	0.8139729541	7.27321869384038E-030	ether metabolic process
GO:0072521	17444	964	1221	45	2080	91	5	false	0.3080807665	0.8139729541	0	purine-containing compound metabolic process
GO:0008287	17444	7	1221	1	2482	130	2	false	0.3141244562	0.8261056712	8.75983323625387E-021	protein serine/threonine phosphatase complex
GO:0006732	17444	55	1221	8	63	8	1	false	0.3143814757	0.8261056712	2.58204799829609E-010	coenzyme metabolic process
GO:0043086	17444	12	1221	1	7375	229	3	false	0.3153207499	0.8263283608	1.86672892768508E-038	negative regulation of catalytic activity
GO:0072350	17444	6	1221	1	229	14	1	false	0.3180786536	0.8293310463	5.3333162189349E-012	tricarboxylic acid metabolic process
GO:0006850	17444	7	1221	2	12	2	2	false	0.3181818182	0.8293310463	0.0012626263	mitochondrial pyruvate transport
GO:0005622	17444	2461	1221	130	2482	130	1	false	0.3215909279	0.8347874101	2.84677720094613E-052	intracellular
GO:0006508	17444	587	1221	23	4773	168	1	false	0.3220017621	0.8347874101	0	proteolysis
GO:0009127	17444	23	1221	2	418	21	2	false	0.3236924012	0.8369266095	2.47257771739022E-038	purine nucleoside monophosphate biosynthetic process
GO:0019637	17444	1197	1221	51	7241	289	2	false	0.3249926836	0.8376362334	0	organophosphate metabolic process
GO:0008194	17444	8	1221	1	66	3	1	false	0.3256993007	0.8376362334	1.74107677087898E-010	UDP-glycosyltransferase activity
GO:0009168	17444	23	1221	2	413	21	3	false	0.3290835906	0.8423424406	3.28590773014576E-038	purine ribonucleoside monophosphate biosynthetic process
GO:0043604	17444	9	1221	1	603	26	2	false	0.3292713987	0.8423424406	3.65559390132763E-020	amide biosynthetic process
GO:0007165	17444	971	1221	24	1709	39	4	false	0.3328366233	0.8492163976	0	signal transduction
GO:0032993	17444	55	1221	5	1510	105	1	false	0.3346360666	0.8496193507	4.92363687392895E-102	protein-DNA complex
GO:0004190	17444	60	1221	2	205	4	2	false	0.3348823712	0.8496193507	2.46344399689309E-053	aspartic-type endopeptidase activity
GO:0004693	17444	51	1221	1	401	3	2	false	0.3358052238	0.8496193507	7.46553119392867E-066	cyclin-dependent protein serine/threonine kinase activity
GO:0072522	17444	45	1221	3	1535	70	6	false	0.3377209891	0.8496193507	9.67787757850481E-088	purine-containing compound biosynthetic process
GO:0009220	17444	13	1221	2	44	4	3	false	0.3377581012	0.8496193507	1.92620602876833E-011	pyrimidine ribonucleotide biosynthetic process
GO:0016788	17444	430	1221	19	2418	96	1	false	0.340329815	0.8496193507	0	hydrolase activity, acting on ester bonds
GO:0016705	17444	42	1221	4	512	36	1	false	0.3404647227	0.8496193507	1.28599692599301E-062	oxidoreductase activity, acting on paired donors, with incorporation or reduction of molecular oxygen
GO:0016817	17444	1097	1221	46	2418	96	1	false	0.3411023879	0.8496193507	0	hydrolase activity, acting on acid anhydrides
GO:1901136	17444	931	1221	44	1352	61	2	false	0.3412714316	0.8496193507	0	carbohydrate derivative catabolic process
GO:0043566	17444	16	1221	1	899	23	1	false	0.3417806902	0.8496193507	1.31453129692996E-034	structure-specific DNA binding
GO:0000159	17444	7	1221	1	2014	117	2	false	0.3426825875	0.8496770823	3.78920014905099E-020	protein phosphatase type 2A complex
GO:0004386	17444	60	1221	3	1039	36	1	false	0.3453221325	0.8540319746	4.76026175184548E-099	helicase activity
GO:0000793	17444	6	1221	1	90	6	1	false	0.347137821	0.8563323289	1.60612994269023E-009	condensed chromosome
GO:0009123	17444	418	1221	21	1065	49	1	false	0.3491134385	0.8570551509	6.03930610277228E-309	nucleoside monophosphate metabolic process
GO:0070085	17444	22	1221	2	109	6	1	false	0.3492034431	0.8570551509	1.64082488693407E-023	glycosylation
GO:0046132	17444	13	1221	2	43	4	3	false	0.3502552467	0.8574603129	2.73396984728408E-011	pyrimidine ribonucleoside biosynthetic process
GO:0044092	17444	12	1221	1	15500	552	2	false	0.352934316	0.857913432	2.50153335152841E-042	negative regulation of molecular function
GO:0046939	17444	18	1221	1	4143	99	2	false	0.3535453092	0.857913432	5.1372800609891E-050	nucleotide phosphorylation
GO:0051169	17444	211	1221	7	432	12	1	false	0.3543127387	0.857913432	2.63784249709137E-129	nuclear transport
GO:0010033	17444	11	1221	1	31	1	1	false	0.3548387097	0.857913432	1.18102357305335E-008	response to organic substance
GO:0006996	17444	213	1221	9	8163	293	2	false	0.3564189875	0.857913432	0	organelle organization
GO:0005740	17444	40	1221	6	64	8	2	false	0.3578137899	0.857913432	3.98964120827887E-018	mitochondrial envelope
GO:0010638	17444	9	1221	1	233	11	4	false	0.3579580723	0.857913432	2.0964869686446E-016	positive regulation of organelle organization
GO:0044391	17444	28	1221	3	1305	99	4	false	0.3582361881	0.857913432	2.36447750652837E-058	ribosomal subunit
GO:0036442	17444	21	1221	2	119	7	1	false	0.3584250533	0.857913432	8.63972204238888E-024	hydrogen-exporting ATPase activity
GO:0007059	17444	12	1221	1	3171	118	1	false	0.3661061875	0.8726575814	4.73186394270409E-034	chromosome segregation
GO:0009308	17444	8	1221	1	1211	67	1	false	0.3666198552	0.8726575814	8.92133120949226E-021	amine metabolic process
GO:0048870	17444	30	1221	1	213	3	3	false	0.3672922809	0.8726575814	3.18604582295659E-037	cell motility
GO:0006487	17444	4	1221	1	20	2	1	false	0.3684210526	0.8731940144	0.0002063983	protein N-linked glycosylation
GO:1901137	17444	90	1221	7	2346	153	2	false	0.3713174584	0.8779070472	3.92137243859366E-165	carbohydrate derivative biosynthetic process
GO:0034660	17444	117	1221	4	607	16	1	false	0.3725052147	0.8779097215	1.46318647288255E-128	ncRNA metabolic process
GO:0006333	17444	25	1221	1	67	1	1	false	0.3731343284	0.8779097215	5.97550895927371E-019	chromatin assembly or disassembly
GO:1901605	17444	54	1221	4	156	9	1	false	0.3795282242	0.8907859048	2.97071389485369E-043	alpha-amino acid metabolic process
GO:0008173	17444	15	1221	1	102	3	2	false	0.3826732673	0.8958629395	2.86678426869505E-018	RNA methyltransferase activity
GO:0009165	17444	129	1221	7	1063	49	2	false	0.3835442161	0.8958629395	6.19115515906276E-170	nucleotide biosynthetic process
GO:0009066	17444	6	1221	1	54	4	1	false	0.3847292182	0.8964654314	3.87189224988493E-008	aspartate family amino acid metabolic process
GO:0022857	17444	645	1221	27	878	35	2	false	0.3893261204	0.904996054	7.72202644568869E-220	transmembrane transporter activity
GO:0042157	17444	14	1221	1	4773	168	1	false	0.3948930422	0.9133461344	2.79007683574295E-041	lipoprotein metabolic process
GO:0070603	17444	13	1221	1	1005	38	2	false	0.3959825312	0.9133461344	6.30911683455669E-030	SWI/SNF superfamily-type complex
GO:0008152	17444	8896	1221	346	10514	406	1	false	0.3959964683	0.9133461344	0	metabolic process
GO:0032787	17444	52	1221	4	229	14	1	false	0.3966963562	0.9133461344	8.3756681733748E-053	monocarboxylic acid metabolic process
GO:0006633	17444	25	1221	1	112	2	3	false	0.3981660232	0.9143447432	1.65579906982635E-025	fatty acid biosynthetic process
GO:0030532	17444	12	1221	2	622	70	2	false	0.3990211806	0.9143447432	1.58935786575959E-025	small nuclear ribonucleoprotein complex
GO:1901360	17444	1973	1221	81	7169	286	1	false	0.4011159207	0.9169718565	0	organic cyclic compound metabolic process
GO:0006323	17444	25	1221	2	420	23	3	false	0.4044683147	0.9197334478	8.43020019567054E-041	DNA packaging
GO:0000278	17444	25	1221	1	110	2	1	false	0.4045037531	0.9197334478	2.75125555146778E-025	mitotic cell cycle
GO:0046034	17444	401	1221	20	962	45	4	false	0.406364339	0.9197334478	6.28510364199379E-283	ATP metabolic process
GO:0034062	17444	36	1221	2	108	4	1	false	0.4073943455	0.9197334478	1.71962031934179E-029	RNA polymerase activity
GO:0016620	17444	51	1221	6	69	7	1	false	0.407773197	0.9197334478	5.80335413593904E-017	oxidoreductase activity, acting on the aldehyde or oxo group of donors, NAD or NADP as acceptor
GO:0043254	17444	15	1221	2	121	11	3	false	0.4080306609	0.9197334478	1.85187352190214E-019	regulation of protein complex assembly
GO:0046961	17444	21	1221	2	93	6	3	false	0.4095585458	0.9210304973	2.70453019301264E-021	proton-transporting ATPase activity, rotational mechanism
GO:0004869	17444	6	1221	1	204	17	2	false	0.410736046	0.9215353978	1.07590962365446E-011	cysteine-type endopeptidase inhibitor activity
GO:0033179	17444	33	1221	3	44	3	2	false	0.4119601329	0.9221422419	1.30389331178165E-010	proton-transporting V-type ATPase, V0 domain
GO:0007015	17444	20	1221	3	139	16	2	false	0.4131718651	0.9227186917	1.4104421077252E-024	actin filament organization
GO:0016307	17444	33	1221	1	3126	50	3	false	0.4142503701	0.9229956404	4.76058169867156E-079	phosphatidylinositol phosphate kinase activity
GO:0006575	17444	24	1221	2	156	9	1	false	0.4163893225	0.9236907853	9.28670518801258E-029	cellular modified amino acid metabolic process
GO:0030261	17444	10	1221	1	2384	125	4	false	0.4170316937	0.9236907853	6.23604306283213E-028	chromosome condensation
GO:0006183	17444	11	1221	1	567	27	4	false	0.4181858161	0.9236907853	2.26012196222111E-023	GTP biosynthetic process
GO:0009208	17444	11	1221	1	941	45	2	false	0.418409124	0.9236907853	8.26320727078388E-026	pyrimidine ribonucleoside triphosphate metabolic process
GO:1901070	17444	11	1221	1	565	27	2	false	0.4193384227	0.9236907853	2.35051805159084E-023	guanosine-containing compound biosynthetic process
GO:0031072	17444	16	1221	1	4515	153	1	false	0.4245061432	0.9329487283	7.20528993689065E-046	heat shock protein binding
GO:0042623	17444	233	1221	7	339	9	1	false	0.4274701775	0.937332566	7.4022644807817E-091	ATPase activity, coupled
GO:0005743	17444	29	1221	6	33	6	2	false	0.4288856305	0.9383086079	2.44379276637339E-005	mitochondrial inner membrane
GO:0046982	17444	66	1221	4	81	4	1	false	0.4331926864	0.9426117956	1.22789451468628E-016	protein heterodimerization activity
GO:0045261	17444	9	1221	1	2046	125	3	false	0.4336342851	0.9426117956	5.87847286342272E-025	proton-transporting ATP synthase complex, catalytic core F(1)
GO:0006007	17444	36	1221	4	44	4	2	false	0.4339194555	0.9426117956	5.64230196734605E-009	glucose catabolic process
GO:1901615	17444	14	1221	1	7169	286	1	false	0.4347516658	0.9426117956	9.3218996911095E-044	organic hydroxy compound metabolic process
GO:0045259	17444	9	1221	1	2079	128	2	false	0.436193286	0.9436217171	5.08865666175306E-025	proton-transporting ATP synthase complex
GO:0043233	17444	55	1221	3	686	30	2	false	0.4380123326	0.9449246199	1.18009438578828E-082	organelle lumen
GO:0019888	17444	9	1221	1	181	11	3	false	0.4387499011	0.9449246199	2.13019610052051E-015	protein phosphatase regulator activity
GO:0070013	17444	55	1221	3	684	30	2	false	0.4399793257	0.9454666844	1.39495925546678E-082	intracellular organelle lumen
GO:0006163	17444	960	1221	45	1067	49	2	false	0.4434850877	0.9479557757	2.91198845842795E-150	purine nucleotide metabolic process
GO:0004591	17444	8	1221	1	18	1	1	false	0.4444444444	0.9479557757	0.000022853	oxoglutarate dehydrogenase (succinyl-transferring) activity
GO:0006415	17444	12	1221	2	643	79	2	false	0.4451848961	0.9479557757	1.06328846685236E-025	translational termination
GO:0009147	17444	12	1221	1	941	45	1	false	0.446550618	0.9479557757	1.06622029300479E-027	pyrimidine nucleoside triphosphate metabolic process
GO:0006165	17444	11	1221	1	138	7	3	false	0.4484897661	0.9479557757	1.73835587294797E-016	nucleoside diphosphate phosphorylation
GO:0006450	17444	13	1221	1	207	9	2	false	0.4488455619	0.9479557757	7.14019522174909E-021	regulation of translational fidelity
GO:0045454	17444	102	1221	3	1622	39	2	false	0.4490059831	0.9479557757	9.26052053917811E-165	cell redox homeostasis
GO:0015985	17444	13	1221	2	115	13	1	false	0.4490976904	0.9479557757	2.04675441161471E-017	energy coupled proton transport, down electrochemical gradient
GO:0008380	17444	41	1221	2	169	6	1	false	0.4499603941	0.9479557757	3.02173200839278E-040	RNA splicing
GO:0004066	17444	5	1221	1	11	1	1	false	0.4545454545	0.952194905	0.0021645022	asparagine synthase (glutamine-hydrolyzing) activity
GO:0008135	17444	62	1221	7	849	87	2	false	0.4548044363	0.952194905	7.89180745344139E-096	translation factor activity, nucleic acid binding
GO:0016615	17444	14	1221	1	54	2	1	false	0.4549266247	0.952194905	3.08131003693741E-013	malate dehydrogenase activity
GO:0009072	17444	14	1221	1	2042	87	3	false	0.4574882369	0.9548532405	4.15934343480286E-036	aromatic amino acid family metabolic process
GO:0006664	17444	12	1221	1	1050	52	2	false	0.4581715652	0.9548532405	2.84095330199429E-028	glycolipid metabolic process
GO:0009132	17444	13	1221	1	1065	49	1	false	0.4598344592	0.9562578969	2.95575256551473E-030	nucleoside diphosphate metabolic process
GO:0003868	17444	2	1221	1	8	2	1	false	0.4642857143	0.9634426732	0.0357142857	4-hydroxyphenylpyruvate dioxygenase activity
GO:0043623	17444	85	1221	8	116	10	2	false	0.4691623657	0.9714775324	6.82695273237691E-029	cellular protein complex assembly
GO:0051287	17444	24	1221	1	4653	122	2	false	0.4723229229	0.9759321933	6.20750026289983E-065	NAD binding
GO:0015698	17444	30	1221	3	73	6	1	false	0.479189869	0.9875744681	3.58499046430517E-021	inorganic anion transport
GO:0000070	17444	12	1221	1	25	1	2	false	0.48	0.9875744681	1.92296598273176E-007	mitotic sister chromatid segregation
GO:0002161	17444	13	1221	1	27	1	2	false	0.4814814815	0.9885193049	4.9854673626379E-008	aminoacyl-tRNA editing activity
GO:0032296	17444	17	1221	1	35	1	1	false	0.4857142857	0.9931145555	2.20382389230051E-010	double-stranded RNA-specific ribonuclease activity
GO:0090305	17444	99	1221	3	846	22	1	false	0.4857737174	0.9931145555	5.66631321421818E-132	nucleic acid phosphodiester bond hydrolysis
GO:0070011	17444	527	1221	21	545	21	1	false	0.4873383488	0.9931804563	4.72554056251591E-034	peptidase activity, acting on L-amino acid peptides
GO:0004784	17444	5	1221	1	34	4	2	false	0.4878601001	0.9931804563	3.59381289172559E-006	superoxide dismutase activity
GO:0000819	17444	12	1221	1	171	9	4	false	0.488951788	0.9933117206	1.13735257940378E-018	sister chromatid segregation
GO:0071702	17444	584	1221	23	1586	61	1	false	0.4914387873	0.9941033847	0	organic substance transport
GO:0016667	17444	51	1221	4	512	36	1	false	0.4923130501	0.9941033847	1.37023012927183E-071	oxidoreductase activity, acting on a sulfur group of donors
GO:0005996	17444	63	1221	4	109	6	1	false	0.4976662373	0.9941033847	7.5558209243404E-032	monosaccharide metabolic process
GO:0003899	17444	32	1221	1	344	7	2	false	0.4983309464	0.9941033847	7.88012530268981E-046	DNA-directed RNA polymerase activity
GO:0009101	17444	20	1221	2	1134	93	3	false	0.4983312949	0.9941033847	2.3283572766442E-043	glycoprotein biosynthetic process
GO:0016763	17444	33	1221	2	66	3	1	false	0.5	0.9941033847	1.38515120572186E-019	transferase activity, transferring pentosyl groups
GO:0006529	17444	5	1221	1	10	1	3	false	0.5	0.9941033847	0.003968254	asparagine biosynthetic process
GO:0017176	17444	3	1221	1	6	1	1	false	0.5	0.9941033847	0.05	phosphatidylinositol N-acetylglucosaminyltransferase activity
GO:0006563	17444	7	1221	1	14	1	1	false	0.5	0.9941033847	0.0002913753	L-serine metabolic process
GO:0015629	17444	51	1221	2	376	12	1	false	0.5013507788	0.9941033847	2.50893328604671E-064	actin cytoskeleton
GO:0051493	17444	17	1221	2	75	7	2	false	0.5018438613	0.9941033847	3.36998818645875E-017	regulation of cytoskeleton organization
GO:0051537	17444	22	1221	2	57	4	1	false	0.5029239766	0.9941033847	2.86586446153499E-016	2 iron, 2 sulfur cluster binding
GO:0044283	17444	77	1221	4	1412	67	2	false	0.5031544169	0.9941033847	3.47787411727773E-129	small molecule biosynthetic process
GO:0042221	17444	31	1221	1	1133	25	1	false	0.5039685954	0.9941033847	2.59272663862162E-061	response to chemical
GO:0004185	17444	53	1221	1	105	1	2	false	0.5047619048	0.9941033847	3.18850858515694E-031	serine-type carboxypeptidase activity
GO:0030118	17444	41	1221	1	81	1	1	false	0.5061728395	0.9948559671	4.70826882652754E-024	clathrin coat
GO:0008092	17444	198	1221	7	4515	153	1	false	0.51046751	0.9950532513	0	cytoskeletal protein binding
GO:0005667	17444	28	1221	2	2124	128	2	false	0.510841516	0.9950532513	2.52022844988825E-064	transcription factor complex
GO:0043603	17444	17	1221	1	1973	81	1	false	0.5111114925	0.9950532513	3.66376854944702E-042	cellular amide metabolic process
GO:0006066	17444	14	1221	1	1330	66	2	false	0.5113773046	0.9950532513	1.72306363136161E-033	alcohol metabolic process
GO:0097472	17444	51	1221	1	2965	41	3	false	0.5114182688	0.9950532513	2.01933701176404E-111	cyclin-dependent protein kinase activity
GO:0009067	17444	6	1221	1	29	3	2	false	0.5153256705	1	2.10517451896763E-006	aspartate family amino acid biosynthetic process
GO:0042398	17444	23	1221	2	45	3	2	false	0.5170542636	1	2.42912106285855E-013	cellular modified amino acid biosynthetic process
GO:0044723	17444	109	1221	6	2368	125	2	false	0.5202556554	1	2.8073473818137E-191	single-organism carbohydrate metabolic process
GO:0016798	17444	69	1221	3	2418	96	1	false	0.5221341822	1	1.58570158581915E-135	hydrolase activity, acting on glycosyl bonds
GO:0005509	17444	780	1221	13	2634	43	1	false	0.5223911219	1	0	calcium ion binding
GO:0045333	17444	11	1221	2	15	2	1	false	0.5238095238	1	0.0007326007	cellular respiration
GO:0032392	17444	38	1221	3	74	5	1	false	0.5260466911	1	5.88173099998296E-022	DNA geometric change
GO:0006200	17444	396	1221	19	929	44	5	false	0.5289864438	1	2.1072271243973E-274	ATP catabolic process
GO:0030042	17444	4	1221	1	19	3	2	false	0.5304437564	1	0.0002579979	actin filament depolymerization
GO:0070008	17444	54	1221	1	172	2	2	false	0.5305997552	1	5.06613909209463E-046	serine-type exopeptidase activity
GO:0009125	17444	396	1221	19	948	45	2	false	0.5335743272	1	6.36769734305878E-279	nucleoside monophosphate catabolic process
GO:0046474	17444	36	1221	1	113	2	3	false	0.5376106195	1	2.42055023841754E-030	glycerophospholipid biosynthetic process
GO:0031974	17444	58	1221	3	4039	196	1	false	0.5401745434	1	2.43151436255366E-131	membrane-enclosed lumen
GO:0051234	17444	1590	1221	61	10514	406	2	false	0.5445425627	1	0	establishment of localization
GO:0044454	17444	15	1221	1	163	8	3	false	0.5462893694	1	1.66774926882107E-021	nuclear chromosome part
GO:0016043	17444	376	1221	20	423	22	1	false	0.5489754511	1	1.34151930558186E-063	cellular component organization
GO:0009166	17444	926	1221	43	1063	49	2	false	0.5517374211	1	1.1101699417584E-176	nucleotide catabolic process
GO:0009187	17444	62	1221	3	1063	49	1	false	0.5548649519	1	4.37278511162108E-102	cyclic nucleotide metabolic process
GO:0034220	17444	508	1221	23	843	38	2	false	0.5578866345	1	3.53099855590373E-245	ion transmembrane transport
GO:0046486	17444	91	1221	2	169	3	1	false	0.5579226163	1	3.58636719314349E-050	glycerolipid metabolic process
GO:0004365	17444	31	1221	4	51	6	1	false	0.5615299404	1	1.28973752862334E-014	glyceraldehyde-3-phosphate dehydrogenase (NAD+) (phosphorylating) activity
GO:0044262	17444	50	1221	2	6806	256	2	false	0.5664920092	1	8.25725569800083E-128	cellular carbohydrate metabolic process
GO:0030131	17444	25	1221	1	44	1	2	false	0.5681818182	1	7.09808102783346E-013	clathrin adaptor complex
GO:0033202	17444	14	1221	1	2014	117	2	false	0.5685860102	1	5.049435801371E-036	DNA helicase complex
GO:0000079	17444	40	1221	1	70	1	3	false	0.5714285714	1	1.806758503508E-020	regulation of cyclin-dependent protein serine/threonine kinase activity
GO:0044237	17444	6709	1221	253	10005	379	2	false	0.5748753479	1	0	cellular metabolic process
GO:0046914	17444	1416	1221	23	2634	43	1	false	0.5766403292	1	0	transition metal ion binding
GO:0000786	17444	48	1221	4	78	6	4	false	0.5773097574	1	2.90775772922735E-022	nucleosome
GO:0008104	17444	527	1221	17	572	18	1	false	0.5785366337	1	5.84711977282456E-068	protein localization
GO:0007166	17444	34	1221	1	971	24	1	false	0.5793369572	1	1.44066479242961E-063	cell surface receptor signaling pathway
GO:0006661	17444	32	1221	1	91	2	2	false	0.5821733822	1	2.69909495695347E-025	phosphatidylinositol biosynthetic process
GO:0001510	17444	26	1221	1	74	2	2	false	0.5823768974	1	1.51348232764578E-020	RNA methylation
GO:0016226	17444	11	1221	1	1460	112	2	false	0.5856748918	1	6.45169865829162E-028	iron-sulfur cluster assembly
GO:0016868	17444	35	1221	4	48	5	1	false	0.5871107	1	5.18327411174373E-012	intramolecular transferase activity, phosphotransferases
GO:0005871	17444	134	1221	2	240	3	1	false	0.587466158	1	5.61586999224728E-071	kinesin complex
GO:0019205	17444	54	1221	1	3100	50	1	false	0.587584727	1	1.07504296559075E-117	nucleobase-containing compound kinase activity
GO:0022618	17444	11	1221	1	160	12	3	false	0.5880222814	1	3.22479141685193E-017	ribonucleoprotein complex assembly
GO:0001522	17444	21	1221	1	59	2	1	false	0.5891291642	1	1.926818388835E-016	pseudouridine synthesis
GO:0051082	17444	58	1221	2	4515	153	1	false	0.5908315185	1	3.63665381631174E-134	unfolded protein binding
GO:0051179	17444	1638	1221	62	10514	406	1	false	0.5911307476	1	0	localization
GO:0022804	17444	242	1221	10	645	27	1	false	0.5949808637	1	1.39408659025919E-184	active transmembrane transporter activity
GO:0000228	17444	18	1221	1	172	8	3	false	0.5950407756	1	9.26745670816985E-025	nuclear chromosome
GO:0018106	17444	144	1221	2	2910	40	2	false	0.5969867334	1	3.20790759790215E-248	peptidyl-histidine phosphorylation
GO:0004673	17444	144	1221	2	2906	40	3	false	0.5977557626	1	3.93035482404743E-248	protein histidine kinase activity
GO:0004619	17444	31	1221	4	35	4	1	false	0.6009358289	1	1.90985485103131E-005	phosphoglycerate mutase activity
GO:0046039	17444	539	1221	25	958	45	3	false	0.6014148622	1	2.95996569246925E-284	GTP metabolic process
GO:0022890	17444	256	1221	10	363	14	1	false	0.6020891382	1	5.56825150801856E-095	inorganic cation transmembrane transporter activity
GO:0008233	17444	545	1221	21	2418	96	1	false	0.6040258776	1	0	peptidase activity
GO:0016863	17444	4	1221	1	45	9	1	false	0.6046511628	1	6.7116346186114E-006	intramolecular oxidoreductase activity, transposing C=C bonds
GO:0051261	17444	4	1221	1	16	3	1	false	0.6071428571	1	0.0005494505	protein depolymerization
GO:0031163	17444	11	1221	1	140	11	1	false	0.6076045353	1	1.47501193083847E-016	metallo-sulfur cluster assembly
GO:1901068	17444	539	1221	25	956	45	1	false	0.6077429485	1	1.54943663236117E-283	guanosine-containing compound metabolic process
GO:0000785	17444	61	1221	5	78	6	1	false	0.6099275771	1	1.59427250158581E-017	chromatin
GO:0043139	17444	10	1221	1	38	3	1	false	0.6116642959	1	2.1153556040961E-009	5'-3' DNA helicase activity
GO:0006259	17444	225	1221	7	5157	169	2	false	0.6118141187	1	0	DNA metabolic process
GO:0051301	17444	25	1221	1	3171	118	1	false	0.613928611	1	5.03423308005729E-063	cell division
GO:0015934	17444	24	1221	3	28	3	1	false	0.6178266178	1	0.00004884	large ribosomal subunit
GO:0022843	17444	80	1221	1	129	1	2	false	0.6201550388	1	8.75150583716639E-037	voltage-gated cation channel activity
GO:0019003	17444	38	1221	1	4429	111	3	false	0.6203860589	1	1.6905735714743E-094	GDP binding
GO:0046467	17444	12	1221	1	1388	108	3	false	0.6232150669	1	9.82588169723928E-030	membrane lipid biosynthetic process
GO:0090501	17444	35	1221	1	669	18	2	false	0.6247219952	1	3.29147667500464E-059	RNA phosphodiester bond hydrolysis
GO:0006027	17444	5	1221	1	8	1	2	false	0.625	1	0.0178571429	glycosaminoglycan catabolic process
GO:1901363	17444	6053	1221	179	11940	358	1	false	0.6258678075	1	0	heterocyclic compound binding
GO:0097159	17444	6053	1221	179	11940	358	1	false	0.6258678075	1	0	organic cyclic compound binding
GO:0031334	17444	9	1221	1	110	11	3	false	0.6272005626	1	2.15362664881811E-013	positive regulation of protein complex assembly
GO:0004721	17444	180	1221	11	216	13	1	false	0.6281354887	1	7.4579600885534E-042	phosphoprotein phosphatase activity
GO:0034622	17444	111	1221	10	116	10	1	false	0.6318423811	1	6.23482257141484E-009	cellular macromolecular complex assembly
GO:0000398	17444	31	1221	1	49	1	2	false	0.6326530612	1	8.65481762628826E-014	mRNA splicing, via spliceosome
GO:0034470	17444	57	1221	2	229	8	2	false	0.6343272273	1	2.56445646345838E-055	ncRNA processing
GO:0051252	17444	260	1221	5	942	19	3	false	0.6372008475	1	3.27085088091926E-240	regulation of RNA metabolic process
GO:0005543	17444	173	1221	4	4465	112	2	false	0.637609156	1	4.115036E-317	phospholipid binding
GO:0016462	17444	1056	1221	39	1068	39	1	false	0.6384174705	1	2.31428694771839E-028	pyrophosphatase activity
GO:0005789	17444	25	1221	1	937	37	4	false	0.6396265758	1	1.09001456871095E-049	endoplasmic reticulum membrane
GO:0047800	17444	3	1221	1	8	2	1	false	0.6428571429	1	0.0178571429	cysteamine dioxygenase activity
GO:0003777	17444	203	1221	3	235	3	1	false	0.6432855915	1	3.21056594647588E-040	microtubule motor activity
GO:0016859	17444	27	1221	3	113	13	1	false	0.6461415934	1	1.18235270777964E-026	cis-trans isomerase activity
GO:0009247	17444	12	1221	1	90	7	3	false	0.646396825	1	3.65099987675151E-015	glycolipid biosynthetic process
GO:0007186	17444	22	1221	1	34	1	1	false	0.6470588235	1	1.82363934074415E-009	G-protein coupled receptor signaling pathway
GO:0006650	17444	91	1221	2	113	2	2	false	0.6471238938	1	6.8109342053913E-024	glycerophospholipid metabolic process
GO:0030286	17444	66	1221	1	413	6	2	false	0.6506611229	1	2.94084945029766E-078	dynein complex
GO:0009060	17444	9	1221	2	11	2	1	false	0.6545454545	1	0.0181818182	aerobic respiration
GO:0046394	17444	69	1221	4	229	14	2	false	0.6551322226	1	2.39170945777301E-060	carboxylic acid biosynthetic process
GO:0043039	17444	61	1221	2	101	3	2	false	0.6552055206	1	4.39364257609384E-029	tRNA aminoacylation
GO:0097035	17444	32	1221	1	229	7	2	false	0.6565919127	1	7.80651699184412E-040	regulation of membrane lipid distribution
GO:0051495	17444	9	1221	1	66	7	3	false	0.6605169223	1	2.70167085136395E-011	positive regulation of cytoskeleton organization
GO:0000287	17444	65	1221	1	2634	43	1	false	0.6614913922	1	8.35776439295461E-132	magnesium ion binding
GO:1901069	17444	528	1221	24	935	44	2	false	0.6642321148	1	3.3627651656028E-277	guanosine-containing compound catabolic process
GO:0006184	17444	528	1221	24	935	44	4	false	0.6642321148	1	3.3627651656028E-277	GTP catabolic process
GO:0003950	17444	27	1221	2	33	2	1	false	0.6647727273	1	9.02879100876871E-007	NAD+ ADP-ribosyltransferase activity
GO:0035556	17444	586	1221	14	971	24	1	false	0.6650419304	1	2.41429085555961E-282	intracellular signal transduction
GO:0005093	17444	2	1221	1	3	1	1	false	0.6666666667	1	0.3333333333	Rab GDP-dissociation inhibitor activity
GO:0007264	17444	464	1221	11	586	14	1	false	0.6706545845	1	1.60004520288672E-129	small GTPase mediated signal transduction
GO:0034728	17444	15	1221	1	174	12	3	false	0.6735044114	1	5.99699885075309E-022	nucleosome organization
GO:0000280	17444	25	1221	1	37	1	2	false	0.6756756757	1	5.39816021069697E-010	nuclear division
GO:0016891	17444	23	1221	1	34	1	2	false	0.6764705882	1	3.49530873642627E-009	endoribonuclease activity, producing 5'-phosphomonoesters
GO:0044712	17444	999	1221	47	2509	123	2	false	0.6781769173	1	0	single-organism catabolic process
GO:0003674	17444	15500	1221	552	16774	600	1	false	0.6829199667	1	0	molecular_function
GO:0030203	17444	7	1221	1	23	3	1	false	0.6837944664	1	0.000004079	glycosaminoglycan metabolic process
GO:0051674	17444	30	1221	1	1638	62	1	false	0.6890605174	1	1.28906985276206E-064	localization of cell
GO:0046834	17444	71	1221	1	3150	51	2	false	0.6902880195	1	7.84890599653188E-147	lipid phosphorylation
GO:0071826	17444	11	1221	1	133	13	1	false	0.6923776314	1	2.65035923010906E-016	ribonucleoprotein complex subunit organization
GO:0040011	17444	30	1221	1	10514	406	1	false	0.6936663393	1	6.14618976951767E-089	locomotion
GO:0016747	17444	84	1221	4	125	6	1	false	0.6938147204	1	5.88893877638445E-034	transferase activity, transferring acyl groups other than amino-acyl groups
GO:0005319	17444	38	1221	1	535	16	2	false	0.6976980741	1	4.22249434684556E-059	lipid transporter activity
GO:0044238	17444	7077	1221	272	8896	346	1	false	0.6981863486	1	0	primary metabolic process
GO:0000790	17444	13	1221	1	63	5	2	false	0.6985622251	1	9.55252681574577E-014	nuclear chromatin
GO:0015078	17444	93	1221	6	228	16	2	false	0.7016235665	1	2.11279429720625E-066	hydrogen ion transmembrane transporter activity
GO:0005244	17444	80	1221	1	241	3	3	false	0.7037101339	1	5.54145857453412E-066	voltage-gated ion channel activity
GO:0042158	17444	14	1221	1	1074	89	2	false	0.7044077773	1	3.49382647908059E-032	lipoprotein biosynthetic process
GO:0044765	17444	1004	1221	42	4185	186	2	false	0.7048781046	1	0	single-organism transport
GO:0031497	17444	15	1221	1	160	12	3	false	0.7066044001	1	2.23217041621991E-021	chromatin assembly
GO:0071822	17444	122	1221	12	133	13	1	false	0.7075314477	1	2.65035923010909E-016	protein complex subunit organization
GO:0022832	17444	80	1221	1	113	1	2	false	0.7079646018	1	2.78532783737246E-029	voltage-gated channel activity
GO:0044428	17444	100	1221	3	1013	36	2	false	0.7084939854	1	4.02103786816056E-141	nuclear part
GO:0009069	17444	14	1221	1	54	4	1	false	0.7110206766	1	3.08131003693741E-013	serine family amino acid metabolic process
GO:0070001	17444	60	1221	2	527	21	1	false	0.7137867709	1	1.34398594442267E-080	aspartic-type peptidase activity
GO:0009253	17444	5	1221	1	7	1	2	false	0.7142857143	1	0.0476190476	peptidoglycan catabolic process
GO:0065003	17444	116	1221	10	157	14	2	false	0.7144884763	1	9.67708707445999E-039	macromolecular complex assembly
GO:0010876	17444	38	1221	1	572	18	1	false	0.7154433491	1	3.04292103461071E-060	lipid localization
GO:0042175	17444	25	1221	1	4006	196	4	false	0.7157695367	1	1.43041436133762E-065	nuclear outer membrane-endoplasmic reticulum membrane network
GO:0052689	17444	27	1221	1	430	19	1	false	0.7162281111	1	1.97403765286546E-043	carboxylic ester hydrolase activity
GO:1901292	17444	926	1221	43	1155	55	4	false	0.7171430866	1	5.40873003917381E-249	nucleoside phosphate catabolic process
GO:0044267	17444	4392	1221	148	5510	189	2	false	0.7227797932	1	0	cellular protein metabolic process
GO:0016866	17444	48	1221	5	113	13	1	false	0.7255832908	1	4.58882982424223E-033	intramolecular transferase activity
GO:0019236	17444	8	1221	1	11	1	1	false	0.7272727273	1	0.0060606061	response to pheromone
GO:0016775	17444	144	1221	2	3351	59	1	false	0.7293317906	1	2.97194614234551E-257	phosphotransferase activity, nitrogenous group as acceptor
GO:0044281	17444	1330	1221	66	2266	117	1	false	0.7305289804	1	0	small molecule metabolic process
GO:0019941	17444	187	1221	3	207	3	2	false	0.7360966687	1	3.00945252987414E-028	modification-dependent protein catabolic process
GO:0016482	17444	271	1221	7	432	12	1	false	0.7373110106	1	3.20763873260191E-123	cytoplasmic transport
GO:0004540	17444	35	1221	1	98	3	2	false	0.7389083211	1	2.1732070817569E-027	ribonuclease activity
GO:0004525	17444	17	1221	1	23	1	2	false	0.7391304348	1	9.9061883958909E-006	ribonuclease III activity
GO:0006195	17444	924	1221	43	962	45	3	false	0.7396544963	1	4.78016498022093E-069	purine nucleotide catabolic process
GO:0006448	17444	18	1221	3	53	10	2	false	0.7407319192	1	1.54756680922889E-014	regulation of translational elongation
GO:0015748	17444	32	1221	1	1439	59	2	false	0.7419592097	1	3.25855463948206E-066	organophosphate ester transport
GO:0032271	17444	15	1221	2	52	8	2	false	0.7434813105	1	2.23145478889551E-013	regulation of protein polymerization
GO:0004807	17444	35	1221	5	37	5	1	false	0.7447447447	1	0.0015015015	triose-phosphate isomerase activity
GO:0004012	17444	32	1221	1	183	7	3	false	0.7459995269	1	1.87443173267871E-036	phospholipid-translocating ATPase activity
GO:0019725	17444	103	1221	3	3172	118	2	false	0.746446169	1	1.21768297033672E-196	cellular homeostasis
GO:0043414	17444	41	1221	1	5184	170	3	false	0.7465155954	1	1.95902549626747E-103	macromolecule methylation
GO:0022402	17444	36	1221	1	3171	118	2	false	0.746639012	1	4.11223485755077E-085	cell cycle process
GO:0009190	17444	62	1221	3	129	7	2	false	0.7466758969	1	2.30725482186907E-038	cyclic nucleotide biosynthetic process
GO:0000976	17444	168	1221	3	185	3	2	false	0.7476411551	1	2.17947983506754E-024	transcription regulatory region sequence-specific DNA binding
GO:0008652	17444	44	1221	3	275	23	3	false	0.747991807	1	4.7162608066891E-052	cellular amino acid biosynthetic process
GO:0047750	17444	3	1221	1	4	1	1	false	0.75	1	0.25	cholestenol delta-isomerase activity
GO:0006030	17444	16	1221	2	24	3	2	false	0.7509881423	1	1.35967291708306E-006	chitin metabolic process
GO:0051726	17444	56	1221	1	1655	40	2	false	0.7518398501	1	1.01833900501253E-105	regulation of cell cycle
GO:0012505	17444	96	1221	4	2482	130	3	false	0.7519519478	1	8.01185654470073E-176	endomembrane system
GO:0008289	17444	209	1221	5	11940	358	1	false	0.7556661202	1	0	lipid binding
GO:0006139	17444	1915	1221	71	7116	281	5	false	0.7573276938	1	0	nucleobase-containing compound metabolic process
GO:0006413	17444	37	1221	1	6709	253	2	false	0.7597760898	1	3.94084384533794E-099	translational initiation
GO:0003700	17444	168	1221	3	260	5	3	false	0.7606164723	1	8.20333403067616E-073	sequence-specific DNA binding transcription factor activity
GO:0032259	17444	102	1221	3	8896	346	1	false	0.7645122058	1	2.61509308764134E-241	methylation
GO:0030041	17444	15	1221	2	56	9	2	false	0.7645756759	1	6.1526158205082E-014	actin filament polymerization
GO:0006334	17444	15	1221	1	105	9	4	false	0.7649779363	1	1.79659562512685E-018	nucleosome assembly
GO:0044422	17444	686	1221	30	4039	196	2	false	0.7673235502	1	0	organelle part
GO:0009161	17444	413	1221	21	418	21	1	false	0.7718225363	1	9.63223657930775E-012	ribonucleoside monophosphate metabolic process
GO:0016071	17444	53	1221	1	607	16	1	false	0.7726086815	1	1.37268921143336E-077	mRNA metabolic process
GO:0005685	17444	6	1221	1	12	2	1	false	0.7727272727	1	0.0010822511	U1 snRNP
GO:0004180	17444	104	1221	1	134	1	1	false	0.776119403	1	1.37075871856596E-030	carboxypeptidase activity
GO:0008601	17444	7	1221	1	9	1	2	false	0.7777777778	1	0.0277777778	protein phosphatase type 2A regulator activity
GO:0043022	17444	8	1221	2	9	2	1	false	0.7777777778	1	0.1111111111	ribosome binding
GO:0051721	17444	7	1221	1	9	1	1	false	0.7777777778	1	0.0277777778	protein phosphatase 2A binding
GO:0065004	17444	15	1221	1	111	10	2	false	0.7811463945	1	7.3557953442354E-019	protein-DNA complex assembly
GO:0045184	17444	509	1221	17	1608	61	2	false	0.7828658669	1	0	establishment of protein localization
GO:0016616	17444	48	1221	2	54	2	1	false	0.7882599581	1	3.87189224988496E-008	oxidoreductase activity, acting on the CH-OH group of donors, NAD or NADP as acceptor
GO:0009154	17444	924	1221	43	958	45	3	false	0.7888901623	1	2.29654690537929E-063	purine ribonucleotide catabolic process
GO:0006644	17444	113	1221	2	4462	114	3	false	0.7910970439	1	3.73985146599847E-228	phospholipid metabolic process
GO:0004553	17444	64	1221	3	69	3	1	false	0.7952055579	1	0.000000089	hydrolase activity, hydrolyzing O-glycosyl compounds
GO:1901071	17444	17	1221	2	19	2	1	false	0.7953216374	1	0.0058479532	glucosamine-containing compound metabolic process
GO:0005886	17444	110	1221	4	4006	196	3	false	0.7955713264	1	3.6194420178599E-218	plasma membrane
GO:0016053	17444	69	1221	4	1497	116	4	false	0.7982916918	1	6.82693439929436E-121	organic acid biosynthetic process
GO:0006869	17444	38	1221	1	1439	59	3	false	0.8005381044	1	8.43811025198963E-076	lipid transport
GO:0071824	17444	15	1221	1	133	13	1	false	0.8051571831	1	4.11884289448492E-020	protein-DNA complex subunit organization
GO:0032273	17444	9	1221	1	52	8	3	false	0.8073074262	1	2.71807422049571E-010	positive regulation of protein polymerization
GO:0042278	17444	956	1221	45	973	46	2	false	0.8100805124	1	6.51927543065301E-037	purine nucleoside metabolic process
GO:0009982	17444	13	1221	1	48	5	1	false	0.8104121698	1	5.18327411174376E-012	pseudouridine synthase activity
GO:0046130	17444	924	1221	43	956	45	3	false	0.8127530769	1	1.87654900368359E-060	purine ribonucleoside catabolic process
GO:0006152	17444	924	1221	43	956	45	3	false	0.8127530769	1	1.87654900368359E-060	purine nucleoside catabolic process
GO:0072509	17444	39	1221	1	256	10	2	false	0.8146058961	1	5.17054459782389E-047	divalent inorganic cation transmembrane transporter activity
GO:0006631	17444	43	1221	1	178	6	2	false	0.8148432921	1	2.60693001870277E-042	fatty acid metabolic process
GO:0016836	17444	64	1221	12	65	12	1	false	0.8153846154	1	0.0153846154	hydro-lyase activity
GO:0050660	17444	62	1221	1	4853	130	3	false	0.8162715658	1	1.36522149181908E-143	flavin adenine dinucleotide binding
GO:0000160	17444	216	1221	4	971	24	1	false	0.8176958058	1	1.03263151124268E-222	phosphorelay signal transduction system
GO:0030119	17444	28	1221	1	2233	131	4	false	0.817941556	1	6.15286201657483E-065	AP-type membrane coat adaptor complex
GO:0007017	17444	306	1221	9	3171	118	1	false	0.8191556914	1	0	microtubule-based process
GO:0001883	17444	4131	1221	100	4139	100	1	false	0.8221566712	1	4.71299365865758E-025	purine nucleoside binding
GO:0005694	17444	90	1221	6	970	85	1	false	0.8237710427	1	1.63481155989288E-129	chromosome
GO:0072523	17444	924	1221	43	1004	48	6	false	0.8240798239	1	1.31981260573497E-120	purine-containing compound catabolic process
GO:0048285	17444	37	1221	1	213	9	1	false	0.8268999192	1	2.70152479941597E-042	organelle fission
GO:0008033	17444	41	1221	1	117	4	2	false	0.8269455016	1	1.58880503976558E-032	tRNA processing
GO:0090502	17444	29	1221	1	35	1	1	false	0.8285714286	1	6.16082210010098E-007	RNA phosphodiester bond hydrolysis, endonucleolytic
GO:0030332	17444	51	1221	1	4515	153	1	false	0.8293569549	1	8.43724537569816E-121	cyclin binding
GO:0004197	17444	32	1221	1	368	19	2	false	0.8304040306	1	8.23853886330065E-047	cysteine-type endopeptidase activity
GO:0004871	17444	266	1221	5	971	24	2	false	0.8312970691	1	8.79298633462388E-247	signal transducer activity
GO:0000975	17444	168	1221	3	899	23	2	false	0.8348685519	1	2.58611070020792E-187	regulatory region DNA binding
GO:1901565	17444	941	1221	44	1504	76	2	false	0.8378491101	1	0	organonitrogen compound catabolic process
GO:0009128	17444	396	1221	19	411	20	2	false	0.8384079429	1	1.04990908224707E-027	purine nucleoside monophosphate catabolic process
GO:0009169	17444	396	1221	19	411	20	3	false	0.8384079429	1	1.04990908224707E-027	purine ribonucleoside monophosphate catabolic process
GO:0022613	17444	60	1221	3	190	13	1	false	0.8392337172	1	5.55876317256633E-051	ribonucleoprotein complex biogenesis
GO:0022836	17444	110	1221	1	241	3	1	false	0.8410801403	1	1.37244942140211E-071	gated channel activity
GO:0032268	17444	183	1221	4	4813	153	3	false	0.8414055235	1	0	regulation of cellular protein metabolic process
GO:0009148	17444	11	1221	1	25	3	2	false	0.8417391304	1	2.24346031318705E-007	pyrimidine nucleoside triphosphate biosynthetic process
GO:0034204	17444	32	1221	1	38	1	2	false	0.8421052632	1	3.62229464396645E-007	lipid translocation
GO:0005548	17444	32	1221	1	38	1	2	false	0.8421052632	1	3.62229464396645E-007	phospholipid transporter activity
GO:0032550	17444	4131	1221	100	4138	100	2	false	0.8425121223	1	2.43838509414756E-022	purine ribonucleoside binding
GO:0007067	17444	25	1221	1	124	8	4	false	0.8444899725	1	9.61132999904625E-027	mitosis
GO:0032956	17444	15	1221	2	39	7	3	false	0.8462353756	1	3.97759173419779E-011	regulation of actin cytoskeleton organization
GO:0004518	17444	98	1221	3	431	19	2	false	0.846821302	1	9.85058898635673E-100	nuclease activity
GO:0070588	17444	39	1221	1	508	23	2	false	0.8474012297	1	2.69791183724664E-059	calcium ion transmembrane transport
GO:0008154	17444	19	1221	3	20	3	1	false	0.85	1	0.05	actin polymerization or depolymerization
GO:0015630	17444	309	1221	9	376	12	1	false	0.8523925529	1	5.54148187234441E-076	microtubule cytoskeleton
GO:0032555	17444	4131	1221	100	4159	101	2	false	0.8529206023	1	1.55600204131843E-072	purine ribonucleotide binding
GO:0006810	17444	1586	1221	61	1590	61	1	false	0.8550193905	1	3.76931814682669E-012	transport
GO:0045010	17444	9	1221	1	20	3	2	false	0.8552631579	1	5.95379852345798E-006	actin nucleation
GO:0006796	17444	4414	1221	113	4420	113	1	false	0.8560062064	1	9.68887475803536E-020	phosphate-containing compound metabolic process
GO:0015036	17444	19	1221	1	51	4	1	false	0.856102441	1	2.06358004579732E-014	disulfide oxidoreductase activity
GO:0006355	17444	260	1221	5	357	8	4	false	0.8564552672	1	4.27971487582543E-090	regulation of transcription, DNA-templated
GO:0016758	17444	31	1221	1	66	3	1	false	0.8569711538	1	1.56091849887213E-019	transferase activity, transferring hexosyl groups
GO:0030838	17444	9	1221	1	15	2	4	false	0.8571428571	1	0.0001998002	positive regulation of actin filament polymerization
GO:0016070	17444	607	1221	16	5157	169	2	false	0.8580667707	1	0	RNA metabolic process
GO:0009209	17444	11	1221	1	24	3	3	false	0.8586956522	1	4.00617913069116E-007	pyrimidine ribonucleoside triphosphate biosynthetic process
GO:0009119	17444	962	1221	46	965	46	1	false	0.8635687018	1	6.69762173480291E-009	ribonucleoside metabolic process
GO:0003995	17444	32	1221	1	51	2	1	false	0.8658823529	1	2.06358004579733E-014	acyl-CoA dehydrogenase activity
GO:0001539	17444	26	1221	1	30	1	1	false	0.8666666667	1	3.64896916621054E-005	ciliary or bacterial-type flagellar motility
GO:0031011	17444	13	1221	1	15	1	4	false	0.8666666667	1	0.0095238095	Ino80 complex
GO:0044763	17444	3171	1221	118	8695	349	2	false	0.8667245786	1	0	single-organism cellular process
GO:0044432	17444	25	1221	1	1286	99	3	false	0.8676632635	1	3.6440464782354E-053	endoplasmic reticulum part
GO:0004521	17444	29	1221	1	60	3	3	false	0.8686440678	1	8.73747084427487E-018	endoribonuclease activity
GO:0006397	17444	49	1221	1	173	6	2	false	0.8690864388	1	2.48095026229772E-044	mRNA processing
GO:0033036	17444	572	1221	18	1638	62	1	false	0.8710775087	1	0	macromolecule localization
GO:0004372	17444	7	1221	1	8	1	1	false	0.875	1	0.125	glycine hydroxymethyltransferase activity
GO:0004198	17444	28	1221	1	32	1	1	false	0.875	1	2.78086763070078E-005	calcium-dependent cysteine-type endopeptidase activity
GO:0051246	17444	187	1221	4	5188	173	3	false	0.8775280882	1	0	regulation of protein metabolic process
GO:0006461	17444	105	1221	9	134	13	3	false	0.8813829296	1	4.79765551498095E-030	protein complex assembly
GO:0003682	17444	337	1221	7	11940	358	1	false	0.8835416067	1	0	chromatin binding
GO:0043565	17444	185	1221	3	899	23	1	false	0.8835580343	1	1.04756555924153E-197	sequence-specific DNA binding
GO:0000166	17444	4628	1221	121	4650	122	2	false	0.887758521	1	2.44573605642426E-060	nucleotide binding
GO:0035091	17444	168	1221	4	173	4	1	false	0.8883788352	1	8.20871088057413E-010	phosphatidylinositol binding
GO:0072330	17444	25	1221	1	96	7	2	false	0.8884244292	1	1.33026576076311E-023	monocarboxylic acid biosynthetic process
GO:0017171	17444	92	1221	2	2418	96	1	false	0.8891311309	1	3.78700623067985E-169	serine hydrolase activity
GO:0071944	17444	121	1221	4	2482	130	1	false	0.889155697	1	2.68271140208622E-209	cell periphery
GO:0006471	17444	13	1221	1	20	2	1	false	0.8894736842	1	1.28998968008256E-005	protein ADP-ribosylation
GO:0016624	17444	18	1221	1	69	7	1	false	0.892691264	1	5.80335413593912E-017	oxidoreductase activity, acting on the aldehyde or oxo group of donors, disulfide as acceptor
GO:0016627	17444	51	1221	2	512	36	1	false	0.8947003325	1	1.37023012927183E-071	oxidoreductase activity, acting on the CH-CH group of donors
GO:0016893	17444	28	1221	1	54	3	1	false	0.8951781971	1	5.326498726029E-016	endonuclease activity, active with either ribo- or deoxyribonucleic acids and producing 5'-phosphomonoesters
GO:0005929	17444	59	1221	1	717	26	3	false	0.8971334593	1	5.3970856519971E-088	cilium
GO:0042454	17444	924	1221	43	962	46	2	false	0.8973511755	1	4.78016498022093E-069	ribonucleoside catabolic process
GO:0071897	17444	69	1221	3	1364	101	3	false	0.8995032398	1	4.90799761525231E-118	DNA biosynthetic process
GO:0019903	17444	9	1221	1	10	1	1	false	0.9	1	0.1	protein phosphatase binding
GO:0019900	17444	154	1221	1	352	4	1	false	0.901217765	1	4.00966112196212E-104	kinase binding
GO:0008064	17444	15	1221	2	19	3	2	false	0.9029927761	1	0.0002579979	regulation of actin polymerization or depolymerization
GO:0009164	17444	924	1221	43	1006	49	5	false	0.9042193062	1	8.6705590608496E-123	nucleoside catabolic process
GO:0001932	17444	165	1221	1	2911	40	3	false	0.9046600427	1	1.67894034665961E-274	regulation of protein phosphorylation
GO:0045859	17444	165	1221	1	2910	40	3	false	0.9047398579	1	1.77982350660532E-274	regulation of protein kinase activity
GO:0042592	17444	121	1221	3	202	7	1	false	0.9066764091	1	1.46539900394798E-058	homeostatic process
GO:0009057	17444	253	1221	6	6510	238	2	false	0.9073172564	1	0	macromolecule catabolic process
GO:0008236	17444	92	1221	2	527	21	2	false	0.9077362958	1	2.27427903571637E-105	serine-type peptidase activity
GO:0000155	17444	144	1221	2	243	5	4	false	0.9094238156	1	8.98487919447143E-071	phosphorelay sensor kinase activity
GO:0009117	17444	1063	1221	49	1065	49	1	false	0.9100568322	1	0.000001765	nucleotide metabolic process
GO:0006399	17444	101	1221	3	117	4	1	false	0.9103848885	1	4.9677643873382E-020	tRNA metabolic process
GO:0006260	17444	69	1221	3	1222	93	3	false	0.9104575176	1	1.18900796264253E-114	DNA replication
GO:1902582	17444	99	1221	2	1333	52	2	false	0.9108561192	1	1.70891296305032E-152	single-organism intracellular transport
GO:0044265	17444	230	1221	5	6051	212	3	false	0.9118632864	1	0	cellular macromolecule catabolic process
GO:0016614	17444	54	1221	2	512	36	1	false	0.9130988347	1	2.09505314049511E-074	oxidoreductase activity, acting on CH-OH group of donors
GO:0046488	17444	87	1221	2	91	2	1	false	0.9135531136	1	3.74157677528455E-007	phosphatidylinositol metabolic process
GO:0030990	17444	63	1221	1	960	36	1	false	0.9171637376	1	2.07725698780062E-100	intraciliary transport particle
GO:0044441	17444	54	1221	1	691	30	3	false	0.9175950035	1	9.01660073147627E-082	ciliary part
GO:0072511	17444	39	1221	1	419	25	1	false	0.9194705652	1	6.85416593488406E-056	divalent inorganic cation transport
GO:0090407	17444	188	1221	8	2395	151	2	false	0.9197368861	1	2.48496912242789E-285	organophosphate biosynthetic process
GO:0034762	17444	80	1221	1	2338	72	3	false	0.9216317675	1	8.72811893600607E-151	regulation of transmembrane transport
GO:0007049	17444	110	1221	2	3171	118	1	false	0.9225579681	1	7.94352081143026E-207	cell cycle
GO:0030258	17444	97	1221	1	169	3	1	false	0.9245296389	1	1.37976521491569E-049	lipid modification
GO:0031981	17444	44	1221	1	111	5	2	false	0.9246465878	1	5.49930384653879E-032	nuclear lumen
GO:0097014	17444	50	1221	1	54	1	2	false	0.9259259259	1	0.000003162	ciliary cytoplasm
GO:0043038	17444	61	1221	2	156	9	1	false	0.9279377688	1	7.01813482518078E-045	amino acid activation
GO:0032879	17444	83	1221	1	2890	89	2	false	0.9282375944	1	7.20951480127284E-163	regulation of localization
GO:0006544	17444	13	1221	1	14	1	1	false	0.9285714286	1	0.0714285714	glycine metabolic process
GO:0004674	17444	401	1221	3	2906	40	1	false	0.9292250229	1	0	protein serine/threonine kinase activity
GO:0004634	17444	31	1221	4	64	12	1	false	0.9321742109	1	5.62717677324501E-019	phosphopyruvate hydratase activity
GO:0046854	17444	67	1221	1	91	2	2	false	0.9326007326	1	1.67369947558282E-022	phosphatidylinositol phosphorylation
GO:0042325	17444	169	1221	1	3286	51	2	false	0.9337329454	1	1.66974146144182E-288	regulation of phosphorylation
GO:0019318	17444	62	1221	4	63	4	1	false	0.9365079365	1	0.0158730159	hexose metabolic process
GO:0046907	17444	432	1221	12	1586	61	2	false	0.937280287	1	0	intracellular transport
GO:0016020	17444	1998	1221	87	4039	196	1	false	0.9373162093	1	0	membrane
GO:1990234	17444	119	1221	1	239	4	1	false	0.9380329432	1	2.20013325001449E-071	transferase complex
GO:0044802	17444	59	1221	1	3906	179	2	false	0.9385147797	1	2.63644383306848E-132	single-organism membrane organization
GO:0009261	17444	924	1221	43	969	47	3	false	0.9387740197	1	1.39283896566535E-078	ribonucleotide catabolic process
GO:0051276	17444	87	1221	2	213	9	1	false	0.9399950205	1	4.95891278408647E-062	chromosome organization
GO:0043549	17444	169	1221	1	3100	50	3	false	0.9407482491	1	4.13086695220963E-284	regulation of kinase activity
GO:0001071	17444	168	1221	3	15519	552	3	false	0.9410933133	1	0	nucleic acid binding transcription factor activity
GO:0009143	17444	924	1221	43	943	45	2	false	0.9424114824	1	4.45292993629721E-040	nucleoside triphosphate catabolic process
GO:0045017	17444	36	1221	1	1443	109	3	false	0.9429494934	1	1.06691628798765E-072	glycerolipid biosynthetic process
GO:0050662	17444	133	1221	4	191	8	1	false	0.9431245165	1	1.89076872537385E-050	coenzyme binding
GO:0000375	17444	31	1221	1	41	2	1	false	0.9451219512	1	8.91981561014266E-010	RNA splicing, via transesterification reactions
GO:0031399	17444	165	1221	1	3452	59	2	false	0.9457907079	1	4.81434789397624E-287	regulation of protein modification process
GO:0007155	17444	76	1221	1	3171	118	2	false	0.9459261094	1	3.78422627018022E-155	cell adhesion
GO:0044463	17444	54	1221	1	2482	130	2	false	0.947000522	1	1.97803411920701E-112	cell projection part
GO:0006325	17444	67	1221	1	87	2	1	false	0.9492114408	1	4.20971802880295E-020	chromatin organization
GO:0022610	17444	76	1221	1	10514	406	1	false	0.9504047483	1	5.48359234036695E-195	biological adhesion
GO:0009158	17444	396	1221	19	413	21	2	false	0.9513724325	1	1.67831443129383E-030	ribonucleoside monophosphate catabolic process
GO:0051649	17444	450	1221	12	1608	61	2	false	0.9515624621	1	0	establishment of localization in cell
GO:0009144	17444	940	1221	45	941	45	1	false	0.9521785335	1	0.0010626993	purine nucleoside triphosphate metabolic process
GO:0009199	17444	940	1221	45	941	45	1	false	0.9521785335	1	0.0010626993	ribonucleoside triphosphate metabolic process
GO:0043632	17444	187	1221	3	230	5	1	false	0.9535128255	1	1.11655622953994E-047	modification-dependent macromolecule catabolic process
GO:0046872	17444	2634	1221	43	2655	44	1	false	0.9538175152	1	6.87746846477551E-053	metal ion binding
GO:0042254	17444	52	1221	2	60	3	1	false	0.9558153127	1	3.90835555785525E-010	ribosome biogenesis
GO:0006886	17444	387	1221	10	566	19	3	false	0.9565679899	1	1.1322215906193E-152	intracellular protein transport
GO:0023014	17444	154	1221	2	5361	167	3	false	0.9565883112	1	1.41153554281781E-302	signal transduction by phosphorylation
GO:0009126	17444	411	1221	20	418	21	1	false	0.9566179601	1	2.37754728796498E-015	purine nucleoside monophosphate metabolic process
GO:0044255	17444	169	1221	3	8132	306	3	false	0.9566633452	1	0	cellular lipid metabolic process
GO:2001141	17444	260	1221	5	369	10	4	false	0.9581775549	1	1.20775670039354E-096	regulation of RNA biosynthetic process
GO:0042995	17444	59	1221	1	2482	130	1	false	0.9597582383	1	1.41411829900439E-120	cell projection
GO:0070727	17444	412	1221	10	623	20	2	false	0.9603577203	1	1.84856627002798E-172	cellular macromolecule localization
GO:0009116	17444	965	1221	46	1349	73	4	false	0.9609031889	1	0	nucleoside metabolic process
GO:0005858	17444	50	1221	1	52	1	2	false	0.9615384615	1	0.0007541478	axonemal dynein complex
GO:0060089	17444	266	1221	5	15500	552	1	false	0.9627183765	1	0	molecular transducer activity
GO:0009146	17444	924	1221	43	940	45	2	false	0.9629223436	1	6.40210884343255E-035	purine nucleoside triphosphate catabolic process
GO:0009203	17444	924	1221	43	940	45	2	false	0.9629223436	1	6.40210884343255E-035	ribonucleoside triphosphate catabolic process
GO:0009207	17444	924	1221	43	940	45	3	false	0.9629223436	1	6.40210884343255E-035	purine ribonucleoside triphosphate catabolic process
GO:0015914	17444	32	1221	1	49	3	3	false	0.9630916196	1	1.53863424467347E-013	phospholipid transport
GO:0034654	17444	545	1221	16	1970	81	5	false	0.9638083	1	0	nucleobase-containing compound biosynthetic process
GO:0005773	17444	108	1221	4	1309	95	2	false	0.9641136127	1	2.91313915110172E-161	vacuole
GO:0008017	17444	165	1221	2	168	2	2	false	0.9644995723	1	1.28830119451292E-006	microtubule binding
GO:0051049	17444	83	1221	1	1586	61	2	false	0.9647153478	1	8.305685005226E-141	regulation of transport
GO:0060255	17444	442	1221	9	5756	194	2	false	0.9680272697	1	0	regulation of macromolecule metabolic process
GO:0015031	17444	505	1221	17	588	23	2	false	0.9682968162	1	2.38666818220106E-103	protein transport
GO:0090304	17444	846	1221	22	6619	240	2	false	0.9691261487	1	0	nucleic acid metabolic process
GO:0005083	17444	126	1221	1	130	1	1	false	0.9692307692	1	0.000000088	small GTPase regulator activity
GO:0006950	17444	147	1221	1	1133	25	1	false	0.9702312447	1	3.70357828835174E-189	response to stress
GO:0046128	17444	956	1221	45	962	46	2	false	0.9703163548	1	9.22713234300904E-016	purine ribonucleoside metabolic process
GO:0051338	17444	169	1221	1	3892	79	2	false	0.9710884091	1	3.15191362616534E-301	regulation of transferase activity
GO:0051641	17444	475	1221	12	1638	62	1	false	0.9716968227	1	0	cellular localization
GO:0008081	17444	61	1221	1	293	15	1	false	0.9726605769	1	1.4054340487264E-064	phosphoric diester hydrolase activity
GO:0016887	17444	339	1221	9	1096	46	2	false	0.9732276417	1	1.46172312597109E-293	ATPase activity
GO:0022891	17444	502	1221	16	678	27	2	false	0.9738260307	1	7.02377718892398E-168	substrate-specific transmembrane transporter activity
GO:0008168	17444	102	1221	3	110	4	2	false	0.974016076	1	2.4407768686606E-012	methyltransferase activity
GO:0008324	17444	363	1221	14	538	27	2	false	0.9740404769	1	1.12800096178296E-146	cation transmembrane transporter activity
GO:0048475	17444	81	1221	1	1998	87	1	false	0.9748284261	1	1.3455301401759E-146	coated membrane
GO:0044257	17444	207	1221	3	4427	150	3	false	0.9749994631	1	0	cellular protein catabolic process
GO:0001067	17444	168	1221	3	1681	69	1	false	0.9758388607	1	1.81146160693029E-236	regulatory region nucleic acid binding
GO:0032549	17444	4138	1221	100	4139	100	1	false	0.9758395748	1	0.0002416043	ribonucleoside binding
GO:0036094	17444	4650	1221	122	11940	358	1	false	0.9764221183	1	0	small molecule binding
GO:0044711	17444	299	1221	12	3299	212	2	false	0.9775879189	1	0	single-organism biosynthetic process
GO:0044271	17444	595	1221	26	2701	161	2	false	0.9776925055	1	0	cellular nitrogen compound biosynthetic process
GO:0036459	17444	138	1221	2	2418	96	1	false	0.9777166489	1	4.50787641038593E-229	ubiquitinyl hydrolase activity
GO:0032403	17444	165	1221	2	4515	153	1	false	0.9786825737	1	1.07975098082391E-306	protein complex binding
GO:0044446	17444	684	1221	30	2016	117	3	false	0.9816398392	1	0	intracellular organelle part
GO:0034765	17444	80	1221	1	508	23	3	false	0.9823575831	1	1.7388291689215E-095	regulation of ion transmembrane transport
GO:0016879	17444	202	1221	1	274	3	1	false	0.9824123922	1	5.33787594345848E-068	ligase activity, forming carbon-nitrogen bonds
GO:0034613	17444	412	1221	10	527	17	2	false	0.9831854918	1	1.99538387424291E-119	cellular protein localization
GO:0019538	17444	4773	1221	168	7101	274	2	false	0.9848094598	1	0	protein metabolic process
GO:0030163	17444	219	1221	3	4807	171	2	false	0.9866249585	1	0	protein catabolic process
GO:0016849	17444	62	1221	3	162	17	1	false	0.9867508781	1	2.3883770938797E-046	phosphorus-oxygen lyase activity
GO:0046036	17444	11	1221	1	13	2	3	false	0.9871794872	1	0.0128205128	CTP metabolic process
GO:0046051	17444	11	1221	1	13	2	3	false	0.9871794872	1	0.0128205128	UTP metabolic process
GO:0006228	17444	11	1221	1	13	2	4	false	0.9871794872	1	0.0128205128	UTP biosynthetic process
GO:0006241	17444	11	1221	1	13	2	4	false	0.9871794872	1	0.0128205128	CTP biosynthetic process
GO:0004175	17444	205	1221	4	527	21	1	false	0.9872225816	1	3.11277508567614E-152	endopeptidase activity
GO:0009150	17444	958	1221	45	962	46	2	false	0.9873726453	1	2.81983009828809E-011	purine ribonucleotide metabolic process
GO:0016301	17444	3100	1221	50	3354	59	2	false	0.9881388854	1	0	kinase activity
GO:0061024	17444	73	1221	1	376	20	1	false	0.9882488355	1	8.19319412227741E-080	membrane organization
GO:0006928	17444	213	1221	3	3171	118	1	false	0.9887260133	1	0	cellular component movement
GO:0018130	17444	583	1221	24	2696	161	2	false	0.9896569348	1	0	heterocycle biosynthetic process
GO:1902494	17444	239	1221	4	960	36	1	false	0.9896793486	1	3.58364759628251E-233	catalytic complex
GO:0043269	17444	80	1221	1	554	29	2	false	0.9904503762	1	9.52699380606993E-099	regulation of ion transport
GO:0008654	17444	58	1221	1	1443	109	4	false	0.9904548963	1	4.34474909015376E-105	phospholipid biosynthetic process
GO:0044430	17444	352	1221	10	708	32	2	false	0.9905150646	1	2.50549403656062E-212	cytoskeletal part
GO:0019438	17444	585	1221	24	2705	162	2	false	0.990695302	1	0	aromatic compound biosynthetic process
GO:1901362	17444	587	1221	24	2721	163	2	false	0.9912391406	1	0	organic cyclic compound biosynthetic process
GO:0060589	17444	137	1221	1	1180	38	2	false	0.991517682	1	2.63877483631411E-183	nucleoside-triphosphatase regulator activity
GO:0016874	17444	274	1221	3	7375	229	1	false	0.9923165422	1	0	ligase activity
GO:0007018	17444	208	1221	3	311	9	2	false	0.9928295525	1	3.54401739233098E-085	microtubule-based movement
GO:0044425	17444	908	1221	31	4039	196	2	false	0.9930596923	1	0	membrane part
GO:0018202	17444	147	1221	2	223	7	1	false	0.99306279	1	1.3033463231566E-061	peptidyl-histidine modification
GO:0030117	17444	81	1221	1	2233	131	4	false	0.9931924599	1	1.38383117717299E-150	membrane coat
GO:0017076	17444	4145	1221	100	4628	121	1	false	0.9937456743	1	0	purine nucleotide binding
GO:0032553	17444	4145	1221	101	4651	123	2	false	0.9938840412	1	0	ribonucleotide binding
GO:0033176	17444	44	1221	3	82	12	1	false	0.9939303686	1	2.92478012844884E-024	proton-transporting V-type ATPase complex
GO:0006396	17444	169	1221	6	1203	92	2	false	0.9940750548	1	2.80491867332348E-211	RNA processing
GO:0003774	17444	235	1221	3	1039	36	1	false	0.9942421932	1	1.9604926473823E-240	motor activity
GO:0005261	17444	129	1221	1	475	16	2	false	0.9942966987	1	5.53124927687664E-120	cation channel activity
GO:0032838	17444	50	1221	1	854	82	2	false	0.9945174908	1	3.51190142679914E-082	cell projection cytoplasm
GO:0005930	17444	50	1221	1	854	82	3	false	0.9945174908	1	3.51190142679914E-082	axoneme
GO:0044447	17444	50	1221	1	854	82	3	false	0.9945174908	1	3.51190142679914E-082	axoneme part
GO:0015077	17444	206	1221	9	309	21	2	false	0.9947808242	1	7.93568182819108E-085	monovalent inorganic cation transmembrane transporter activity
GO:0097367	17444	4169	1221	103	11940	358	1	false	0.9948579577	1	0	carbohydrate derivative binding
GO:0023052	17444	971	1221	24	10514	406	1	false	0.9950727067	1	0	signaling
GO:0009987	17444	8116	1221	292	10514	406	1	false	0.9951784826	1	0	cellular process
GO:0005868	17444	52	1221	1	864	82	2	false	0.9952676406	1	7.72871902770663E-085	cytoplasmic dynein complex
GO:0043169	17444	2655	1221	44	6752	149	1	false	0.9953537846	1	0	cation binding
GO:0016861	17444	37	1221	5	45	9	1	false	0.9955748046	1	4.6392260620401E-009	intramolecular oxidoreductase activity, interconverting aldoses and ketoses
GO:0008270	17444	1280	1221	17	1416	23	1	false	0.9957456109	1	8.48569684149369E-194	zinc ion binding
GO:0035639	17444	4092	1221	99	4843	130	2	false	0.9958882082	1	0	purine ribonucleoside triphosphate binding
GO:0007154	17444	971	1221	24	3171	118	1	false	0.9960802079	1	0	cell communication
GO:0005634	17444	463	1221	12	654	25	1	false	0.9961012681	1	8.28600387000322E-171	nucleus
GO:0051603	17444	207	1221	3	587	23	2	false	0.9965067416	1	9.9064731845517E-165	proteolysis involved in cellular protein catabolic process
GO:0008610	17444	94	1221	2	1556	123	3	false	0.9967454985	1	1.70867749825416E-153	lipid biosynthetic process
GO:0022838	17444	241	1221	3	502	16	2	false	0.9970277003	1	3.19372310363394E-150	substrate-specific channel activity
GO:0051716	17444	1067	1221	24	8139	292	2	false	0.9970671356	1	0	cellular response to stimulus
GO:0050790	17444	367	1221	4	7624	236	3	false	0.9971258745	1	0	regulation of catalytic activity
GO:0016192	17444	195	1221	2	1586	61	1	false	0.9971849248	1	5.75104590179011E-256	vesicle-mediated transport
GO:0005875	17444	240	1221	3	976	36	3	false	0.9972982507	1	1.2526212129817E-235	microtubule associated complex
GO:0017111	17444	1039	1221	36	1056	39	1	false	0.9973220677	1	1.60327262755379E-037	nucleoside-triphosphatase activity
GO:0009167	17444	411	1221	20	413	21	2	false	0.9975316768	1	1.17539199322987E-005	purine ribonucleoside monophosphate metabolic process
GO:0030234	17444	279	1221	3	15500	552	4	false	0.9975619112	1	0	enzyme regulator activity
GO:0006418	17444	61	1221	2	639	78	2	false	0.997563992	1	7.16027647515275E-087	tRNA aminoacylation for protein translation
GO:1901265	17444	4628	1221	121	6053	179	2	false	0.9976940191	1	0	nucleoside phosphate binding
GO:0005216	17444	241	1221	3	486	16	2	false	0.9979910766	1	1.40655867606802E-145	ion channel activity
GO:0008238	17444	134	1221	1	527	21	1	false	0.998166173	1	4.29880614529309E-129	exopeptidase activity
GO:0019899	17444	352	1221	4	4515	153	1	false	0.9983973351	1	0	enzyme binding
GO:0031224	17444	721	1221	18	908	31	1	false	0.9985071955	1	8.88986460919424E-200	intrinsic component of membrane
GO:0016021	17444	721	1221	18	908	31	2	false	0.9985071955	1	8.88986460919424E-200	integral component of membrane
GO:0022892	17444	535	1221	16	720	31	1	false	0.9985933217	1	1.92772533938385E-177	substrate-specific transporter activity
GO:0008138	17444	155	1221	6	180	11	1	false	0.9988505455	1	3.69770320772001E-031	protein tyrosine/serine/threonine phosphatase activity
GO:0019222	17444	637	1221	12	9310	360	2	false	0.9988854299	1	0	regulation of metabolic process
GO:0051336	17444	174	1221	1	2594	97	2	false	0.9989589487	1	2.26539748039828E-276	regulation of hydrolase activity
GO:0050794	17444	1621	1221	39	8132	293	2	false	0.9990182182	1	0	regulation of cellular process
GO:0003743	17444	37	1221	1	62	7	2	false	0.9990225625	1	6.78400529342978E-018	translation initiation factor activity
GO:0009889	17444	285	1221	8	1812	116	2	false	0.9990270287	1	0	regulation of biosynthetic process
GO:0031326	17444	285	1221	8	1708	109	3	false	0.9990310914	1	0	regulation of cellular biosynthetic process
GO:0030695	17444	130	1221	1	481	22	2	false	0.9991881524	1	3.1017074597646E-121	GTPase regulator activity
GO:0065009	17444	367	1221	4	15654	558	2	false	0.999228348	1	0	regulation of molecular function
GO:0003824	17444	7375	1221	229	15797	569	2	false	0.9992911636	1	0	catalytic activity
GO:0016831	17444	20	1221	1	28	5	1	false	0.9994301994	1	3.21739452174233E-007	carboxy-lyase activity
GO:0004672	17444	2906	1221	40	3124	50	3	false	0.9995111327	1	0	protein kinase activity
GO:0010468	17444	278	1221	8	1320	90	2	false	0.9995903977	1	2.9848599479786E-294	regulation of gene expression
GO:0050896	17444	1133	1221	25	10514	406	1	false	0.9996174529	1	0	response to stimulus
GO:0022803	17444	241	1221	3	645	27	1	false	0.9996268423	1	2.32731810935877E-184	passive transmembrane transporter activity
GO:0050789	17444	1649	1221	41	10514	406	2	false	0.9996562611	1	0	regulation of biological process
GO:0019219	17444	430	1221	5	2087	74	4	false	0.9997917205	1	0	regulation of nucleobase-containing compound metabolic process
GO:0031323	17444	608	1221	9	7216	269	3	false	0.999805123	1	0	regulation of cellular metabolic process
GO:0003677	17444	899	1221	23	1681	69	1	false	0.9998184749	1	0	DNA binding
GO:0016773	17444	3045	1221	45	3351	59	1	false	0.999823931	1	0	phosphotransferase activity, alcohol group as acceptor
GO:0065007	17444	1718	1221	42	10514	406	1	false	0.9998312416	1	0	biological regulation
GO:0046873	17444	155	1221	1	270	10	2	false	0.9998444881	1	2.10273968266018E-079	metal ion transmembrane transporter activity
GO:0016772	17444	3351	1221	59	3697	76	1	false	0.9998474733	1	0	transferase activity, transferring phosphorus-containing groups
GO:0038023	17444	161	1221	3	334	21	2	false	0.9998643651	1	8.12082755030768E-100	signaling receptor activity
GO:0019220	17444	334	1221	1	4414	113	2	false	0.9998779166	1	0	regulation of phosphate metabolic process
GO:0051174	17444	334	1221	1	4691	121	2	false	0.9998835558	1	0	regulation of phosphorus metabolic process
GO:0080090	17444	609	1221	9	7096	274	2	false	0.9998971258	1	0	regulation of primary metabolic process
GO:0001882	17444	4139	1221	100	6073	181	4	false	0.9999172207	1	0	nucleoside binding
GO:0015075	17444	486	1221	16	524	23	2	false	0.9999195021	1	9.57196618217633E-059	ion transmembrane transporter activity
GO:0010556	17444	285	1221	8	1241	91	3	false	0.9999300869	1	1.40520723970784E-289	regulation of macromolecule biosynthetic process
GO:0015631	17444	168	1221	2	198	7	1	false	0.9999521311	1	3.38143369371016E-036	tubulin binding
GO:0044700	17444	971	1221	24	3896	179	2	false	0.9999640309	1	0	single organism signaling
GO:0044260	17444	5129	1221	169	7095	275	2	false	0.9999732307	1	0	cellular macromolecule metabolic process
GO:0042626	17444	181	1221	7	225	17	3	false	0.9999741832	1	7.67536711792223E-048	ATPase activity, coupled to transmembrane movement of substances
GO:0051171	17444	430	1221	5	2265	93	2	false	0.9999744605	1	0	regulation of nitrogen compound metabolic process
GO:0032559	17444	3566	1221	71	4145	100	2	false	0.9999787233	1	0	adenyl ribonucleotide binding
GO:0043231	17444	654	1221	25	1563	106	2	false	0.9999853671	1	0	intracellular membrane-bounded organelle
GO:0005524	17444	3565	1221	71	4131	100	3	false	0.999985572	1	0	ATP binding
GO:0030554	17444	3580	1221	71	4145	100	1	false	0.999986986	1	0	adenyl nucleotide binding
GO:0016818	17444	1068	1221	39	1097	46	1	false	0.9999886334	1	8.7637388980752E-058	hydrolase activity, acting on acid anhydrides, in phosphorus-containing anhydrides
GO:0006468	17444	2907	1221	40	3656	69	2	false	0.9999891669	1	0	protein phosphorylation
GO:0043170	17444	5566	1221	191	7169	286	1	false	0.9999939159	1	0	macromolecule metabolic process
GO:2000112	17444	285	1221	8	1074	89	3	false	0.9999957809	1	4.8487560454916E-269	regulation of cellular macromolecule biosynthetic process
GO:0030001	17444	169	1221	1	419	25	1	false	0.9999985165	1	4.91301898846307E-122	metal ion transport
GO:0043227	17444	713	1221	26	1563	106	1	false	0.9999989576	1	0	membrane-bounded organelle
GO:0032774	17444	344	1221	7	1421	104	3	false	0.9999997181	1	0	RNA biosynthetic process
GO:0016740	17444	3697	1221	76	7375	229	1	false	0.9999999495	1	0	transferase activity
GO:0005856	17444	376	1221	12	970	85	1	false	0.9999999542	1	2.0488343936217E-280	cytoskeleton
GO:0006351	17444	332	1221	5	1263	96	3	false	0.9999999956	1	4.276774986E-315	transcription, DNA-templated
GO:0043167	17444	6752	1221	149	11940	358	1	false	0.9999999968	1	0	ion binding
GO:0016310	17444	3124	1221	51	4414	113	1	false	0.9999999977	1	0	phosphorylation
GO:0043234	17444	960	1221	36	1510	105	1	false	0.9999999999	1	0	protein complex
GO:0043412	17444	3498	1221	60	5566	191	1	false	1	1	0	macromolecule modification
GO:0036211	17444	3439	1221	58	4832	170	2	false	1	1	0	protein modification process
GO:0000000	17444	16774	1221	600	0	0	0	true	1	1	1	Gene Ontology
GO:0004152	17444	2	1221	1	2	1	1	true	1	1	1	dihydroorotate dehydrogenase activity
GO:0008410	17444	5	1221	3	5	3	1	true	1	1	1	CoA-transferase activity
GO:0004332	17444	4	1221	4	4	4	1	true	1	1	1	fructose-bisphosphate aldolase activity
GO:0000270	17444	7	1221	1	7	1	1	true	1	1	1	peptidoglycan metabolic process
GO:0045332	17444	32	1221	1	32	1	2	true	1	1	1	phospholipid translocation
GO:0008483	17444	9	1221	1	9	1	1	true	1	1	1	transaminase activity
GO:0004450	17444	6	1221	1	6	1	1	true	1	1	1	isocitrate dehydrogenase (NADP+) activity
GO:0000377	17444	31	1221	1	31	1	1	true	1	1	1	RNA splicing, via transesterification reactions with bulged adenosine as nucleophile
GO:0000413	17444	27	1221	3	27	3	1	true	1	1	1	protein peptidyl-prolyl isomerization
GO:0016802	17444	2	1221	1	2	1	1	true	1	1	1	trialkylsulfonium hydrolase activity
GO:0004531	17444	7	1221	2	7	2	1	true	1	1	1	deoxyribonuclease II activity
GO:0016876	17444	61	1221	2	61	2	1	true	1	1	1	ligase activity, forming aminoacyl-tRNA and related compounds
GO:0004812	17444	61	1221	2	61	2	1	true	1	1	1	aminoacyl-tRNA ligase activity
GO:0009205	17444	940	1221	45	940	45	2	true	1	1	1	purine ribonucleoside triphosphate metabolic process
GO:0050242	17444	3	1221	3	3	3	1	true	1	1	1	pyruvate, phosphate dikinase activity
GO:0050308	17444	8	1221	2	8	2	1	true	1	1	1	sugar-phosphatase activity
GO:0042132	17444	8	1221	2	8	2	1	true	1	1	1	fructose 1,6-bisphosphate 1-phosphatase activity
GO:0042401	17444	4	1221	1	4	1	2	true	1	1	1	cellular biogenic amine biosynthetic process
GO:0034314	17444	9	1221	1	9	1	1	true	1	1	1	Arp2/3 complex-mediated actin nucleation
GO:0006102	17444	6	1221	1	6	1	1	true	1	1	1	isocitrate metabolic process
GO:0030832	17444	15	1221	2	15	2	2	true	1	1	1	regulation of actin filament length
GO:0030833	17444	15	1221	2	15	2	3	true	1	1	1	regulation of actin filament polymerization
GO:2001070	17444	42	1221	4	42	4	1	true	1	1	1	starch binding
GO:0051536	17444	57	1221	4	57	4	1	true	1	1	1	iron-sulfur cluster binding
GO:0006511	17444	187	1221	3	187	3	1	true	1	1	1	ubiquitin-dependent protein catabolic process
GO:0043436	17444	229	1221	14	229	14	1	true	1	1	1	oxoacid metabolic process
GO:0006576	17444	4	1221	1	4	1	1	true	1	1	1	cellular biogenic amine metabolic process
GO:0006595	17444	4	1221	1	4	1	1	true	1	1	1	polyamine metabolic process
GO:0006596	17444	4	1221	1	4	1	2	true	1	1	1	polyamine biosynthetic process
GO:0006662	17444	9	1221	1	9	1	1	true	1	1	1	glycerol ether metabolic process
GO:0043624	17444	16	1221	3	16	3	1	true	1	1	1	cellular protein complex disassembly
GO:0006801	17444	7	1221	1	7	1	1	true	1	1	1	superoxide metabolic process
GO:0006816	17444	39	1221	1	39	1	1	true	1	1	1	calcium ion transport
GO:0015035	17444	19	1221	1	19	1	1	true	1	1	1	protein disulfide oxidoreductase activity
GO:0006848	17444	7	1221	2	7	2	1	true	1	1	1	pyruvate transport
GO:0015103	17444	30	1221	3	30	3	2	true	1	1	1	inorganic anion transmembrane transporter activity
GO:0015267	17444	241	1221	3	241	3	1	true	1	1	1	channel activity
GO:0015405	17444	197	1221	10	197	10	1	true	1	1	1	P-P-bond-hydrolysis-driven transmembrane transporter activity
GO:0097346	17444	13	1221	1	13	1	1	true	1	1	1	INO80-type complex
GO:0044212	17444	168	1221	3	168	3	1	true	1	1	1	transcription regulatory region DNA binding
GO:0019752	17444	229	1221	14	229	14	1	true	1	1	1	carboxylic acid metabolic process
GO:0015671	17444	46	1221	4	46	4	1	true	1	1	1	oxygen transport
GO:0015718	17444	7	1221	2	7	2	1	true	1	1	1	monocarboxylic acid transport
GO:0019901	17444	154	1221	1	154	1	1	true	1	1	1	protein kinase binding
GO:0020037	17444	134	1221	7	134	7	1	true	1	1	1	heme binding
GO:0015986	17444	13	1221	2	13	2	2	true	1	1	1	ATP synthesis coupled proton transport
GO:0003755	17444	27	1221	3	27	3	2	true	1	1	1	peptidyl-prolyl cis-trans isomerase activity
GO:0032508	17444	38	1221	3	38	3	1	true	1	1	1	DNA duplex unwinding
GO:0004013	17444	2	1221	1	2	1	1	true	1	1	1	adenosylhomocysteinase activity
GO:0006464	17444	3439	1221	58	4392	148	2	false	1	1	0	cellular protein modification process
GO:0006793	17444	4420	1221	113	6709	253	1	false	1	1	0	phosphorus metabolic process
GO:0005488	17444	11940	1221	358	15500	552	1	false	1.0000000001	1	0	binding

## Sheet: 51B
ID	Pop.total	Pop.term	Study.total	Study.term	Pop.family	Study.family	nparents	is.trivial	p	p.adjusted	p.min	name
GO:0006412	17444	639	1148	75	4946	148	3	false	1.30013206987319E-029	1.20912282498207E-026	0	translation
GO:0005198	17444	572	1148	70	15500	521	1	false	2.35401438988192E-021	1.09461669129509E-018	0	structural molecule activity
GO:0034645	17444	1074	1148	82	5431	174	3	false	1.15086390321716E-016	3.56767809997319E-014	0	cellular macromolecule biosynthetic process
GO:0044249	17444	1385	1148	103	6777	238	2	false	3.64967592403298E-016	8.48549652337669E-014	0	cellular biosynthetic process
GO:0009059	17444	1084	1148	83	5861	195	2	false	2.15615864421835E-015	4.01045507824614E-013	0	macromolecule biosynthetic process
GO:0010467	17444	1156	1148	82	5566	175	1	false	3.75464089477341E-015	5.81969338689878E-013	0	gene expression
GO:0009058	17444	1460	1148	107	8896	326	1	false	8.66184386425498E-014	1.15078782767959E-011	0	biosynthetic process
GO:1901576	17444	1397	1148	103	7221	269	2	false	1.39977862495403E-013	1.62724265150906E-011	0	organic substance biosynthetic process
GO:0030529	17444	548	1148	65	2124	117	2	false	1.74728078616582E-012	1.80552347903802E-010	0	ribonucleoprotein complex
GO:0005737	17444	988	1148	84	2014	107	1	false	1.30609951510382E-010	1.21467254904655E-008	0	cytoplasm
GO:0044444	17444	850	1148	77	2014	107	2	false	1.51838868107531E-010	1.28372861218185E-008	0	cytoplasmic part
GO:0005840	17444	490	1148	64	1307	93	3	false	2.05425358421765E-010	1.59204652776868E-008	0	ribosome
GO:0032501	17444	64	1148	16	10514	394	1	false	1.05060671835808E-009	7.51587883133087E-008	6.21882460544557E-169	multicellular organismal process
GO:0044707	17444	64	1148	16	3896	178	2	false	1.31800150551718E-008	8.7552957152213E-007	3.38658917073306E-141	single-multicellular organism process
GO:0032502	17444	84	1148	16	10514	394	1	false	6.90588704888446E-008	4.28164997030836E-006	6.85884128960742E-212	developmental process
GO:0016491	17444	512	1148	37	7380	220	2	false	3.28171106185288E-007	1.90749455470199E-005	0	oxidoreductase activity
GO:0042559	17444	23	1148	8	624	25	6	false	6.68387191664482E-007	3.65647110734099E-005	2.0021120743454E-042	pteridine-containing compound biosynthetic process
GO:0044767	17444	84	1148	16	3896	178	2	false	0.00000077	3.97843042172954E-005	1.99429587665275E-175	single-organism developmental process
GO:0042558	17444	23	1148	8	2080	79	4	false	9.38093853922388E-007	4.59172254814642E-005	1.41271474687464E-054	pteridine-containing compound metabolic process
GO:0005575	17444	4039	1148	186	16774	570	1	false	1.58544374539578E-006	7.37231341609037E-005	0	cellular_component
GO:0019904	17444	15	1148	6	4515	139	1	false	3.04469929607928E-006	0.0001348367	2.02648779475191E-043	protein domain specific binding
GO:0016781	17444	3	1148	3	3351	59	1	false	5.18824502697819E-006	0.0002193213	1.59594113229588E-010	phosphotransferase activity, paired acceptors
GO:0043228	17444	970	1148	80	1563	97	1	false	5.96871778397202E-006	0.0002413438	0	non-membrane-bounded organelle
GO:0043232	17444	970	1148	80	1557	97	2	false	7.39580156802701E-006	0.0002865873	0	intracellular non-membrane-bounded organelle
GO:0016469	17444	82	1148	11	1645	49	2	false	1.4948244645897E-005	0.0005560747	6.96698997243506E-141	proton-transporting two-sector ATPase complex
GO:0006818	17444	138	1148	17	1004	44	1	false	2.21435455942851E-005	0.0007920576	7.76873515330709E-174	hydrogen transport
GO:0016829	17444	162	1148	16	7375	220	1	false	2.39596840537325E-005	0.000825278	0	lyase activity
GO:0005525	17444	529	1148	26	4131	89	3	false	2.71918525796562E-005	0.000903158	0	GTP binding
GO:0019001	17444	567	1148	27	4145	89	1	false	3.01912082357952E-005	0.0009660799	0	guanyl nucleotide binding
GO:0032561	17444	567	1148	27	4131	89	2	false	3.20936972319699E-005	0.0009660799	0	guanyl ribonucleotide binding
GO:0033178	17444	45	1148	8	1645	49	3	false	3.22026617915778E-005	0.0009660799	4.11248374849751E-089	proton-transporting two-sector ATPase complex, catalytic domain
GO:0046146	17444	18	1148	8	55	8	2	false	3.59389038634318E-005	0.0010444744	6.94060265957184E-015	tetrahydrobiopterin metabolic process
GO:0016832	17444	4	1148	4	28	4	1	false	0.00004884	0.0013764014	0.00004884	aldehyde-lyase activity
GO:0006753	17444	1065	1148	44	4425	107	3	false	5.90120548638554E-005	0.0016141533	0	nucleoside phosphate metabolic process
GO:0032991	17444	1510	1148	95	4039	186	1	false	6.81245546304197E-005	0.0018101667	0	macromolecular complex
GO:0043226	17444	1563	1148	97	4039	186	1	false	9.50756119882354E-005	0.00245612	0	organelle
GO:0015991	17444	69	1148	10	396	17	2	false	0.000099259	0.0024948885	5.34433050843143E-079	ATP hydrolysis coupled proton transport
GO:0019693	17444	960	1148	41	4469	111	3	false	0.000118454	0.0028990062	0	ribose phosphate metabolic process
GO:0016853	17444	113	1148	12	7375	220	1	false	0.0001274609	0.0030394514	4.63422433272304E-253	isomerase activity
GO:0006729	17444	18	1148	8	47	8	3	false	0.0001391539	0.0032353291	2.18883129645481E-013	tetrahydrobiopterin biosynthetic process
GO:0003779	17444	26	1148	5	198	6	1	false	0.0001489095	0.0033777028	4.3443020277275E-033	actin binding
GO:0030036	17444	37	1148	7	122	7	3	false	0.0001537013	0.0034033859	3.926455889619E-032	actin cytoskeleton organization
GO:0043229	17444	1557	1148	97	2020	107	2	false	0.0001645005	0.0035578008	0	intracellular organelle
GO:0007010	17444	66	1148	7	213	7	1	false	0.0002179985	0.0046076946	9.32497815272453E-057	cytoskeleton organization
GO:0004872	17444	229	1148	19	15500	521	1	false	0.0002758264	0.0057004127	0	receptor activity
GO:0030029	17444	37	1148	7	3171	118	1	false	0.0003364284	0.0067166723	4.85335533427644E-087	actin filament-based process
GO:0006457	17444	102	1148	11	4392	140	1	false	0.0003455586	0.0067166723	8.80407654420272E-210	protein folding
GO:0008234	17444	201	1148	16	527	21	1	false	0.000346667	0.0067166723	2.01263397418337E-151	cysteine-type peptidase activity
GO:0044699	17444	3896	1148	178	10514	394	1	false	0.0004600023	0.008730656	0	single-organism process
GO:0031966	17444	33	1148	6	145	7	3	false	0.0005559131	0.0103399841	2.13039608705838E-033	mitochondrial membrane
GO:0008150	17444	10514	1148	394	16774	570	1	false	0.0006214333	0.0113320193	0	biological_process
GO:0034655	17444	947	1148	41	1919	59	5	false	0.0011810307	0.0211222799	0	nucleobase-containing compound catabolic process
GO:0005874	17444	42	1148	6	976	30	3	false	0.0012109636	0.0212346303	9.53799319330731E-075	microtubule
GO:0004743	17444	31	1148	4	3123	49	2	false	0.0012329785	0.0212346303	4.44801460999703E-075	pyruvate kinase activity
GO:0004618	17444	31	1148	4	3100	49	2	false	0.0012670455	0.0214245867	5.59974349599698E-075	phosphoglycerate kinase activity
GO:0004536	17444	12	1148	3	99	3	2	false	0.0014026229	0.023293559	1.08181727238449E-015	deoxyribonuclease activity
GO:0044710	17444	2266	1148	111	10144	385	2	false	0.0014464579	0.0236001023	0	single-organism metabolic process
GO:0051186	17444	63	1148	8	6709	235	1	false	0.0014738057	0.0236317125	2.21112977518652E-154	cofactor metabolic process
GO:1902600	17444	115	1148	13	529	27	2	false	0.001614372	0.0254468803	1.22148251985488E-119	hydrogen ion transmembrane transport
GO:0003723	17444	326	1148	21	1681	58	1	false	0.0017154651	0.0264935243	0	RNA binding
GO:0006470	17444	171	1148	9	3491	58	2	false	0.0017551471	0.0264935243	1.22389694063425E-295	protein dephosphorylation
GO:0005506	17444	117	1148	7	1416	23	1	false	0.001766235	0.0264935243	1.16207393724806E-174	iron ion binding
GO:0000737	17444	13	1148	3	99	3	2	false	0.0018234098	0.0269170015	1.61650856793091E-016	DNA catabolic process, endonucleolytic
GO:0016774	17444	31	1148	4	3351	59	1	false	0.0019131034	0.0277997831	4.95521905359916E-076	phosphotransferase activity, carboxyl group as acceptor
GO:0015992	17444	138	1148	17	259	20	2	false	0.0023014407	0.0329283048	3.8010075798373E-077	proton transport
GO:0008124	17444	18	1148	8	64	12	1	false	0.0024132018	0.0340042072	2.77647530928777E-016	4-alpha-hydroxytetrahydrobiopterin dehydratase activity
GO:0044424	17444	2014	1148	107	2482	118	2	false	0.0028370368	0.0393797646	0	intracellular part
GO:0016835	17444	65	1148	12	162	16	1	false	0.0033350063	0.045611115	6.45171994190865E-047	carbon-oxygen lyase activity
GO:0019866	17444	29	1148	6	2014	107	3	false	0.003408705	0.0459434151	1.64732447095235E-065	organelle inner membrane
GO:0003756	17444	4	1148	3	102	11	2	false	0.0036109493	0.0479740411	2.35317649411997E-007	protein disulfide isomerase activity
GO:1901564	17444	1211	1148	62	7174	266	2	false	0.0037667896	0.0493396384	0	organonitrogen compound metabolic process
GO:0055114	17444	522	1148	38	2266	111	1	false	0.0039220154	0.0506593653	0	oxidation-reduction process
GO:0009678	17444	12	1148	3	1060	31	2	false	0.0041723074	0.0531540536	2.53399574153071E-028	hydrogen-translocating pyrophosphatase activity
GO:0003746	17444	18	1148	6	97	11	2	false	0.0047232633	0.059359931	5.95437758827569E-020	translation elongation factor activity
GO:0006414	17444	53	1148	10	1074	82	2	false	0.0049795565	0.0617465005	3.58285117352233E-091	translational elongation
GO:0043244	17444	5	1148	2	1632	39	3	false	0.0053190774	0.0650887109	1.04290329915795E-014	regulation of protein complex disassembly
GO:0043933	17444	133	1148	12	376	18	1	false	0.0056731293	0.0685196136	1.86428714421885E-105	macromolecular complex subunit organization
GO:0031967	17444	53	1148	6	1070	35	3	false	0.0059273924	0.0706727553	4.38802559621709E-091	organelle envelope
GO:0010608	17444	18	1148	3	278	7	1	false	0.00682205	0.0803102092	1.14217379128783E-028	posttranscriptional regulation of gene expression
GO:0007275	17444	64	1148	16	84	16	2	false	0.0076486016	0.088914994	9.31445699745244E-020	multicellular organismal development
GO:0016311	17444	226	1148	12	4414	107	1	false	0.0079702194	0.0915099269	0	dephosphorylation
GO:0004427	17444	15	1148	3	1056	31	1	false	0.008213378	0.0931517263	6.38149660843725E-034	inorganic diphosphatase activity
GO:0004520	17444	12	1148	3	55	3	3	false	0.0083857442	0.0939607487	2.2793075224282E-012	endodeoxyribonuclease activity
GO:0046700	17444	949	1148	41	2198	71	2	false	0.0085159514	0.0942837475	0	heterocycle catabolic process
GO:1901566	17444	138	1148	16	2398	147	2	false	0.0086639348	0.0947936399	1.4671617869411E-228	organonitrogen compound biosynthetic process
GO:0006629	17444	253	1148	18	7521	290	3	false	0.0087906104	0.0950612525	0	lipid metabolic process
GO:0051128	17444	31	1148	4	1986	54	2	false	0.0089108693	0.0952541205	6.02386237101314E-069	regulation of cellular component organization
GO:0006082	17444	229	1148	16	8602	315	4	false	0.0098822367	0.1044372744	0	organic acid metabolic process
GO:0016860	17444	45	1148	9	113	12	1	false	0.0106031028	0.1096086486	1.32963572775048E-032	intramolecular oxidoreductase activity
GO:0019439	17444	949	1148	41	2209	72	2	false	0.0106120983	0.1096086486	0	aromatic compound catabolic process
GO:0016820	17444	207	1148	13	1523	49	2	false	0.0107251473	0.1096086486	4.17052465397769E-262	hydrolase activity, acting on acid anhydrides, catalyzing transmembrane movement of substances
GO:0003676	17444	1681	1148	58	6053	160	2	false	0.0110082769	0.1112793204	0	nucleic acid binding
GO:0016894	17444	13	1148	3	54	3	1	false	0.0115303983	0.1153039832	9.02383653674537E-013	endonuclease activity, active with either ribo- or deoxyribonucleic acids and producing 3'-phosphomonoesters
GO:0044270	17444	947	1148	41	2217	73	2	false	0.0128831175	0.1274606304	0	cellular nitrogen compound catabolic process
GO:0006839	17444	12	1148	2	99	2	1	false	0.0136054422	0.1331901182	1.08181727238449E-015	mitochondrial transport
GO:0051258	17444	52	1148	8	85	8	1	false	0.0156373151	0.1514864904	2.48617205870319E-024	protein polymerization
GO:0051920	17444	8	1148	3	42	4	1	false	0.0176360225	0.1690876385	8.47240898588802E-009	peroxiredoxin activity
GO:0022411	17444	16	1148	3	3320	120	2	false	0.0182767038	0.1734421895	9.9570830893306E-044	cellular component disassembly
GO:0005092	17444	3	1148	1	159	1	2	false	0.0188679245	0.1772441395	1.52123877515944E-006	GDP-dissociation inhibitor activity
GO:0016787	17444	2418	1148	87	7375	220	1	false	0.0191257531	0.1778695034	0	hydrolase activity
GO:0003924	17444	474	1148	19	1093	30	2	false	0.0205220358	0.1889652799	4.9E-324	GTPase activity
GO:0016864	17444	4	1148	3	45	9	1	false	0.021141649	0.1927620943	6.7116346186114E-006	intramolecular oxidoreductase activity, transposing S-S bonds
GO:0051130	17444	14	1148	3	391	18	3	false	0.0217372392	0.1962682759	5.65189022625227E-026	positive regulation of cellular component organization
GO:0043021	17444	9	1148	2	11940	326	1	false	0.023566836	0.2107418986	7.37961717876265E-032	ribonucleoprotein complex binding
GO:0006308	17444	19	1148	3	1320	45	3	false	0.024484935	0.2168665669	7.09113078538945E-043	DNA catabolic process
GO:0016209	17444	34	1148	4	15500	521	1	false	0.0263623027	0.2312919011	1.03422935642828E-104	antioxidant activity
GO:0006096	17444	31	1148	4	3175	119	9	false	0.0269997663	0.2328044479	2.65935391333225E-075	glycolysis
GO:0001871	17444	42	1148	4	11940	326	1	false	0.0270416118	0.2328044479	8.80744726461171E-121	pattern binding
GO:0006091	17444	49	1148	5	6709	235	1	false	0.0275256866	0.2328044479	2.26038969513371E-125	generation of precursor metabolites and energy
GO:0008061	17444	12	1148	2	4169	92	1	false	0.02753601	0.2328044479	1.76537075357967E-035	chitin binding
GO:0042026	17444	3	1148	2	102	11	1	false	0.0301106581	0.252278487	5.82411182294702E-006	protein refolding
GO:0015101	17444	19	1148	3	363	14	2	false	0.0307370494	0.2539034692	4.51877325168277E-032	organic cation transmembrane transporter activity
GO:1901361	17444	951	1148	41	2253	77	2	false	0.0308506366	0.2539034692	0	organic cyclic compound catabolic process
GO:0006090	17444	9	1148	3	52	5	1	false	0.0313186813	0.2554945055	2.71807422049571E-010	pyruvate metabolic process
GO:0015849	17444	7	1148	2	1439	61	2	false	0.032358263	0.2616798662	4.00269414207761E-019	organic acid transport
GO:0070569	17444	9	1148	2	108	4	1	false	0.0341621113	0.2725744299	2.55663203161693E-013	uridylyltransferase activity
GO:0008519	17444	19	1148	3	217	9	4	false	0.0342916218	0.2725744299	1.10854655413881E-027	ammonium transmembrane transporter activity
GO:0019825	17444	46	1148	4	11940	326	1	false	0.0362484759	0.2856871404	1.72212511708165E-130	oxygen binding
GO:0031975	17444	53	1148	6	2482	118	1	false	0.0375334615	0.2912523127	8.89749051030809E-111	envelope
GO:0004448	17444	6	1148	2	48	3	1	false	0.0375809436	0.2912523127	8.1489550757883E-008	isocitrate dehydrogenase activity
GO:0008612	17444	7	1148	2	56	3	4	false	0.0383838384	0.2950162785	4.31188000555368E-009	peptidyl-lysine modification to hypusine
GO:0015672	17444	259	1148	20	419	25	1	false	0.0390793743	0.2979001485	2.47248035189876E-120	monovalent inorganic cation transport
GO:0005515	17444	4515	1148	139	11940	326	1	false	0.039631146	0.2996501286	0	protein binding
GO:0018208	17444	27	1148	3	223	7	1	false	0.0399573777	0.2996803329	2.21379442379981E-035	peptidyl-proline modification
GO:0016889	17444	7	1148	3	18	3	2	false	0.0428921569	0.3191176471	3.14228255404727E-005	endodeoxyribonuclease activity, producing 3'-phosphomonoesters
GO:0006022	17444	23	1148	3	6640	230	3	false	0.0435904892	0.321739325	3.30517905414675E-066	aminoglycan metabolic process
GO:0051188	17444	55	1148	8	1391	103	2	false	0.0450899554	0.3301862879	4.90352288432167E-100	cofactor biosynthetic process
GO:0016671	17444	13	1148	3	51	4	1	false	0.0463505402	0.3367656438	2.09969269659882E-012	oxidoreductase activity, acting on a sulfur group of donors, disulfide as acceptor
GO:0030247	17444	42	1148	4	121	5	2	false	0.0487600559	0.3496456424	1.55287584032574E-033	polysaccharide binding
GO:0072488	17444	19	1148	3	508	23	2	false	0.0488751973	0.3496456424	6.63256309574169E-035	ammonium transmembrane transport
GO:0065008	17444	202	1148	9	1718	42	1	false	0.0500702133	0.3554602927	2.37663993958074E-269	regulation of biological quality
GO:0015695	17444	19	1148	3	952	44	2	false	0.0531753541	0.3746445402	3.71117686936173E-040	organic cation transport
GO:0016884	17444	11	1148	1	202	1	1	false	0.0544554455	0.3807786794	2.30485098509771E-018	carbon-nitrogen ligase activity, with glutamine as amido-N-donor
GO:0032970	17444	15	1148	2	1643	43	2	false	0.0566295001	0.392775956	8.12405468268169E-037	regulation of actin filament-based process
GO:0001172	17444	4	1148	1	344	5	1	false	0.0571284555	0.392775956	1.74412735662596E-009	transcription, RNA-templated
GO:1990104	17444	48	1148	4	962	30	2	false	0.0574382043	0.392775956	2.6262439041732E-082	DNA bending complex
GO:0072350	17444	6	1148	2	229	16	1	false	0.0583230892	0.3959158608	5.3333162189349E-012	tricarboxylic acid metabolic process
GO:0018193	17444	223	1148	7	3439	55	1	false	0.0624010568	0.4168435082	0	peptidyl-amino acid modification
GO:0044429	17444	51	1148	7	1286	91	3	false	0.0627875432	0.4168435082	1.13680194648306E-092	mitochondrial part
GO:0043168	17444	4429	1148	98	6752	136	1	false	0.0635917663	0.4168435082	0	anion binding
GO:0046906	17444	134	1148	7	6053	160	2	false	0.063800596	0.4168435082	1.44387456651734E-278	tetrapyrrole binding
GO:0044087	17444	15	1148	2	1821	51	2	false	0.0640068008	0.4168435082	1.7256743647902E-037	regulation of cellular component biogenesis
GO:0046942	17444	7	1148	2	43	3	2	false	0.0640952921	0.4168435082	0.000000031	carboxylic acid transport
GO:0019203	17444	8	1148	2	216	12	1	false	0.0658426613	0.425233854	9.70177142802967E-015	carbohydrate phosphatase activity
GO:0006730	17444	2	1148	1	8063	280	3	false	0.0682512832	0.4377496097	3.07673818862034E-008	one-carbon metabolic process
GO:0043243	17444	5	1148	2	40	4	4	false	0.0689900427	0.4394571211	1.51973836184364E-006	positive regulation of protein complex disassembly
GO:0051540	17444	57	1148	4	11940	326	1	false	0.0697823104	0.441479923	1.89077640174924E-156	metal cluster binding
GO:0016801	17444	2	1148	1	2418	87	1	false	0.0706800773	0.4418096082	3.42213429618855E-007	hydrolase activity, acting on ether bonds
GO:0005215	17444	720	1148	32	15859	537	2	false	0.0707845501	0.4418096082	0	transporter activity
GO:0005200	17444	25	1148	6	572	70	1	false	0.072056068	0.4435007341	3.06792897906783E-044	structural constituent of cytoskeleton
GO:0044724	17444	40	1148	4	1069	43	3	false	0.072323518	0.4435007341	1.18412692808476E-073	single-organism carbohydrate catabolic process
GO:0033177	17444	33	1148	3	1645	49	3	false	0.0724861415	0.4435007341	8.82134377925041E-070	proton-transporting two-sector ATPase complex, proton-transporting domain
GO:0044815	17444	52	1148	4	962	30	2	false	0.0732672965	0.4453502338	2.46118620896583E-087	DNA packaging complex
GO:0016052	17444	41	1148	4	1415	56	2	false	0.0751346717	0.4462657985	3.9584663034127E-080	carbohydrate catabolic process
GO:0009142	17444	24	1148	3	1046	44	2	false	0.0758526333	0.4462657985	2.75047144522786E-049	nucleoside triphosphate biosynthetic process
GO:0005739	17444	56	1148	7	1309	88	2	false	0.0760078754	0.4462657985	6.63072922606263E-100	mitochondrion
GO:0048522	17444	29	1148	3	8116	279	3	false	0.0761375373	0.4462657985	3.95704153580256E-083	positive regulation of cellular process
GO:0046365	17444	36	1148	4	67	4	2	false	0.0768513203	0.4462657985	8.38702477005944E-020	monosaccharide catabolic process
GO:0016635	17444	2	1148	1	51	2	1	false	0.0776470588	0.4462657985	0.0007843137	oxidoreductase activity, acting on the CH-CH group of donors, quinone or related compound as acceptor
GO:0009145	17444	24	1148	3	940	40	2	false	0.077736623	0.4462657985	3.68323603311852E-048	purine nucleoside triphosphate biosynthetic process
GO:0009201	17444	24	1148	3	940	40	2	false	0.077736623	0.4462657985	3.68323603311852E-048	ribonucleoside triphosphate biosynthetic process
GO:0009206	17444	24	1148	3	940	40	3	false	0.077736623	0.4462657985	3.68323603311852E-048	purine ribonucleoside triphosphate biosynthetic process
GO:0055086	17444	1076	1148	44	3904	132	3	false	0.0809293988	0.4576413584	0	nucleobase-containing small molecule metabolic process
GO:0003735	17444	488	1148	64	572	70	1	false	0.0810720494	0.4576413584	4.84158886310598E-103	structural constituent of ribosome
GO:0009108	17444	47	1148	8	63	8	2	false	0.0811944346	0.4576413584	2.72929337592733E-015	coenzyme biosynthetic process
GO:0046516	17444	7	1148	2	66	5	2	false	0.0833239341	0.4668148117	1.28404411852325E-009	hypusine metabolic process
GO:0044085	17444	190	1148	13	423	21	1	false	0.084030519	0.4672059528	1.05772590376029E-125	cellular component biogenesis
GO:0046390	17444	41	1148	4	1138	47	3	false	0.0843984947	0.4672059528	3.46188215851887E-076	ribose phosphate biosynthetic process
GO:0008509	17444	30	1148	3	499	18	2	false	0.0866836739	0.4770166668	7.36082151592217E-049	anion transmembrane transporter activity
GO:0006811	17444	551	1148	29	1004	44	1	false	0.0878136381	0.4797550195	2.77540473661522E-299	ion transport
GO:0009260	17444	41	1148	4	1048	44	3	false	0.0882130197	0.4797550195	1.08116210606512E-074	ribonucleotide biosynthetic process
GO:0097108	17444	3	1148	1	4515	139	1	false	0.089563823	0.4826712314	6.52328882059862E-011	hedgehog family protein binding
GO:0009173	17444	2	1148	1	414	19	2	false	0.0897872291	0.4826712314	1.16971377104064E-005	pyrimidine ribonucleoside monophosphate metabolic process
GO:0032270	17444	16	1148	2	4395	140	4	false	0.0903611062	0.4829645334	1.10955633533795E-045	positive regulation of cellular protein metabolic process
GO:0006449	17444	5	1148	2	25	3	3	false	0.0913043478	0.4852173913	1.88217579521926E-005	regulation of translational termination
GO:0048518	17444	29	1148	3	10514	394	2	false	0.0931342873	0.4921300406	2.14809332445429E-086	positive regulation of biological process
GO:0009163	17444	43	1148	4	1570	64	5	false	0.094403741	0.4960196559	4.06944362813935E-085	nucleoside biosynthetic process
GO:0016782	17444	5	1148	1	3697	73	1	false	0.0949553411	0.4961149842	1.7422448580309E-016	transferase activity, transferring sulfur-containing groups
GO:0004816	17444	3	1148	1	61	2	1	false	0.0967213115	0.497464196	2.77854959711035E-005	asparagine-tRNA ligase activity
GO:0006421	17444	3	1148	1	61	2	1	false	0.0967213115	0.497464196	2.77854959711035E-005	asparaginyl-tRNA aminoacylation
GO:0009156	17444	25	1148	3	418	19	2	false	0.0968705308	0.497464196	9.53252348798019E-041	ribonucleoside monophosphate biosynthetic process
GO:0051247	17444	16	1148	2	4776	159	3	false	0.0974553688	0.497464196	2.92761692465747E-046	positive regulation of protein metabolic process
GO:0030170	17444	50	1148	3	4472	99	2	false	0.097888116	0.497464196	1.19506449535496E-118	pyridoxal phosphate binding
GO:0002020	17444	9	1148	1	352	4	1	false	0.0988226435	0.4981999158	4.84905853223378E-018	protease binding
GO:0016746	17444	125	1148	5	3697	73	1	false	0.0991042843	0.4981999158	1.63832041390599E-236	transferase activity, transferring acyl groups
GO:0032535	17444	15	1148	2	3320	120	3	false	0.100153735	0.500768675	2.05675997563693E-041	regulation of cellular component size
GO:0055085	17444	816	1148	37	3323	124	2	false	0.1007656259	0.5011041755	0	transmembrane transport
GO:0006213	17444	13	1148	2	970	41	2	false	0.1012984785	0.5011041755	1.00304727846291E-029	pyrimidine nucleoside metabolic process
GO:0009218	17444	13	1148	2	964	41	2	false	0.1023756504	0.5028778712	1.08785687570025E-029	pyrimidine ribonucleotide metabolic process
GO:0046131	17444	13	1148	2	962	41	2	false	0.1027384898	0.5028778712	1.11781764251763E-029	pyrimidine ribonucleoside metabolic process
GO:0045727	17444	5	1148	2	653	75	5	false	0.1034791936	0.5038515709	1.02631677402039E-012	positive regulation of translation
GO:0042455	17444	43	1148	4	962	41	2	false	0.1052165752	0.5088200954	8.28737586222131E-076	ribonucleoside biosynthetic process
GO:0019320	17444	36	1148	4	62	4	2	false	0.1055938478	0.5088200954	4.76713885484255E-018	hexose catabolic process
GO:0006754	17444	13	1148	2	431	19	5	false	0.1075052417	0.5150493335	4.22126912373049E-025	ATP biosynthetic process
GO:0016701	17444	8	1148	2	512	37	1	false	0.1079942151	0.5150493335	9.02044862372857E-018	oxidoreductase activity, acting on single donors with incorporation of molecular oxygen
GO:0046912	17444	15	1148	2	125	5	1	false	0.1089064902	0.515513325	1.10316734607234E-019	transferase activity, transferring acyl groups, acyl groups converted into alkyl on transfer
GO:0019902	17444	10	1148	1	352	4	1	false	0.1093320004	0.515513325	1.41371968869764E-019	phosphatase binding
GO:0042625	17444	119	1148	6	548	16	2	false	0.1098097955	0.515513325	7.02336003085793E-124	ATPase activity, coupled to transmembrane movement of ions
GO:0009891	17444	8	1148	2	1469	107	3	false	0.1103087652	0.515513325	1.89512642695862E-021	positive regulation of biosynthetic process
GO:0003968	17444	4	1148	1	36	1	2	false	0.1111111111	0.516332007	1.69764875647228E-005	RNA-directed RNA polymerase activity
GO:0008202	17444	3	1148	1	2221	86	2	false	0.1117722962	0.516332007	5.48393647247716E-010	steroid metabolic process
GO:0005245	17444	12	1148	1	107	1	2	false	0.1121495327	0.516332007	4.03423947761942E-016	voltage-gated calcium channel activity
GO:0031328	17444	8	1148	2	1394	103	4	false	0.1130181073	0.5177676837	2.88507624428071E-021	positive regulation of cellular biosynthetic process
GO:0022607	17444	140	1148	10	423	21	2	false	0.1141213306	0.5179686634	5.7106910932422E-116	cellular component assembly
GO:0008171	17444	4	1148	1	102	3	1	false	0.1141758882	0.5179686634	2.35317649411997E-007	O-methyltransferase activity
GO:0071840	17444	423	1148	21	10514	394	1	false	0.1148082712	0.5183091853	0	cellular component organization or biogenesis
GO:0000387	17444	4	1148	1	34	1	2	false	0.1176470588	0.5278148848	2.15628773503535E-005	spliceosomal snRNP assembly
GO:0010557	17444	8	1148	2	1092	83	4	false	0.1184740838	0.5278148848	2.04597703131762E-020	positive regulation of macromolecule biosynthetic process
GO:0010604	17444	19	1148	2	5566	175	3	false	0.1186164634	0.5278148848	8.57296578560543E-055	positive regulation of macromolecule metabolic process
GO:0016779	17444	108	1148	4	3351	59	1	false	0.1207189361	0.5335728244	1.44622544365267E-206	nucleotidyltransferase activity
GO:0004857	17444	12	1148	1	279	3	2	false	0.1239881043	0.5335728244	2.73693306894842E-021	enzyme inhibitor activity
GO:1901135	17444	1050	1148	46	7169	266	1	false	0.1249747205	0.5335728244	0	carbohydrate derivative metabolic process
GO:0044391	17444	28	1148	4	1305	91	4	false	0.1254158129	0.5335728244	2.36447750652837E-058	ribosomal subunit
GO:0016875	17444	61	1148	2	274	3	1	false	0.1255608925	0.5335728244	1.39322656760615E-062	ligase activity, forming carbon-oxygen bonds
GO:0033043	17444	26	1148	2	1801	43	3	false	0.126229601	0.5335728244	1.0990204007751E-058	regulation of organelle organization
GO:0006520	17444	156	1148	9	7156	266	3	false	0.1262944465	0.5335728244	0	cellular amino acid metabolic process
GO:0004866	17444	9	1148	1	205	3	4	false	0.126601692	0.5335728244	6.78142637620179E-016	endopeptidase inhibitor activity
GO:0010951	17444	9	1148	1	205	3	3	false	0.126601692	0.5335728244	6.78142637620179E-016	negative regulation of endopeptidase activity
GO:0052548	17444	9	1148	1	205	3	2	false	0.126601692	0.5335728244	6.78142637620179E-016	regulation of endopeptidase activity
GO:0061135	17444	9	1148	1	205	3	3	false	0.126601692	0.5335728244	6.78142637620179E-016	endopeptidase regulator activity
GO:0005975	17444	223	1148	12	7178	267	2	false	0.1267952626	0.5335728244	0	carbohydrate metabolic process
GO:0005853	17444	2	1148	1	1573	104	2	false	0.1278993965	0.535794769	8.08814132894235E-007	eukaryotic translation elongation factor 1 complex
GO:0009129	17444	3	1148	1	418	19	1	false	0.1305576168	0.5441973539	8.27457283345331E-008	pyrimidine nucleoside monophosphate metabolic process
GO:0071705	17444	32	1148	3	1586	63	1	false	0.1310754917	0.5441973539	1.403452838657E-067	nitrogen compound transport
GO:0044106	17444	4	1148	1	1975	69	2	false	0.1326879816	0.5484436571	1.58220589237341E-012	cellular amine metabolic process
GO:0005576	17444	14	1148	2	4039	186	1	false	0.1336306962	0.5498962279	2.89981388618939E-040	extracellular region
GO:0006812	17444	419	1148	25	551	29	1	false	0.1348587282	0.5506973281	4.45765603678776E-131	cation transport
GO:1902589	17444	118	1148	7	3248	118	2	false	0.1350096675	0.5506973281	1.71522380209863E-219	single-organism organelle organization
GO:0090066	17444	15	1148	2	202	9	1	false	0.1368366738	0.5548429318	5.85571759531056E-023	regulation of anatomical structure size
GO:0015669	17444	46	1148	4	1004	44	1	false	0.1372192197	0.5548429318	1.30449832666281E-080	gas transport
GO:0006364	17444	21	1148	2	88	3	3	false	0.1403368083	0.5618117288	1.00459180232794E-020	rRNA processing
GO:0016757	17444	66	1148	3	3697	73	1	false	0.1405042181	0.5618117288	3.24555973040687E-143	transferase activity, transferring glycosyl groups
GO:0015696	17444	19	1148	3	283	20	3	false	0.1407549815	0.5618117288	5.88143317716959E-030	ammonium transport
GO:0044036	17444	5	1148	1	5129	154	2	false	0.1414300111	0.5620936338	3.38738641484467E-017	cell wall macromolecule metabolic process
GO:0009124	17444	30	1148	3	517	23	2	false	0.1421497421	0.562550043	2.46326641344438E-049	nucleoside monophosphate biosynthetic process
GO:0034660	17444	117	1148	4	607	11	1	false	0.1435662451	0.5657483388	1.46318647288255E-128	ncRNA metabolic process
GO:0072528	17444	17	1148	2	625	25	5	false	0.1447768041	0.5681115097	1.30753542895283E-033	pyrimidine-containing compound biosynthetic process
GO:0046933	17444	13	1148	2	187	10	3	false	0.1462696939	0.5715580478	2.79039471296229E-020	proton-transporting ATP synthase activity, rotational mechanism
GO:0016072	17444	21	1148	2	117	4	1	false	0.147195633	0.5716431652	1.27623581863266E-023	rRNA metabolic process
GO:0072527	17444	18	1148	2	2079	79	4	false	0.1475208168	0.5716431652	1.30921609166306E-044	pyrimidine-containing compound metabolic process
GO:0006417	17444	18	1148	3	1059	80	4	false	0.1491398204	0.5752793361	2.63819769635726E-039	regulation of translation
GO:0016620	17444	51	1148	6	69	6	1	false	0.1502322305	0.5752793361	5.80335413593904E-017	oxidoreductase activity, acting on the aldehyde or oxo group of donors, NAD or NADP as acceptor
GO:0009309	17444	4	1148	1	628	25	3	false	0.1503149233	0.5752793361	1.55786459216175E-010	amine biosynthetic process
GO:0045905	17444	5	1148	2	12	2	4	false	0.1515151515	0.5774962742	0.0012626263	positive regulation of translational termination
GO:0015988	17444	69	1148	10	115	13	1	false	0.153373152	0.5806845589	3.21911807771173E-033	energy coupled proton transmembrane transport, against electrochemical gradient
GO:0006220	17444	17	1148	2	1064	44	2	false	0.1536004317	0.5806845589	1.40883896942074E-037	pyrimidine nucleotide metabolic process
GO:0031325	17444	20	1148	2	6718	236	4	false	0.1546109259	0.5821383042	7.13870348422627E-059	positive regulation of cellular metabolic process
GO:0018205	17444	23	1148	2	223	7	1	false	0.1553040927	0.5823903475	8.1594975278506E-032	peptidyl-lysine modification
GO:1901293	17444	129	1148	7	1634	57	4	false	0.1572139995	0.5850037667	2.7635109976222E-195	nucleoside phosphate biosynthetic process
GO:0044427	17444	78	1148	5	693	26	2	false	0.1577443799	0.5850037667	2.7109556493637E-105	chromosomal part
GO:0043241	17444	16	1148	3	122	11	2	false	0.1578881134	0.5850037667	2.42868658610121E-020	protein complex disassembly
GO:1901605	17444	54	1148	5	156	9	1	false	0.1585404316	0.585089688	2.97071389485369E-043	alpha-amino acid metabolic process
GO:0032984	17444	16	1148	3	133	12	2	false	0.1592765588	0.5854830027	5.58487172133548E-021	macromolecular complex disassembly
GO:0071554	17444	5	1148	1	8116	279	1	false	0.1605013834	0.5876625456	3.41197831396863E-018	cell wall organization or biogenesis
GO:0004519	17444	54	1148	3	98	3	1	false	0.1630812119	0.5947667727	6.50951914826403E-029	endonuclease activity
GO:0016769	17444	9	1148	1	3697	73	1	false	0.1644675393	0.5974797327	2.84020847719047E-027	transferase activity, transferring nitrogenous groups
GO:0009893	17444	20	1148	2	8905	327	3	false	0.1659083802	0.6003688466	2.52766294289659E-061	positive regulation of metabolic process
GO:0016741	17444	110	1148	4	3697	73	1	false	0.1710210248	0.6164711359	2.81048508840045E-214	transferase activity, transferring one-carbon groups
GO:0006820	17444	73	1148	6	551	29	1	false	0.1723348723	0.6188086148	5.18761471006889E-093	anion transport
GO:0016998	17444	5	1148	1	1194	45	2	false	0.1750346834	0.6260855983	4.98656514756537E-014	cell wall macromolecule catabolic process
GO:0005740	17444	40	1148	6	64	7	2	false	0.1783029506	0.6353323527	3.98964120827887E-018	mitochondrial envelope
GO:0004471	17444	3	1148	1	48	3	2	false	0.1795790934	0.6367123846	5.78168362627186E-005	malate dehydrogenase (decarboxylating) (NAD+) activity
GO:0003796	17444	6	1148	1	64	2	1	false	0.1800595238	0.6367123846	1.33378916911977E-008	lysozyme activity
GO:0016717	17444	2	1148	1	42	4	1	false	0.1835075494	0.6464470489	0.0011614402	oxidoreductase activity, acting on paired donors, with oxidation of a pair of donors resulting in the reduction of molecular oxygen to two molecules of water
GO:0008242	17444	13	1148	1	134	2	1	false	0.1852766244	0.6502160781	2.52909248774785E-018	omega peptidase activity
GO:0008375	17444	6	1148	1	31	1	2	false	0.1935483871	0.6766917293	1.35817710901137E-006	acetylglucosaminyltransferase activity
GO:0008158	17444	3	1148	1	15	1	2	false	0.2	0.696522282	0.0021978022	hedgehog receptor activity
GO:0006040	17444	19	1148	2	1050	46	1	false	0.200718249	0.696522282	5.6708084725218E-041	amino sugar metabolic process
GO:0006497	17444	14	1148	1	3439	55	2	false	0.2023961763	0.6971646576	2.76608105547445E-039	protein lipidation
GO:0042451	17444	37	1148	3	970	41	3	false	0.2024026425	0.6971646576	8.51491888621311E-068	purine nucleoside biosynthetic process
GO:0004550	17444	11	1148	1	54	1	3	false	0.2037037037	0.6975286969	1.04468261444627E-011	nucleoside diphosphate kinase activity
GO:0006221	17444	16	1148	2	131	7	3	false	0.2040083931	0.6975286969	7.22428587826098E-021	pyrimidine nucleotide biosynthetic process
GO:0004190	17444	60	1148	2	205	3	2	false	0.2055749129	0.6985675497	2.46344399689309E-053	aspartic-type endopeptidase activity
GO:0046129	17444	37	1148	3	962	41	3	false	0.2058145254	0.6985675497	1.16359279123802E-067	purine ribonucleoside biosynthetic process
GO:0045454	17444	102	1148	4	1622	38	2	false	0.2131137417	0.7114186021	9.26052053917811E-165	cell redox homeostasis
GO:0006270	17444	13	1148	1	225	4	2	false	0.2131435247	0.7114186021	2.34062078763632E-021	DNA replication initiation
GO:0006505	17444	10	1148	1	89	2	2	false	0.2132277835	0.7114186021	1.9665612972503E-013	GPI anchor metabolic process
GO:0006026	17444	6	1148	1	1196	47	4	false	0.2142044028	0.7114186021	2.49115427671021E-016	aminoglycan catabolic process
GO:0004470	17444	3	1148	1	14	1	1	false	0.2142857143	0.7114186021	0.0027472527	malic enzyme activity
GO:0016125	17444	3	1148	1	14	1	2	false	0.2142857143	0.7114186021	0.0027472527	sterol metabolic process
GO:0006633	17444	25	1148	2	112	4	3	false	0.2149555131	0.7114186021	1.65579906982635E-025	fatty acid biosynthetic process
GO:0006913	17444	211	1148	6	271	6	2	false	0.219248136	0.7178772447	1.02910233119527E-061	nucleocytoplasmic transport
GO:0016791	17444	216	1148	12	296	14	2	false	0.220138859	0.7178772447	1.86027159253726E-074	phosphatase activity
GO:0016780	17444	14	1148	1	3351	59	1	false	0.2205582991	0.7178772447	3.97901855615714E-039	phosphotransferase activity, for other substituted phosphate groups
GO:0072593	17444	7	1148	1	6709	235	1	false	0.2209686319	0.7178772447	8.26391474269009E-024	reactive oxygen species metabolic process
GO:0008199	17444	4	1148	1	117	7	1	false	0.2212820715	0.7178772447	1.34885323869782E-007	ferric iron binding
GO:0009174	17444	2	1148	1	26	3	3	false	0.2215384615	0.7178772447	0.0030769231	pyrimidine ribonucleoside monophosphate biosynthetic process
GO:0015711	17444	43	1148	3	595	23	2	false	0.2270661056	0.7307876681	1.4200429659644E-066	organic anion transport
GO:0005885	17444	8	1148	1	980	31	3	false	0.2274730357	0.7307876681	4.8769927156553E-020	Arp2/3 protein complex
GO:0061134	17444	9	1148	1	815	23	4	false	0.2281247844	0.7307876681	2.39108576646126E-021	peptidase regulator activity
GO:0009152	17444	39	1148	3	962	41	3	false	0.2286658187	0.7307876681	2.01760210204144E-070	purine ribonucleotide biosynthetic process
GO:0043492	17444	183	1148	6	233	6	1	false	0.2305645531	0.7343323095	3.80197111094817E-052	ATPase activity, coupled to movement of substances
GO:0045901	17444	5	1148	2	53	10	3	false	0.2345159835	0.7418362742	3.48470302489642E-007	positive regulation of translational elongation
GO:0006452	17444	5	1148	2	53	10	1	false	0.2345159835	0.7418362742	3.48470302489642E-007	translational frameshifting
GO:0030246	17444	121	1148	5	11940	326	1	false	0.2356167165	0.7427916826	7.17161599442688E-293	carbohydrate binding
GO:0052547	17444	9	1148	1	710	21	2	false	0.2379715135	0.7461649437	8.32811786856476E-021	regulation of peptidase activity
GO:0046983	17444	81	1148	4	4515	139	1	false	0.2382913852	0.7461649437	1.12061566763926E-175	protein dimerization activity
GO:0006164	17444	41	1148	3	1052	44	3	false	0.2432159873	0.7569047887	9.22001866420206E-075	purine nucleotide biosynthetic process
GO:0006006	17444	44	1148	4	62	4	1	false	0.2433489589	0.7569047887	5.40809103722137E-016	glucose metabolic process
GO:0043623	17444	85	1148	8	116	9	2	false	0.2496972676	0.7740615295	6.82695273237691E-029	cellular protein complex assembly
GO:0090305	17444	99	1148	3	846	15	1	false	0.2519510497	0.7784534094	5.66631321421818E-132	nucleic acid phosphodiester bond hydrolysis
GO:0072521	17444	964	1148	40	2080	79	5	false	0.2529986867	0.779101916	0	purine-containing compound metabolic process
GO:0004888	17444	15	1148	1	161	3	1	false	0.2557131138	0.7831322261	2.02420422837329E-021	transmembrane signaling receptor activity
GO:0019208	17444	10	1148	1	485	14	3	false	0.2559916094	0.7831322261	5.53231255444006E-021	phosphatase regulator activity
GO:1901659	17444	43	1148	4	2308	140	3	false	0.2620555791	0.7968756786	2.15266536373664E-092	glycosyl compound biosynthetic process
GO:0048870	17444	30	1148	1	213	2	3	false	0.2624235982	0.7968756786	3.18604582295659E-037	cell motility
GO:0006506	17444	10	1148	1	38	1	4	false	0.2631578947	0.7968756786	2.1153556040961E-009	GPI anchor biosynthetic process
GO:0016742	17444	8	1148	1	110	4	1	false	0.263911515	0.7968756786	2.44077686866055E-012	hydroxymethyl-, formyl- and related transferase activity
GO:0016702	17444	8	1148	2	15	2	2	false	0.2666666667	0.8025889968	0.0001554002	oxidoreductase activity, acting on single donors with incorporation of molecular oxygen, incorporation of two atoms of oxygen
GO:0042578	17444	293	1148	14	430	18	1	false	0.2682070689	0.8042223848	3.28055926466907E-116	phosphoric ester hydrolase activity
GO:0016868	17444	35	1148	4	48	4	1	false	0.2690924042	0.8042223848	5.18327411174373E-012	intramolecular transferase activity, phosphotransferases
GO:0010181	17444	14	1148	1	4464	99	3	false	0.2698036388	0.8042223848	7.13069584822577E-041	FMN binding
GO:0072522	17444	45	1148	3	1535	62	6	false	0.2720997926	0.8063872095	9.67787757850481E-088	purine-containing compound biosynthetic process
GO:1901657	17444	965	1148	41	7521	290	2	false	0.2733930307	0.8063872095	0	glycosyl compound metabolic process
GO:0016776	17444	18	1148	1	3351	59	1	false	0.2742608647	0.8063872095	2.36083127763929E-048	phosphotransferase activity, phosphate group as acceptor
GO:0016788	17444	430	1148	18	2418	87	1	false	0.2749305918	0.8063872095	0	hydrolase activity, acting on ester bonds
GO:0043413	17444	20	1148	1	3500	56	2	false	0.2763689764	0.8063872095	3.37585373922457E-053	macromolecule glycosylation
GO:0006099	17444	9	1148	1	7077	250	2	false	0.2766551407	0.8063872095	8.19087636356997E-030	tricarboxylic acid cycle
GO:0006528	17444	5	1148	1	18	1	2	false	0.2777777778	0.8063872095	0.0001167134	asparagine metabolic process
GO:0044283	17444	77	1148	5	1412	65	2	false	0.2780931336	0.8063872095	3.47787411727773E-129	small molecule biosynthetic process
GO:0009165	17444	129	1148	7	1063	44	2	false	0.2791895257	0.8063872095	6.19115515906276E-170	nucleotide biosynthetic process
GO:0009130	17444	3	1148	1	30	3	2	false	0.2795566502	0.8063872095	0.0002463054	pyrimidine nucleoside monophosphate biosynthetic process
GO:0009127	17444	23	1148	2	418	19	2	false	0.2811998539	0.8063872095	2.47257771739022E-038	purine nucleoside monophosphate biosynthetic process
GO:0051346	17444	9	1148	1	2418	87	3	false	0.281326076	0.8063872095	1.30355655191704E-025	negative regulation of hydrolase activity
GO:0000785	17444	61	1148	5	78	5	1	false	0.2818019818	0.8063872095	1.59427250158581E-017	chromatin
GO:0032787	17444	52	1148	5	229	16	1	false	0.2843486944	0.8111787908	8.3756681733748E-053	monocarboxylic acid metabolic process
GO:0009168	17444	23	1148	2	413	19	3	false	0.2860959804	0.8136674673	3.28590773014576E-038	purine ribonucleoside monophosphate biosynthetic process
GO:0016830	17444	28	1148	4	162	16	1	false	0.2890955208	0.8156742548	4.94126918321116E-032	carbon-carbon lyase activity
GO:0008287	17444	7	1148	1	2482	118	2	false	0.2892184915	0.8156742548	8.75983323625387E-021	protein serine/threonine phosphatase complex
GO:0018904	17444	9	1148	1	7171	267	2	false	0.2894328001	0.8156742548	7.27321869384038E-030	ether metabolic process
GO:0019829	17444	119	1148	6	363	14	2	false	0.291408257	0.8187603594	4.15010334080065E-099	cation-transporting ATPase activity
GO:0005996	17444	63	1148	4	109	5	1	false	0.2947012457	0.8210502073	7.5558209243404E-032	monosaccharide metabolic process
GO:0046049	17444	2	1148	1	13	2	3	false	0.2948717949	0.8210502073	0.0128205128	UMP metabolic process
GO:0006222	17444	2	1148	1	13	2	4	false	0.2948717949	0.8210502073	0.0128205128	UMP biosynthetic process
GO:0051213	17444	15	1148	2	512	37	1	false	0.2961652367	0.8220416251	3.69289847124953E-029	dioxygenase activity
GO:0043604	17444	9	1148	1	603	23	2	false	0.2969956839	0.8220416251	3.65559390132763E-020	amide biosynthetic process
GO:0030414	17444	9	1148	1	548	21	4	false	0.2983484388	0.8233354543	8.69795111193442E-020	peptidase inhibitor activity
GO:0010466	17444	9	1148	1	545	21	3	false	0.2997533521	0.8245936659	9.1418094203184E-020	negative regulation of peptidase activity
GO:0042623	17444	233	1148	6	339	7	1	false	0.3005776911	0.8245936659	7.4022644807817E-091	ATPase activity, coupled
GO:0005262	17444	39	1148	1	129	1	3	false	0.3023255814	0.826226806	6.09215666411832E-034	calcium channel activity
GO:0010638	17444	9	1148	1	233	9	4	false	0.3029498289	0.826226806	2.0964869686446E-016	positive regulation of organelle organization
GO:0046134	17444	13	1148	2	47	4	3	false	0.3038544558	0.8262708884	7.1084902103915E-012	pyrimidine nucleoside biosynthetic process
GO:0043086	17444	12	1148	1	7375	220	3	false	0.3048928881	0.8266775101	1.86672892768508E-038	negative regulation of catalytic activity
GO:0006508	17444	587	1148	22	4773	159	1	false	0.308579651	0.8339539925	0	proteolysis
GO:0006643	17444	12	1148	1	169	5	1	false	0.3112468298	0.8339539925	1.31609105498252E-018	membrane lipid metabolic process
GO:0044248	17444	1194	1148	45	6720	235	2	false	0.3119841513	0.8339539925	0	cellular catabolic process
GO:0005623	17444	2482	1148	118	4039	186	1	false	0.312215086	0.8339539925	0	cell
GO:0044464	17444	2482	1148	118	4039	186	2	false	0.312215086	0.8339539925	0	cell part
GO:0016721	17444	5	1148	1	512	37	1	false	0.3137956513	0.8339539925	3.47807316984722E-012	oxidoreductase activity, acting on superoxide radicals as acceptor
GO:0006732	17444	55	1148	8	63	8	1	false	0.3143814757	0.8339539925	2.58204799829609E-010	coenzyme metabolic process
GO:0009056	17444	1246	1148	49	8896	326	1	false	0.3171129124	0.8339539925	0	catabolic process
GO:0000159	17444	7	1148	1	2014	107	2	false	0.3180006819	0.8339539925	3.78920014905099E-020	protein phosphatase type 2A complex
GO:0006850	17444	7	1148	2	12	2	2	false	0.3181818182	0.8339539925	0.0012626263	mitochondrial pyruvate transport
GO:0042555	17444	12	1148	1	960	30	2	false	0.3183372767	0.8339539925	8.37644718966482E-028	MCM complex
GO:0097373	17444	12	1148	1	960	30	1	false	0.3183372767	0.8339539925	8.37644718966482E-028	MCM core complex
GO:0008194	17444	8	1148	1	66	3	1	false	0.3256993007	0.8508436788	1.74107677087898E-010	UDP-glycosyltransferase activity
GO:1901575	17444	1239	1148	49	7175	266	2	false	0.3307617653	0.8616482962	0	organic substance catabolic process
GO:0046434	17444	927	1148	38	1498	58	2	false	0.3318762676	0.8621366728	0	organophosphate catabolic process
GO:0051234	17444	1590	1148	63	10514	394	2	false	0.3333595467	0.8635776558	0	establishment of localization
GO:0046939	17444	18	1148	1	4143	93	2	false	0.3360241599	0.8648492558	5.1372800609891E-050	nucleotide phosphorylation
GO:0070603	17444	13	1148	1	1005	31	2	false	0.3362176183	0.8648492558	6.30911683455669E-030	SWI/SNF superfamily-type complex
GO:0044092	17444	12	1148	1	15500	521	2	false	0.336640248	0.8648492558	2.50153335152841E-042	negative regulation of molecular function
GO:0009220	17444	13	1148	2	44	4	3	false	0.3377581012	0.8653306726	1.92620602876833E-011	pyrimidine ribonucleotide biosynthetic process
GO:0009308	17444	8	1148	1	1211	62	1	false	0.3440617794	0.8790589418	8.92133120949226E-021	amine metabolic process
GO:0009123	17444	418	1148	19	1065	44	1	false	0.3459439487	0.8814462254	6.03930610277228E-309	nucleoside monophosphate metabolic process
GO:1901607	17444	29	1148	3	69	5	2	false	0.3487040501	0.8831263696	4.21576984151873E-020	alpha-amino acid biosynthetic process
GO:0071704	17444	7169	1148	266	8896	326	1	false	0.3497087508	0.8831263696	0	organic substance metabolic process
GO:0046132	17444	13	1148	2	43	4	3	false	0.3502552467	0.8831263696	2.73396984728408E-011	pyrimidine ribonucleoside biosynthetic process
GO:0071900	17444	43	1148	1	421	4	2	false	0.3511705236	0.8831263696	7.97190317866186E-060	regulation of protein serine/threonine kinase activity
GO:0001510	17444	26	1148	1	74	1	2	false	0.3513513514	0.8831263696	1.51348232764578E-020	RNA methylation
GO:0010033	17444	11	1148	1	31	1	1	false	0.3548387097	0.8894878706	1.18102357305335E-008	response to organic substance
GO:0000786	17444	48	1148	4	78	5	4	false	0.3576179155	0.8925211491	2.90775772922735E-022	nucleosome
GO:0005622	17444	2461	1148	118	2482	118	1	false	0.3580263755	0.8925211491	2.84677720094613E-052	intracellular
GO:0043254	17444	15	1148	2	121	10	3	false	0.35892786	0.8925211491	1.85187352190214E-019	regulation of protein complex assembly
GO:0016705	17444	42	1148	4	512	37	1	false	0.3603441303	0.893568899	1.28599692599301E-062	oxidoreductase activity, acting on paired donors, with incorporation or reduction of molecular oxygen
GO:0019637	17444	1197	1148	47	7241	269	2	false	0.3612708667	0.893568899	0	organophosphate metabolic process
GO:0031090	17444	127	1148	6	2911	112	3	false	0.3630374664	0.8955566147	5.71402723410321E-226	organelle membrane
GO:0034470	17444	57	1148	2	229	5	2	false	0.3648574015	0.895867581	2.56445646345838E-055	ncRNA processing
GO:0008135	17444	62	1148	7	849	80	2	false	0.3652414127	0.895867581	7.89180745344139E-096	translation factor activity, nucleic acid binding
GO:0009259	17444	960	1148	41	1063	44	2	false	0.3673139298	0.895867581	3.03033211097787E-146	ribonucleotide metabolic process
GO:0004649	17444	13	1148	1	64	2	1	false	0.3675595238	0.895867581	7.61216980629733E-014	poly(ADP-ribose) glycohydrolase activity
GO:0008097	17444	4	1148	1	20	2	1	false	0.3684210526	0.895867581	0.0002063983	5S rRNA binding
GO:0007015	17444	20	1148	3	139	15	2	false	0.3690524973	0.895867581	1.4104421077252E-024	actin filament organization
GO:0044769	17444	25	1148	2	119	6	1	false	0.3699066141	0.895867581	3.02558173331564E-026	ATPase activity, coupled to transmembrane movement of ions, rotational mechanism
GO:0019843	17444	20	1148	2	326	21	1	false	0.3749686812	0.9057685027	2.39934282310987E-032	rRNA binding
GO:0051179	17444	1638	1148	64	10514	394	1	false	0.3769605432	0.9078728026	0	localization
GO:0042157	17444	14	1148	1	4773	159	1	false	0.3781003695	0.9078728026	2.79007683574295E-041	lipoprotein metabolic process
GO:0016903	17444	69	1148	6	512	37	1	false	0.3800195233	0.9078728026	2.39240574469285E-087	oxidoreductase activity, acting on the aldehyde or oxo group of donors
GO:0006183	17444	11	1148	1	567	24	4	false	0.3812735775	0.9078728026	2.26012196222111E-023	GTP biosynthetic process
GO:0009208	17444	11	1148	1	941	40	2	false	0.3814835117	0.9078728026	8.26320727078388E-026	pyrimidine ribonucleoside triphosphate metabolic process
GO:1901070	17444	11	1148	1	565	24	2	false	0.382357154	0.9078728026	2.35051805159084E-023	guanosine-containing compound biosynthetic process
GO:0008173	17444	15	1148	1	102	3	2	false	0.3826732673	0.9078728026	2.86678426869505E-018	RNA methyltransferase activity
GO:0007165	17444	971	1148	23	1709	38	4	false	0.3843720193	0.909582641	0	signal transduction
GO:0044267	17444	4392	1148	140	5510	173	2	false	0.3853864454	0.9096685132	0	cellular protein metabolic process
GO:0046034	17444	401	1148	18	962	40	4	false	0.3905031567	0.9189850466	6.28510364199379E-283	ATP metabolic process
GO:0004869	17444	6	1148	1	204	16	2	false	0.3913097618	0.9189850466	1.07590962365446E-011	cysteine-type endopeptidase inhibitor activity
GO:0031072	17444	16	1148	1	4515	139	1	false	0.3941774432	0.9233879652	7.20528993689065E-046	heat shock protein binding
GO:0008233	17444	545	1148	21	2418	87	1	false	0.399884156	0.9344026761	0	peptidase activity
GO:0009141	17444	941	1148	40	1065	44	1	false	0.403346035	0.9376522492	1.05684050907576E-165	nucleoside triphosphate metabolic process
GO:0045261	17444	9	1148	1	2046	114	3	false	0.4037048927	0.9376522492	5.87847286342272E-025	proton-transporting ATP synthase complex, catalytic core F(1)
GO:0045259	17444	9	1148	1	2079	117	2	false	0.4068686145	0.9376522492	5.08865666175306E-025	proton-transporting ATP synthase complex
GO:0019888	17444	9	1148	1	181	10	3	false	0.40756934	0.9376522492	2.13019610052051E-015	protein phosphatase regulator activity
GO:0016307	17444	33	1148	1	3126	49	3	false	0.4079002592	0.9376522492	4.76058169867156E-079	phosphatidylinositol phosphate kinase activity
GO:0009147	17444	12	1148	1	941	40	1	false	0.4080863714	0.9376522492	1.06622029300479E-027	pyrimidine nucleoside triphosphate metabolic process
GO:0009072	17444	14	1148	1	2042	75	3	false	0.4087931884	0.9376522492	4.15934343480286E-036	aromatic amino acid family metabolic process
GO:0070838	17444	39	1148	1	169	2	2	false	0.4093406593	0.9376522492	3.08990523053313E-039	divalent metal ion transport
GO:1901615	17444	14	1148	1	7169	266	1	false	0.4112954367	0.9390267735	9.3218996911095E-044	organic hydroxy compound metabolic process
GO:0033179	17444	33	1148	3	44	3	2	false	0.4119601329	0.9390267735	1.30389331178165E-010	proton-transporting V-type ATPase, V0 domain
GO:0006486	17444	20	1148	1	6321	166	4	false	0.4131967227	0.9395426703	2.41811254911343E-058	protein glycosylation
GO:0015399	17444	197	1148	9	242	10	1	false	0.4151147161	0.941601673	5.04604506313261E-050	primary active transmembrane transporter activity
GO:0006575	17444	24	1148	2	156	9	1	false	0.4163893225	0.9421948174	9.28670518801258E-029	cellular modified amino acid metabolic process
GO:0006664	17444	12	1148	1	1050	46	2	false	0.4175310009	0.9424850263	2.84095330199429E-028	glycolipid metabolic process
GO:0004693	17444	51	1148	1	401	4	2	false	0.4209156097	0.9478244964	7.46553119392867E-066	cyclin-dependent protein serine/threonine kinase activity
GO:0048037	17444	191	1148	6	11940	326	1	false	0.4224699648	0.9489469772	0	cofactor binding
GO:0009132	17444	13	1148	1	1065	44	1	false	0.4240192801	0.9489469772	2.95575256551473E-030	nucleoside diphosphate metabolic process
GO:0006415	17444	12	1148	2	643	76	2	false	0.424475207	0.9489469772	1.06328846685236E-025	translational termination
GO:0005743	17444	29	1148	6	33	6	2	false	0.4288856305	0.9565075213	2.44379276637339E-005	mitochondrial inner membrane
GO:0006807	17444	2081	1148	78	8896	326	1	false	0.4301653824	0.9570665206	0	nitrogen compound metabolic process
GO:0051287	17444	24	1148	1	4653	108	2	false	0.4316631606	0.9581067765	6.20750026289983E-065	NAD binding
GO:0046982	17444	66	1148	4	81	4	1	false	0.4331926864	0.9585394147	1.22789451468628E-016	protein heterodimerization activity
GO:0006007	17444	36	1148	4	44	4	2	false	0.4339194555	0.9585394147	5.64230196734605E-009	glucose catabolic process
GO:0048878	17444	13	1148	1	121	5	1	false	0.4392689699	0.9680572087	1.01905954376673E-017	chemical homeostasis
GO:0015085	17444	39	1148	1	155	2	3	false	0.4411395057	0.9698811826	1.44519034529073E-037	calcium ion transmembrane transporter activity
GO:0044454	17444	15	1148	1	163	6	3	false	0.4449964656	0.9760535685	1.66774926882107E-021	nuclear chromosome part
GO:0070271	17444	106	1148	8	190	13	1	false	0.4473131688	0.9781284592	3.92450662777329E-056	protein complex biogenesis
GO:0006165	17444	11	1148	1	138	7	3	false	0.4484897661	0.9781284592	1.73835587294797E-016	nucleoside diphosphate phosphorylation
GO:0015985	17444	13	1148	2	115	13	1	false	0.4490976904	0.9781284592	2.04675441161471E-017	energy coupled proton transport, down electrochemical gradient
GO:0015629	17444	51	1148	2	376	11	1	false	0.453398807	0.9849107634	2.50893328604671E-064	actin cytoskeleton
GO:0004066	17444	5	1148	1	11	1	1	false	0.4545454545	0.9849107634	0.0021645022	asparagine synthase (glutamine-hydrolyzing) activity
GO:0043603	17444	17	1148	1	1973	69	1	false	0.4553888476	0.9849107634	3.66376854944702E-042	cellular amide metabolic process
GO:0009066	17444	6	1148	1	54	5	1	false	0.4585617121	0.9872300047	3.87189224988493E-008	aspartate family amino acid metabolic process
GO:0015081	17444	15	1148	1	256	10	3	false	0.459377046	0.9872300047	1.4944807248719E-024	sodium ion transmembrane transporter activity
GO:0032993	17444	55	1148	4	1510	95	1	false	0.4596457979	0.9872300047	4.92363687392895E-102	protein-DNA complex
GO:0003868	17444	2	1148	1	8	2	1	false	0.4642857143	0.9948979592	0.0357142857	4-hydroxyphenylpyruvate dioxygenase activity
GO:0015980	17444	15	1148	1	3505	144	3	false	0.4677099341	0.9989561021	9.10348127059209E-042	energy derivation by oxidation of organic compounds
GO:0051169	17444	211	1148	6	432	11	1	false	0.468327807	0.9989561021	2.63784249709137E-129	nuclear transport
GO:1901137	17444	90	1148	6	2346	143	2	false	0.4727478748	1	3.92137243859366E-165	carbohydrate derivative biosynthetic process
GO:0005783	17444	38	1148	3	1309	88	3	false	0.4768937001	1	3.23826197301777E-074	endoplasmic reticulum
GO:0005451	17444	11	1148	1	23	1	2	false	0.4782608696	1	7.39602301050679E-007	monovalent cation:hydrogen antiporter activity
GO:0015491	17444	11	1148	1	23	1	1	false	0.4782608696	1	7.39602301050679E-007	cation:cation antiporter activity
GO:0015698	17444	30	1148	3	73	6	1	false	0.479189869	1	3.58499046430517E-021	inorganic anion transport
GO:0009187	17444	62	1148	3	1063	44	1	false	0.4801849684	1	4.37278511162108E-102	cyclic nucleotide metabolic process
GO:0015935	17444	4	1148	1	28	4	1	false	0.481025641	1	0.00004884	small ribosomal subunit
GO:0002161	17444	13	1148	1	27	1	2	false	0.4814814815	1	4.9854673626379E-008	aminoacyl-tRNA editing activity
GO:0070011	17444	527	1148	21	545	21	1	false	0.4873383488	1	4.72554056251591E-034	peptidase activity, acting on L-amino acid peptides
GO:0004784	17444	5	1148	1	34	4	2	false	0.4878601001	1	3.59381289172559E-006	superoxide dismutase activity
GO:0042221	17444	31	1148	1	1133	24	1	false	0.4897042415	1	2.59272663862162E-061	response to chemical
GO:0000228	17444	18	1148	1	172	6	3	false	0.4901713018	1	9.26745670816985E-025	nuclear chromosome
GO:0009100	17444	20	1148	1	6470	216	3	false	0.4934404131	1	1.51637096554433E-058	glycoprotein metabolic process
GO:0097472	17444	51	1148	1	2965	39	3	false	0.4939274242	1	2.01933701176404E-111	cyclin-dependent protein kinase activity
GO:0006066	17444	14	1148	1	1330	63	2	false	0.4948018266	1	1.72306363136161E-033	alcohol metabolic process
GO:0016763	17444	33	1148	2	66	3	1	false	0.5	1	1.38515120572186E-019	transferase activity, transferring pentosyl groups
GO:0005685	17444	6	1148	1	12	1	1	false	0.5	1	0.0010822511	U1 snRNP
GO:0006529	17444	5	1148	1	10	1	3	false	0.5	1	0.003968254	asparagine biosynthetic process
GO:0017176	17444	3	1148	1	6	1	1	false	0.5	1	0.05	phosphatidylinositol N-acetylglucosaminyltransferase activity
GO:0006563	17444	7	1148	1	14	1	1	false	0.5	1	0.0002913753	L-serine metabolic process
GO:0051493	17444	17	1148	2	75	7	2	false	0.5018438613	1	3.36998818645875E-017	regulation of cytoskeleton organization
GO:0051537	17444	22	1148	2	57	4	1	false	0.5029239766	1	2.86586446153499E-016	2 iron, 2 sulfur cluster binding
GO:0030286	17444	66	1148	1	413	4	2	false	0.503052895	1	2.94084945029766E-078	dynein complex
GO:0004185	17444	53	1148	1	105	1	2	false	0.5047619048	1	3.18850858515694E-031	serine-type carboxypeptidase activity
GO:0035725	17444	15	1148	1	508	23	2	false	0.5058842632	1	4.16079169811146E-029	sodium ion transmembrane transport
GO:0030118	17444	41	1148	1	81	1	1	false	0.5061728395	1	4.70826882652754E-024	clathrin coat
GO:0046914	17444	1416	1148	23	2634	42	1	false	0.5112849488	1	0	transition metal ion binding
GO:0006200	17444	396	1148	17	929	39	5	false	0.5133692934	1	2.1072271243973E-274	ATP catabolic process
GO:1901658	17444	924	1148	38	1280	52	3	false	0.5133733805	1	0	glycosyl compound catabolic process
GO:0032392	17444	38	1148	1	74	1	1	false	0.5135135135	1	5.88173099998296E-022	DNA geometric change
GO:1901136	17444	931	1148	39	1352	56	2	false	0.514132983	1	0	carbohydrate derivative catabolic process
GO:0016667	17444	51	1148	4	512	37	1	false	0.5152286649	1	1.37023012927183E-071	oxidoreductase activity, acting on a sulfur group of donors
GO:0009067	17444	6	1148	1	29	3	2	false	0.5153256705	1	2.10517451896763E-006	aspartate family amino acid biosynthetic process
GO:0042398	17444	23	1148	2	45	3	2	false	0.5170542636	1	2.42912106285855E-013	cellular modified amino acid biosynthetic process
GO:0006450	17444	13	1148	1	207	11	2	false	0.5190150984	1	7.14019522174909E-021	regulation of translational fidelity
GO:0009125	17444	396	1148	17	948	40	2	false	0.5239198533	1	6.36769734305878E-279	nucleoside monophosphate catabolic process
GO:0044262	17444	50	1148	2	6806	237	2	false	0.5242341859	1	8.25725569800083E-128	cellular carbohydrate metabolic process
GO:0006644	17444	113	1148	3	4462	109	3	false	0.5256329021	1	3.73985146599847E-228	phospholipid metabolic process
GO:0030042	17444	4	1148	1	19	3	2	false	0.5304437564	1	0.0002579979	actin filament depolymerization
GO:0033202	17444	14	1148	1	2014	107	2	false	0.5355156768	1	5.049435801371E-036	DNA helicase complex
GO:0051082	17444	58	1148	2	4515	139	1	false	0.5380314557	1	3.63665381631174E-134	unfolded protein binding
GO:0019725	17444	103	1148	4	3172	118	2	false	0.5388967844	1	1.21768297033672E-196	cellular homeostasis
GO:0005543	17444	173	1148	4	4465	99	2	false	0.5390287653	1	4.115036E-317	phospholipid binding
GO:0006163	17444	960	1148	40	1067	44	2	false	0.5433749907	1	2.91198845842795E-150	purine nucleotide metabolic process
GO:0034641	17444	1973	1148	69	6735	237	2	false	0.5500097625	1	0	cellular nitrogen compound metabolic process
GO:0046394	17444	69	1148	5	229	16	2	false	0.5588020789	1	2.39170945777301E-060	carboxylic acid biosynthetic process
GO:0004365	17444	31	1148	4	51	6	1	false	0.5615299404	1	1.28973752862334E-014	glyceraldehyde-3-phosphate dehydrogenase (NAD+) (phosphorylating) activity
GO:0007166	17444	34	1148	1	971	23	1	false	0.5636886602	1	1.44066479242961E-063	cell surface receptor signaling pathway
GO:0008380	17444	41	1148	1	169	3	1	false	0.5680119052	1	3.02173200839278E-040	RNA splicing
GO:0030131	17444	25	1148	1	44	1	2	false	0.5681818182	1	7.09808102783346E-013	clathrin adaptor complex
GO:0016226	17444	11	1148	1	1460	107	2	false	0.5683874886	1	6.45169865829162E-028	iron-sulfur cluster assembly
GO:0051252	17444	260	1148	4	942	14	3	false	0.569131856	1	3.27085088091926E-240	regulation of RNA metabolic process
GO:0071702	17444	584	1148	23	1586	63	1	false	0.5695832173	1	0	organic substance transport
GO:0031163	17444	11	1148	1	140	10	1	false	0.5713326856	1	1.47501193083847E-016	metallo-sulfur cluster assembly
GO:0000079	17444	40	1148	1	70	1	3	false	0.5714285714	1	1.806758503508E-020	regulation of cyclin-dependent protein serine/threonine kinase activity
GO:0044765	17444	1004	1148	44	4185	186	2	false	0.5728442387	1	0	single-organism transport
GO:0019003	17444	38	1148	1	4429	98	3	false	0.574238528	1	1.6905735714743E-094	GDP binding
GO:0008092	17444	198	1148	6	4515	139	1	false	0.576117452	1	0	cytoskeletal protein binding
GO:0006725	17444	1967	1148	68	6709	235	1	false	0.5773218808	1	0	cellular aromatic compound metabolic process
GO:0008104	17444	527	1148	17	572	18	1	false	0.5785366337	1	5.84711977282456E-068	protein localization
GO:0006261	17444	40	1148	1	69	1	1	false	0.5797101449	1	4.21576984151867E-020	DNA-dependent DNA replication
GO:0019205	17444	54	1148	1	3100	49	1	false	0.5801538212	1	1.07504296559075E-117	nucleobase-containing compound kinase activity
GO:0006661	17444	32	1148	1	91	2	2	false	0.5821733822	1	2.69909495695347E-025	phosphatidylinositol biosynthetic process
GO:0018106	17444	144	1148	2	2910	39	2	false	0.5830074821	1	3.20790759790215E-248	peptidyl-histidine phosphorylation
GO:0004673	17444	144	1148	2	2906	39	3	false	0.5837761094	1	3.93035482404743E-248	protein histidine kinase activity
GO:0016859	17444	27	1148	3	113	12	1	false	0.5838881105	1	1.18235270777964E-026	cis-trans isomerase activity
GO:0009247	17444	12	1148	1	90	6	3	false	0.5874629624	1	3.65099987675151E-015	glycolipid biosynthetic process
GO:0022618	17444	11	1148	1	160	12	3	false	0.5880222814	1	3.22479141685193E-017	ribonucleoprotein complex assembly
GO:0015298	17444	23	1148	1	379	14	2	false	0.5903205024	1	2.50967668484898E-037	solute:cation antiporter activity
GO:0031334	17444	9	1148	1	110	10	3	false	0.5903302885	1	2.15362664881811E-013	positive regulation of protein complex assembly
GO:0022804	17444	242	1148	10	645	27	1	false	0.5949808637	1	1.39408659025919E-184	active transmembrane transporter activity
GO:0000166	17444	4628	1148	108	4650	108	2	false	0.5956035602	1	2.44573605642426E-060	nucleotide binding
GO:0016053	17444	69	1148	5	1497	112	4	false	0.599735729	1	6.82693439929436E-121	organic acid biosynthetic process
GO:0006996	17444	213	1148	7	8163	280	2	false	0.6005091112	1	0	organelle organization
GO:0004619	17444	31	1148	4	35	4	1	false	0.6009358289	1	1.90985485103131E-005	phosphoglycerate mutase activity
GO:0016615	17444	14	1148	1	54	3	1	false	0.6016771488	1	3.08131003693741E-013	malate dehydrogenase activity
GO:0022890	17444	256	1148	10	363	14	1	false	0.6020891382	1	5.56825150801856E-095	inorganic cation transmembrane transporter activity
GO:0016863	17444	4	1148	1	45	9	1	false	0.6046511628	1	6.7116346186114E-006	intramolecular oxidoreductase activity, transposing C=C bonds
GO:0046467	17444	12	1148	1	1388	103	3	false	0.6050891355	1	9.82588169723928E-030	membrane lipid biosynthetic process
GO:0051261	17444	4	1148	1	16	3	1	false	0.6071428571	1	0.0005494505	protein depolymerization
GO:0046483	17444	1956	1148	67	6709	235	1	false	0.6123723993	1	0	heterocycle metabolic process
GO:0006631	17444	43	1148	2	178	8	2	false	0.616693131	1	2.60693001870277E-042	fatty acid metabolic process
GO:0022843	17444	80	1148	1	129	1	2	false	0.6201550388	1	8.75150583716639E-037	voltage-gated cation channel activity
GO:0008565	17444	29	1148	1	1011	33	2	false	0.6232584618	1	9.65656621814892E-057	protein transporter activity
GO:0006027	17444	5	1148	1	8	1	2	false	0.625	1	0.0178571429	glycosaminoglycan catabolic process
GO:0009451	17444	59	1148	1	4026	66	2	false	0.6255817897	1	4.36456952562994E-133	RNA modification
GO:0046039	17444	539	1148	22	958	40	3	false	0.6301879977	1	2.95996569246925E-284	GTP metabolic process
GO:0000398	17444	31	1148	1	49	1	2	false	0.6326530612	1	8.65481762628826E-014	mRNA splicing, via spliceosome
GO:0003678	17444	38	1148	1	60	1	2	false	0.6333333333	1	7.0650007590618E-017	DNA helicase activity
GO:0043233	17444	55	1148	2	686	26	2	false	0.6333685079	1	1.18009438578828E-082	organelle lumen
GO:0022613	17444	60	1148	4	190	13	1	false	0.6338184825	1	5.55876317256633E-051	ribonucleoprotein complex biogenesis
GO:0006397	17444	49	1148	1	173	3	2	false	0.6343075729	1	2.48095026229772E-044	mRNA processing
GO:0070013	17444	55	1148	2	684	26	2	false	0.6350390752	1	1.39495925546678E-082	intracellular organelle lumen
GO:1901068	17444	539	1148	22	956	40	1	false	0.6360127128	1	1.54943663236117E-283	guanosine-containing compound metabolic process
GO:0016071	17444	53	1148	1	607	11	1	false	0.6371550824	1	1.37268921143336E-077	mRNA metabolic process
GO:0005759	17444	11	1148	1	95	8	2	false	0.6413425631	1	1.28067895546959E-014	mitochondrial matrix
GO:0044723	17444	109	1148	5	2368	118	2	false	0.6428421222	1	2.8073473818137E-191	single-organism carbohydrate metabolic process
GO:0047800	17444	3	1148	1	8	2	1	false	0.6428571429	1	0.0178571429	cysteamine dioxygenase activity
GO:0007186	17444	22	1148	1	34	1	1	false	0.6470588235	1	1.82363934074415E-009	G-protein coupled receptor signaling pathway
GO:0006471	17444	13	1148	1	20	1	1	false	0.65	1	1.28998968008256E-005	protein ADP-ribosylation
GO:0000287	17444	65	1148	1	2634	42	1	false	0.652784206	1	8.35776439295461E-132	magnesium ion binding
GO:0006814	17444	15	1148	1	315	21	2	false	0.6533665733	1	6.15006784758935E-026	sodium ion transport
GO:0043039	17444	61	1148	2	101	3	2	false	0.6552055206	1	4.39364257609384E-029	tRNA aminoacylation
GO:0051495	17444	9	1148	1	66	7	3	false	0.6605169223	1	2.70167085136395E-011	positive regulation of cytoskeleton organization
GO:0071826	17444	11	1148	1	133	12	1	false	0.6616153946	1	2.65035923010906E-016	ribonucleoprotein complex subunit organization
GO:0034622	17444	111	1148	9	116	9	1	false	0.6628150468	1	6.23482257141484E-009	cellular macromolecular complex assembly
GO:0009166	17444	926	1148	38	1063	44	2	false	0.6647132109	1	1.1101699417584E-176	nucleotide catabolic process
GO:0003950	17444	27	1148	2	33	2	1	false	0.6647727273	1	9.02879100876871E-007	NAD+ ADP-ribosyltransferase activity
GO:0016817	17444	1097	1148	38	2418	87	1	false	0.6661233805	1	0	hydrolase activity, acting on acid anhydrides
GO:0005093	17444	2	1148	1	3	1	1	false	0.6666666667	1	0.3333333333	Rab GDP-dissociation inhibitor activity
GO:0072330	17444	25	1148	2	96	8	2	false	0.6690342618	1	1.33026576076311E-023	monocarboxylic acid biosynthetic process
GO:0042158	17444	14	1148	1	1074	82	2	false	0.6733859113	1	3.49382647908059E-032	lipoprotein biosynthetic process
GO:0004721	17444	180	1148	10	216	12	1	false	0.6789079729	1	7.4579600885534E-042	phosphoprotein phosphatase activity
GO:0008289	17444	209	1148	5	11940	326	1	false	0.679395746	1	0	lipid binding
GO:0070008	17444	54	1148	1	172	3	2	false	0.6797033624	1	5.06613909209463E-046	serine-type exopeptidase activity
GO:0040011	17444	30	1148	1	10514	394	1	false	0.6825500203	1	6.14618976951767E-089	locomotion
GO:0046834	17444	71	1148	1	3150	50	2	false	0.6830283462	1	7.84890599653188E-147	lipid phosphorylation
GO:0070085	17444	22	1148	1	109	5	1	false	0.6837250378	1	1.64082488693407E-023	glycosylation
GO:0030203	17444	7	1148	1	23	3	1	false	0.6837944664	1	0.000004079	glycosaminoglycan metabolic process
GO:0046474	17444	36	1148	1	113	3	3	false	0.6875747429	1	2.42055023841754E-030	glycerophospholipid biosynthetic process
GO:0004012	17444	32	1148	1	183	6	3	false	0.68994425	1	1.87443173267871E-036	phospholipid-translocating ATPase activity
GO:1901069	17444	528	1148	21	935	39	2	false	0.693860489	1	3.3627651656028E-277	guanosine-containing compound catabolic process
GO:0006184	17444	528	1148	21	935	39	4	false	0.693860489	1	3.3627651656028E-277	GTP catabolic process
GO:0052689	17444	27	1148	1	430	18	1	false	0.6963272254	1	1.97403765286546E-043	carboxylic ester hydrolase activity
GO:0036442	17444	21	1148	1	119	6	1	false	0.6966612177	1	8.63972204238888E-024	hydrogen-exporting ATPase activity
GO:0016616	17444	48	1148	3	54	3	1	false	0.697306886	1	3.87189224988496E-008	oxidoreductase activity, acting on the CH-OH group of donors, NAD or NADP as acceptor
GO:0000790	17444	13	1148	1	63	5	2	false	0.6985622251	1	9.55252681574577E-014	nuclear chromatin
GO:0051674	17444	30	1148	1	1638	64	1	false	0.700789332	1	1.28906985276206E-064	localization of cell
GO:0016462	17444	1056	1148	31	1068	31	1	false	0.700941615	1	2.31428694771839E-028	pyrophosphatase activity
GO:0044281	17444	1330	1148	63	2266	111	1	false	0.7010205414	1	0	small molecule metabolic process
GO:0015078	17444	93	1148	6	228	16	2	false	0.7016235665	1	2.11279429720625E-066	hydrogen ion transmembrane transporter activity
GO:0005244	17444	80	1148	1	241	3	3	false	0.7037101339	1	5.54145857453412E-066	voltage-gated ion channel activity
GO:0044763	17444	3171	1148	118	8695	335	2	false	0.7044723493	1	0	single-organism cellular process
GO:0034220	17444	508	1148	23	843	40	2	false	0.704656869	1	3.53099855590373E-245	ion transmembrane transport
GO:0022832	17444	80	1148	1	113	1	2	false	0.7079646018	1	2.78532783737246E-029	voltage-gated channel activity
GO:0022857	17444	645	1148	27	878	38	2	false	0.7089961023	1	7.72202644568869E-220	transmembrane transporter activity
GO:0043414	17444	41	1148	1	5184	155	3	false	0.7133487867	1	1.95902549626747E-103	macromolecule methylation
GO:0070001	17444	60	1148	2	527	21	1	false	0.7137867709	1	1.34398594442267E-080	aspartic-type peptidase activity
GO:0009253	17444	5	1148	1	7	1	2	false	0.7142857143	1	0.0476190476	peptidoglycan catabolic process
GO:0046872	17444	2634	1148	42	2655	42	1	false	0.7145251981	1	6.87746846477551E-053	metal ion binding
GO:0010876	17444	38	1148	1	572	18	1	false	0.7154433491	1	3.04292103461071E-060	lipid localization
GO:0016798	17444	69	1148	2	2418	87	1	false	0.7191286339	1	1.58570158581915E-135	hydrolase activity, acting on glycosyl bonds
GO:0005319	17444	38	1148	1	535	17	2	false	0.7198319338	1	4.22249434684556E-059	lipid transporter activity
GO:0007264	17444	464	1148	10	586	13	1	false	0.7231847412	1	1.60004520288672E-129	small GTPase mediated signal transduction
GO:0035556	17444	586	1148	13	971	23	1	false	0.7269209474	1	2.41429085555961E-282	intracellular signal transduction
GO:0019236	17444	8	1148	1	11	1	1	false	0.7272727273	1	0.0060606061	response to pheromone
GO:0032259	17444	102	1148	3	8896	326	1	false	0.7279548256	1	2.61509308764134E-241	methylation
GO:0016775	17444	144	1148	2	3351	59	1	false	0.7293317906	1	2.97194614234551E-257	phosphotransferase activity, nitrogenous group as acceptor
GO:0044255	17444	169	1148	5	8132	292	3	false	0.7317595913	1	0	cellular lipid metabolic process
GO:0045333	17444	11	1148	1	15	1	1	false	0.7333333333	1	0.0007326007	cellular respiration
GO:0015385	17444	11	1148	1	15	1	2	false	0.7333333333	1	0.0007326007	sodium:hydrogen antiporter activity
GO:0006413	17444	37	1148	1	6709	235	2	false	0.7336328393	1	3.94084384533794E-099	translational initiation
GO:0051726	17444	56	1148	1	1655	38	2	false	0.73370935	1	1.01833900501253E-105	regulation of cell cycle
GO:0042592	17444	121	1148	5	202	9	1	false	0.7356027382	1	1.46539900394798E-058	homeostatic process
GO:0019941	17444	187	1148	3	207	3	2	false	0.7360966687	1	3.00945252987414E-028	modification-dependent protein catabolic process
GO:0006448	17444	18	1148	3	53	10	2	false	0.7407319192	1	1.54756680922889E-014	regulation of translational elongation
GO:0071822	17444	122	1148	11	133	12	1	false	0.74078792	1	2.65035923010909E-016	protein complex subunit organization
GO:0005509	17444	780	1148	11	2634	42	1	false	0.7409664632	1	0	calcium ion binding
GO:1901363	17444	6053	1148	160	11940	326	1	false	0.7414211527	1	0	heterocyclic compound binding
GO:0097159	17444	6053	1148	160	11940	326	1	false	0.7414211527	1	0	organic cyclic compound binding
GO:0030532	17444	12	1148	1	622	66	2	false	0.7430372671	1	1.58935786575959E-025	small nuclear ribonucleoprotein complex
GO:1901360	17444	1973	1148	69	7169	266	1	false	0.7430705072	1	0	organic cyclic compound metabolic process
GO:0032271	17444	15	1148	2	52	8	2	false	0.7434813105	1	2.23145478889551E-013	regulation of protein polymerization
GO:0004807	17444	35	1148	5	37	5	1	false	0.7447447447	1	0.0015015015	triose-phosphate isomerase activity
GO:0044265	17444	230	1148	6	6051	192	3	false	0.7452197381	1	0	cellular macromolecule catabolic process
GO:0003777	17444	203	1148	2	235	2	1	false	0.745699218	1	3.21056594647588E-040	microtubule motor activity
GO:0009057	17444	253	1148	7	6510	217	2	false	0.7463499005	1	0	macromolecule catabolic process
GO:0009190	17444	62	1148	3	129	7	2	false	0.7466758969	1	2.30725482186907E-038	cyclic nucleotide biosynthetic process
GO:0097035	17444	32	1148	1	229	9	2	false	0.7486489663	1	7.80651699184412E-040	regulation of membrane lipid distribution
GO:0047750	17444	3	1148	1	4	1	1	false	0.75	1	0.25	cholestenol delta-isomerase activity
GO:0006030	17444	16	1148	2	24	3	2	false	0.7509881423	1	1.35967291708306E-006	chitin metabolic process
GO:0015748	17444	32	1148	1	1439	61	2	false	0.7537918082	1	3.25855463948206E-066	organophosphate ester transport
GO:0031974	17444	58	1148	2	4039	186	1	false	0.7554627788	1	2.43151436255366E-131	membrane-enclosed lumen
GO:0000375	17444	31	1148	1	41	1	1	false	0.756097561	1	8.91981561014266E-010	RNA splicing, via transesterification reactions
GO:0030041	17444	15	1148	2	56	9	2	false	0.7645756759	1	6.1526158205082E-014	actin filament polymerization
GO:0065003	17444	116	1148	9	157	13	2	false	0.7729397957	1	9.67708707445999E-039	macromolecular complex assembly
GO:0016614	17444	54	1148	3	512	37	1	false	0.7740297589	1	2.09505314049511E-074	oxidoreductase activity, acting on CH-OH group of donors
GO:0008652	17444	44	1148	3	275	24	3	false	0.7753424104	1	4.7162608066891E-052	cellular amino acid biosynthetic process
GO:0050660	17444	62	1148	1	4853	115	3	false	0.7760698566	1	1.36522149181908E-143	flavin adenine dinucleotide binding
GO:0008601	17444	7	1148	1	9	1	2	false	0.7777777778	1	0.0277777778	protein phosphatase type 2A regulator activity
GO:0043022	17444	8	1148	2	9	2	1	false	0.7777777778	1	0.1111111111	ribosome binding
GO:0051721	17444	7	1148	1	9	1	1	false	0.7777777778	1	0.0277777778	protein phosphatase 2A binding
GO:0007155	17444	76	1148	2	3171	118	2	false	0.7830870729	1	3.78422627018022E-155	cell adhesion
GO:0022610	17444	76	1148	2	10514	394	1	false	0.783858654	1	5.48359234036695E-195	biological adhesion
GO:0031981	17444	44	1148	1	111	3	2	false	0.7840317382	1	5.49930384653879E-032	nuclear lumen
GO:0000160	17444	216	1148	4	971	23	1	false	0.7892650093	1	1.03263151124268E-222	phosphorelay signal transduction system
GO:0009161	17444	413	1148	19	418	19	1	false	0.7915614782	1	9.63223657930775E-012	ribonucleoside monophosphate metabolic process
GO:0009069	17444	14	1148	1	54	5	1	false	0.7919348872	1	3.08131003693741E-013	serine family amino acid metabolic process
GO:0090407	17444	188	1148	9	2395	141	2	false	0.7929265545	1	2.48496912242789E-285	organophosphate biosynthetic process
GO:0006195	17444	924	1148	38	962	40	3	false	0.7933544979	1	4.78016498022093E-069	purine nucleotide catabolic process
GO:0046961	17444	21	1148	1	93	6	3	false	0.7950280962	1	2.70453019301264E-021	proton-transporting ATPase activity, rotational mechanism
GO:1901071	17444	17	1148	2	19	2	1	false	0.7953216374	1	0.0058479532	glucosamine-containing compound metabolic process
GO:0009101	17444	20	1148	1	1134	86	3	false	0.7963327854	1	2.3283572766442E-043	glycoprotein biosynthetic process
GO:0030119	17444	28	1148	1	2233	123	4	false	0.7973706462	1	6.15286201657483E-065	AP-type membrane coat adaptor complex
GO:0005667	17444	28	1148	1	2124	117	2	false	0.7974865016	1	2.52022844988825E-064	transcription factor complex
GO:0030332	17444	51	1148	1	4515	139	1	false	0.7988721874	1	8.43724537569816E-121	cyclin binding
GO:0071103	17444	74	1148	1	225	4	1	false	0.7998167129	1	2.26605595282767E-061	DNA conformation change
GO:0004871	17444	266	1148	5	971	23	2	false	0.7999866536	1	8.79298633462388E-247	signal transducer activity
GO:0016747	17444	84	1148	3	125	5	1	false	0.8020867878	1	5.88893877638445E-034	transferase activity, transferring acyl groups other than amino-acyl groups
GO:0032268	17444	183	1148	4	4813	144	3	false	0.8052014749	1	0	regulation of cellular protein metabolic process
GO:0016043	17444	376	1148	18	423	21	1	false	0.8053887105	1	1.34151930558186E-063	cellular component organization
GO:0005871	17444	134	1148	1	240	2	1	false	0.8059623431	1	5.61586999224728E-071	kinesin complex
GO:0004674	17444	401	1148	4	2906	39	1	false	0.8072059221	1	0	protein serine/threonine kinase activity
GO:0032273	17444	9	1148	1	52	8	3	false	0.8073074262	1	2.71807422049571E-010	positive regulation of protein polymerization
GO:0034062	17444	36	1148	1	108	4	1	false	0.8080291542	1	1.71962031934179E-029	RNA polymerase activity
GO:0006869	17444	38	1148	1	1439	61	3	false	0.8113755949	1	8.43811025198963E-076	lipid transport
GO:0016482	17444	271	1148	6	432	11	1	false	0.8130678094	1	3.20763873260191E-123	cytoplasmic transport
GO:0072509	17444	39	1148	1	256	10	2	false	0.8146058961	1	5.17054459782389E-047	divalent inorganic cation transmembrane transporter activity
GO:0004386	17444	60	1148	1	1039	28	1	false	0.8151511189	1	4.76026175184548E-099	helicase activity
GO:0016836	17444	64	1148	12	65	12	1	false	0.8153846154	1	0.0153846154	hydro-lyase activity
GO:0004518	17444	98	1148	3	431	18	2	false	0.8176579147	1	9.85058898635673E-100	nuclease activity
GO:0009060	17444	9	1148	1	11	1	1	false	0.8181818182	1	0.0181818182	aerobic respiration
GO:0003682	17444	337	1148	7	11940	326	1	false	0.8185596381	1	0	chromatin binding
GO:0000976	17444	168	1148	2	185	2	2	false	0.8242068155	1	2.17947983506754E-024	transcription regulatory region sequence-specific DNA binding
GO:0008033	17444	41	1148	1	117	4	2	false	0.8269455016	1	1.58880503976558E-032	tRNA processing
GO:0015299	17444	23	1148	1	93	6	2	false	0.8279871934	1	2.67701932250479E-022	solute:hydrogen antiporter activity
GO:0045184	17444	509	1148	17	1608	63	2	false	0.8288840942	1	0	establishment of protein localization
GO:0044428	17444	100	1148	2	1013	31	2	false	0.8291393264	1	4.02103786816056E-141	nuclear part
GO:0009154	17444	924	1148	38	958	40	3	false	0.8346453745	1	2.29654690537929E-063	purine ribonucleotide catabolic process
GO:0016020	17444	1998	1148	86	4039	186	1	false	0.8358275694	1	0	membrane
GO:0016866	17444	48	1148	4	113	12	1	false	0.8377445097	1	4.58882982424223E-033	intramolecular transferase activity
GO:0001883	17444	4131	1148	89	4139	89	1	false	0.8402569877	1	4.71299365865758E-025	purine nucleoside binding
GO:0022836	17444	110	1148	1	241	3	1	false	0.8410801403	1	1.37244942140211E-071	gated channel activity
GO:0003674	17444	15500	1148	521	16774	570	1	false	0.841189119	1	0	molecular_function
GO:0009148	17444	11	1148	1	25	3	2	false	0.8417391304	1	2.24346031318705E-007	pyrimidine nucleoside triphosphate biosynthetic process
GO:0042278	17444	956	1148	40	973	41	2	false	0.8417622529	1	6.51927543065301E-037	purine nucleoside metabolic process
GO:0034204	17444	32	1148	1	38	1	2	false	0.8421052632	1	3.62229464396645E-007	lipid translocation
GO:0005548	17444	32	1148	1	38	1	2	false	0.8421052632	1	3.62229464396645E-007	phospholipid transporter activity
GO:0006541	17444	16	1148	1	19	1	1	false	0.8421052632	1	0.0010319917	glutamine metabolic process
GO:0012505	17444	96	1148	3	2482	118	3	false	0.845574919	1	8.01185654470073E-176	endomembrane system
GO:0055067	17444	11	1148	1	13	1	1	false	0.8461538462	1	0.0128205128	monovalent inorganic cation homeostasis
GO:0032956	17444	15	1148	2	39	7	3	false	0.8462353756	1	3.97759173419779E-011	regulation of actin cytoskeleton organization
GO:0051246	17444	187	1148	4	5188	163	3	false	0.8465754739	1	0	regulation of protein metabolic process
GO:0070588	17444	39	1148	1	508	23	2	false	0.8474012297	1	2.69791183724664E-059	calcium ion transmembrane transport
GO:0008154	17444	19	1148	3	20	3	1	false	0.85	1	0.05	actin polymerization or depolymerization
GO:0006810	17444	1586	1148	63	1590	63	1	false	0.8505501686	1	3.76931814682669E-012	transport
GO:0017171	17444	92	1148	2	2418	87	1	false	0.8529964809	1	3.78700623067985E-169	serine hydrolase activity
GO:0005929	17444	59	1148	1	717	22	3	false	0.8531973381	1	5.3970856519971E-088	cilium
GO:0046130	17444	924	1148	38	956	40	3	false	0.8543316992	1	1.87654900368359E-060	purine ribonucleoside catabolic process
GO:0006152	17444	924	1148	38	956	40	3	false	0.8543316992	1	1.87654900368359E-060	purine nucleoside catabolic process
GO:0044712	17444	999	1148	42	2509	118	2	false	0.8547885794	1	0	single-organism catabolic process
GO:0045010	17444	9	1148	1	20	3	2	false	0.8552631579	1	5.95379852345798E-006	actin nucleation
GO:0015036	17444	19	1148	1	51	4	1	false	0.856102441	1	2.06358004579732E-014	disulfide oxidoreductase activity
GO:0000975	17444	168	1148	2	899	17	2	false	0.8568286893	1	2.58611070020792E-187	regulatory region DNA binding
GO:0016758	17444	31	1148	1	66	3	1	false	0.8569711538	1	1.56091849887213E-019	transferase activity, transferring hexosyl groups
GO:0030838	17444	9	1148	1	15	2	4	false	0.8571428571	1	0.0001998002	positive regulation of actin filament polymerization
GO:0009209	17444	11	1148	1	24	3	3	false	0.8586956522	1	4.00617913069116E-007	pyrimidine ribonucleoside triphosphate biosynthetic process
GO:0032550	17444	4131	1148	89	4138	89	2	false	0.8587218944	1	2.43838509414756E-022	purine ribonucleoside binding
GO:0004553	17444	64	1148	2	69	2	1	false	0.8593350384	1	0.000000089	hydrolase activity, hydrolyzing O-glycosyl compounds
GO:0046486	17444	91	1148	2	169	5	1	false	0.8605522967	1	3.58636719314349E-050	glycerolipid metabolic process
GO:0006796	17444	4414	1148	107	4420	107	1	false	0.8631902729	1	9.68887475803536E-020	phosphate-containing compound metabolic process
GO:0009128	17444	396	1148	17	411	18	2	false	0.8642890678	1	1.04990908224707E-027	purine nucleoside monophosphate catabolic process
GO:0009169	17444	396	1148	17	411	18	3	false	0.8642890678	1	1.04990908224707E-027	purine ribonucleoside monophosphate catabolic process
GO:0003995	17444	32	1148	1	51	2	1	false	0.8658823529	1	2.06358004579733E-014	acyl-CoA dehydrogenase activity
GO:0001539	17444	26	1148	1	30	1	1	false	0.8666666667	1	3.64896916621054E-005	ciliary or bacterial-type flagellar motility
GO:0031011	17444	13	1148	1	15	1	4	false	0.8666666667	1	0.0095238095	Ino80 complex
GO:0015297	17444	39	1148	1	45	1	1	false	0.8666666667	1	1.2277380399899E-007	antiporter activity
GO:0008152	17444	8896	1148	326	10514	394	1	false	0.867857762	1	0	metabolic process
GO:0003700	17444	168	1148	2	260	4	3	false	0.8715806568	1	8.20333403067616E-073	sequence-specific DNA binding transcription factor activity
GO:0030990	17444	63	1148	1	960	30	1	false	0.8736676175	1	2.07725698780062E-100	intraciliary transport particle
GO:0004372	17444	7	1148	1	8	1	1	false	0.875	1	0.125	glycine hydroxymethyltransferase activity
GO:0044237	17444	6709	1148	235	10005	365	2	false	0.8773135035	1	0	cellular metabolic process
GO:0015291	17444	45	1148	1	242	10	1	false	0.8776777953	1	5.04604506313275E-050	secondary active transmembrane transporter activity
GO:0009119	17444	962	1148	41	965	41	1	false	0.8777563074	1	6.69762173480291E-009	ribonucleoside metabolic process
GO:0032555	17444	4131	1148	89	4159	90	2	false	0.8780686993	1	1.55600204131843E-072	purine ribonucleotide binding
GO:0044711	17444	299	1148	14	3299	200	2	false	0.8830971409	1	0	single-organism biosynthetic process
GO:0044441	17444	54	1148	1	691	26	3	false	0.8842761508	1	9.01660073147627E-082	ciliary part
GO:0005694	17444	90	1148	5	970	80	1	false	0.8850653904	1	1.63481155989288E-129	chromosome
GO:1901292	17444	926	1148	38	1155	51	4	false	0.8859661174	1	5.40873003917381E-249	nucleoside phosphate catabolic process
GO:0015630	17444	309	1148	8	376	11	1	false	0.8868240326	1	5.54148187234441E-076	microtubule cytoskeleton
GO:0035091	17444	168	1148	4	173	4	1	false	0.8883788352	1	8.20871088057413E-010	phosphatidylinositol binding
GO:0044422	17444	686	1148	26	4039	186	2	false	0.890485429	1	0	organelle part
GO:0005886	17444	110	1148	3	4006	186	3	false	0.8931620473	1	3.6194420178599E-218	plasma membrane
GO:0043565	17444	185	1148	2	899	17	1	false	0.8946807502	1	1.04756555924153E-197	sequence-specific DNA binding
GO:0007017	17444	306	1148	8	3171	118	1	false	0.8966448685	1	0	microtubule-based process
GO:0009064	17444	19	1148	1	54	5	1	false	0.8973498898	1	5.44514247691645E-015	glutamine family amino acid metabolic process
GO:0001932	17444	165	1148	1	2911	39	3	false	0.8988487783	1	1.67894034665961E-274	regulation of protein phosphorylation
GO:0045859	17444	165	1148	1	2910	39	3	false	0.8989313126	1	1.77982350660532E-274	regulation of protein kinase activity
GO:0019903	17444	9	1148	1	10	1	1	false	0.9	1	0.1	protein phosphatase binding
GO:0019900	17444	154	1148	1	352	4	1	false	0.901217765	1	4.00966112196212E-104	kinase binding
GO:0008064	17444	15	1148	2	19	3	2	false	0.9029927761	1	0.0002579979	regulation of actin polymerization or depolymerization
GO:0006650	17444	91	1148	2	113	3	2	false	0.9036414733	1	6.8109342053913E-024	glycerophospholipid metabolic process
GO:0016627	17444	51	1148	2	512	37	1	false	0.9036781367	1	1.37023012927183E-071	oxidoreductase activity, acting on the CH-CH group of donors
GO:0033036	17444	572	1148	18	1638	64	1	false	0.9044584756	1	0	macromolecule localization
GO:0008236	17444	92	1148	2	527	21	2	false	0.9077362958	1	2.27427903571637E-105	serine-type peptidase activity
GO:0000155	17444	144	1148	2	243	5	4	false	0.9094238156	1	8.98487919447143E-071	phosphorelay sensor kinase activity
GO:0006355	17444	260	1148	4	357	7	4	false	0.9097575799	1	4.27971487582543E-090	regulation of transcription, DNA-templated
GO:0006399	17444	101	1148	3	117	4	1	false	0.9103848885	1	4.9677643873382E-020	tRNA metabolic process
GO:0006259	17444	225	1148	4	5157	154	2	false	0.9106764077	1	0	DNA metabolic process
GO:0046488	17444	87	1148	2	91	2	1	false	0.9135531136	1	3.74157677528455E-007	phosphatidylinositol metabolic process
GO:0006461	17444	105	1148	8	134	12	3	false	0.9135910531	1	4.79765551498095E-030	protein complex assembly
GO:0044238	17444	7077	1148	250	8896	326	1	false	0.9141206606	1	0	primary metabolic process
GO:0015934	17444	24	1148	3	28	4	1	false	0.9143833944	1	0.00004884	large ribosomal subunit
GO:1902582	17444	99	1148	2	1333	53	2	false	0.9164015426	1	1.70891296305032E-152	single-organism intracellular transport
GO:0042254	17444	52	1148	3	60	4	1	false	0.917745855	1	3.90835555785525E-010	ribosome biogenesis
GO:0009117	17444	1063	1148	44	1065	44	1	false	0.9190405591	1	0.000001765	nucleotide metabolic process
GO:0072511	17444	39	1148	1	419	25	1	false	0.9194705652	1	6.85416593488406E-056	divalent inorganic cation transport
GO:0034762	17444	80	1148	1	2338	73	3	false	0.9243985189	1	8.72811893600607E-151	regulation of transmembrane transport
GO:0097014	17444	50	1148	1	54	1	2	false	0.9259259259	1	0.000003162	ciliary cytoplasm
GO:0042454	17444	924	1148	38	962	41	2	false	0.9266800948	1	4.78016498022093E-069	ribonucleoside catabolic process
GO:0043038	17444	61	1148	2	156	9	1	false	0.9279377688	1	7.01813482518078E-045	amino acid activation
GO:0006544	17444	13	1148	1	14	1	1	false	0.9285714286	1	0.0714285714	glycine metabolic process
GO:0050662	17444	133	1148	3	191	6	1	false	0.9297795047	1	1.89076872537385E-050	coenzyme binding
GO:0044463	17444	54	1148	1	2482	118	2	false	0.9300187212	1	1.97803411920701E-112	cell projection part
GO:0042325	17444	169	1148	1	3286	50	2	false	0.9300814514	1	1.66974146144182E-288	regulation of phosphorylation
GO:0019538	17444	4773	1148	159	7101	252	2	false	0.9304618965	1	0	protein metabolic process
GO:0008654	17444	58	1148	2	1443	104	4	false	0.9320245627	1	4.34474909015376E-105	phospholipid biosynthetic process
GO:0004634	17444	31	1148	4	64	12	1	false	0.9321742109	1	5.62717677324501E-019	phosphopyruvate hydratase activity
GO:0032879	17444	83	1148	1	2890	91	2	false	0.9324282854	1	7.20951480127284E-163	regulation of localization
GO:0046854	17444	67	1148	1	91	2	2	false	0.9326007326	1	1.67369947558282E-022	phosphatidylinositol phosphorylation
GO:0045017	17444	36	1148	1	1443	104	3	false	0.9346071708	1	1.06691628798765E-072	glycerolipid biosynthetic process
GO:0008610	17444	94	1148	4	1556	117	3	false	0.9353203192	1	1.70867749825416E-153	lipid biosynthetic process
GO:0071944	17444	121	1148	3	2482	118	1	false	0.9353989072	1	2.68271140208622E-209	cell periphery
GO:0019318	17444	62	1148	4	63	4	1	false	0.9365079365	1	0.0158730159	hexose metabolic process
GO:0031399	17444	165	1148	1	3452	56	2	false	0.9370514822	1	4.81434789397624E-287	regulation of protein modification process
GO:0043549	17444	169	1148	1	3100	49	3	false	0.9372737363	1	4.13086695220963E-284	regulation of kinase activity
GO:0044802	17444	59	1148	1	3906	178	2	false	0.9375260557	1	2.63644383306848E-132	single-organism membrane organization
GO:0042995	17444	59	1148	1	2482	118	1	false	0.9454610371	1	1.41411829900439E-120	cell projection
GO:0072523	17444	924	1148	38	1004	44	6	false	0.9463850069	1	1.31981260573497E-120	purine-containing compound catabolic process
GO:0006139	17444	1915	1148	59	7116	259	5	false	0.9469747503	1	0	nucleobase-containing compound metabolic process
GO:0060089	17444	266	1148	5	15500	521	1	false	0.9473464984	1	0	molecular transducer activity
GO:2001141	17444	260	1148	4	369	8	4	false	0.9475048813	1	1.20775670039354E-096	regulation of RNA biosynthetic process
GO:1901565	17444	941	1148	39	1504	72	2	false	0.9475709862	1	0	organonitrogen compound catabolic process
GO:0023014	17444	154	1148	2	5361	161	3	false	0.9496144411	1	1.41153554281781E-302	signal transduction by phosphorylation
GO:0004180	17444	104	1148	1	134	2	1	false	0.95118393	1	1.37075871856596E-030	carboxypeptidase activity
GO:0009143	17444	924	1148	38	943	40	2	false	0.9572545335	1	4.45292993629721E-040	nucleoside triphosphate catabolic process
GO:0009144	17444	940	1148	40	941	40	1	false	0.9574920298	1	0.0010626993	purine nucleoside triphosphate metabolic process
GO:0009199	17444	940	1148	40	941	40	1	false	0.9574920298	1	0.0010626993	ribonucleoside triphosphate metabolic process
GO:0009261	17444	924	1148	38	969	42	3	false	0.9596187183	1	1.39283896566535E-078	ribonucleotide catabolic process
GO:0005858	17444	50	1148	1	52	1	2	false	0.9615384615	1	0.0007541478	axonemal dynein complex
GO:0009158	17444	396	1148	17	413	19	2	false	0.962683783	1	1.67831443129383E-030	ribonucleoside monophosphate catabolic process
GO:0015914	17444	32	1148	1	49	3	3	false	0.9630916196	1	1.53863424467347E-013	phospholipid transport
GO:0009126	17444	411	1148	18	418	19	1	false	0.9640939314	1	2.37754728796498E-015	purine nucleoside monophosphate metabolic process
GO:0036459	17444	138	1148	2	2418	87	1	false	0.9646011447	1	4.50787641038593E-229	ubiquitinyl hydrolase activity
GO:0008081	17444	61	1148	1	293	14	1	false	0.9650105549	1	1.4054340487264E-064	phosphoric diester hydrolase activity
GO:0008138	17444	155	1148	7	180	10	1	false	0.9655985152	1	3.69770320772001E-031	protein tyrosine/serine/threonine phosphatase activity
GO:0006950	17444	147	1148	1	1133	24	1	false	0.9656823808	1	3.70357828835174E-189	response to stress
GO:0051338	17444	169	1148	1	3892	76	2	false	0.9668788332	1	3.15191362616534E-301	regulation of transferase activity
GO:0044257	17444	207	1148	3	4427	143	3	false	0.9675526893	1	0	cellular protein catabolic process
GO:0015031	17444	505	1148	17	588	23	2	false	0.9682968162	1	2.38666818220106E-103	protein transport
GO:0051049	17444	83	1148	1	1586	63	2	false	0.9684528398	1	8.305685005226E-141	regulation of transport
GO:0034654	17444	545	1148	13	1970	69	5	false	0.9685092602	1	0	nucleobase-containing compound biosynthetic process
GO:0005083	17444	126	1148	1	130	1	1	false	0.9692307692	1	0.000000088	small GTPase regulator activity
GO:0060255	17444	442	1148	8	5756	178	2	false	0.9692349454	1	0	regulation of macromolecule metabolic process
GO:0009146	17444	924	1148	38	940	40	2	false	0.9727932101	1	6.40210884343255E-035	purine nucleoside triphosphate catabolic process
GO:0009203	17444	924	1148	38	940	40	2	false	0.9727932101	1	6.40210884343255E-035	ribonucleoside triphosphate catabolic process
GO:0009207	17444	924	1148	38	940	40	3	false	0.9727932101	1	6.40210884343255E-035	purine ribonucleoside triphosphate catabolic process
GO:0048475	17444	81	1148	1	1998	86	1	false	0.973714883	1	1.3455301401759E-146	coated membrane
GO:0008168	17444	102	1148	3	110	4	2	false	0.974016076	1	2.4407768686606E-012	methyltransferase activity
GO:0008324	17444	363	1148	14	538	27	2	false	0.9740404769	1	1.12800096178296E-146	cation transmembrane transporter activity
GO:0016887	17444	339	1148	7	1096	38	2	false	0.9744909951	1	1.46172312597109E-293	ATPase activity
GO:0009164	17444	924	1148	38	1006	45	5	false	0.9754511162	1	8.6705590608496E-123	nucleoside catabolic process
GO:0046128	17444	956	1148	40	962	41	2	false	0.9761473218	1	9.22713234300904E-016	purine ribonucleoside metabolic process
GO:0060589	17444	137	1148	1	1180	30	2	false	0.9765221434	1	2.63877483631411E-183	nucleoside-triphosphatase regulator activity
GO:0046907	17444	432	1148	11	1586	63	2	false	0.9769434342	1	0	intracellular transport
GO:0009116	17444	965	1148	41	1349	67	4	false	0.9781260332	1	0	nucleoside metabolic process
GO:0001071	17444	168	1148	2	15519	521	3	false	0.9784367909	1	0	nucleic acid binding transcription factor activity
GO:0032549	17444	4138	1148	89	4139	89	1	false	0.9784972216	1	0.0002416043	ribonucleoside binding
GO:0016070	17444	607	1148	11	5157	154	2	false	0.9795058117	1	0	RNA metabolic process
GO:0016849	17444	62	1148	3	162	16	1	false	0.9798858366	1	2.3883770938797E-046	phosphorus-oxygen lyase activity
GO:0061024	17444	73	1148	1	376	18	1	false	0.9814446586	1	8.19319412227741E-080	membrane organization
GO:0044271	17444	595	1148	23	2701	147	2	false	0.9815018126	1	0	cellular nitrogen compound biosynthetic process
GO:0044425	17444	908	1148	31	4039	186	2	false	0.981693745	1	0	membrane part
GO:0030163	17444	219	1148	3	4807	163	2	false	0.9819649725	1	0	protein catabolic process
GO:0008017	17444	165	1148	1	168	1	2	false	0.9821428571	1	1.28830119451292E-006	microtubule binding
GO:0034765	17444	80	1148	1	508	23	3	false	0.9823575831	1	1.7388291689215E-095	regulation of ion transmembrane transport
GO:0016879	17444	202	1148	1	274	3	1	false	0.9824123922	1	5.33787594345848E-068	ligase activity, forming carbon-nitrogen bonds
GO:0005773	17444	108	1148	3	1309	88	2	false	0.9824657787	1	2.91313915110172E-161	vacuole
GO:0044430	17444	352	1148	9	708	28	2	false	0.9826639869	1	2.50549403656062E-212	cytoskeletal part
GO:0051649	17444	450	1148	11	1608	63	2	false	0.9831064449	1	0	establishment of localization in cell
GO:0043169	17444	2655	1148	42	6752	136	1	false	0.9842667597	1	0	cation binding
GO:0008238	17444	134	1148	2	527	21	1	false	0.9843313491	1	4.29880614529309E-129	exopeptidase activity
GO:0001067	17444	168	1148	2	1681	58	1	false	0.9846822832	1	1.81146160693029E-236	regulatory region nucleic acid binding
GO:0007049	17444	110	1148	1	3171	118	1	false	0.9856826588	1	7.94352081143026E-207	cell cycle
GO:0022891	17444	502	1148	16	678	28	2	false	0.9863334595	1	7.02377718892398E-168	substrate-specific transmembrane transporter activity
GO:0030258	17444	97	1148	1	169	5	1	false	0.9870716709	1	1.37976521491569E-049	lipid modification
GO:0046036	17444	11	1148	1	13	2	3	false	0.9871794872	1	0.0128205128	CTP metabolic process
GO:0046051	17444	11	1148	1	13	2	3	false	0.9871794872	1	0.0128205128	UTP metabolic process
GO:0006228	17444	11	1148	1	13	2	4	false	0.9871794872	1	0.0128205128	UTP biosynthetic process
GO:0006241	17444	11	1148	1	13	2	4	false	0.9871794872	1	0.0128205128	CTP biosynthetic process
GO:0033176	17444	44	1148	3	82	11	1	false	0.9874156869	1	2.92478012844884E-024	proton-transporting V-type ATPase complex
GO:0043632	17444	187	1148	3	230	6	1	false	0.9878854665	1	1.11655622953994E-047	modification-dependent macromolecule catabolic process
GO:0036094	17444	4650	1148	108	11940	326	1	false	0.9880888415	1	0	small molecule binding
GO:0044446	17444	684	1148	26	2016	107	3	false	0.9898161642	1	0	intracellular organelle part
GO:0016874	17444	274	1148	3	7375	220	1	false	0.9898559948	1	0	ligase activity
GO:0009150	17444	958	1148	40	962	41	2	false	0.9899241738	1	2.81983009828809E-011	purine ribonucleotide metabolic process
GO:1902494	17444	239	1148	3	960	30	1	false	0.9899505999	1	3.58364759628251E-233	catalytic complex
GO:0043269	17444	80	1148	1	554	29	2	false	0.9904503762	1	9.52699380606993E-099	regulation of ion transport
GO:0030117	17444	81	1148	1	2233	123	4	false	0.9906841153	1	1.38383117717299E-150	membrane coat
GO:0051641	17444	475	1148	11	1638	64	1	false	0.9910202017	1	0	cellular localization
GO:0035639	17444	4092	1148	88	4843	115	2	false	0.9917852395	1	0	purine ribonucleoside triphosphate binding
GO:0018130	17444	583	1148	21	2696	147	2	false	0.9922527997	1	0	heterocycle biosynthetic process
GO:0032838	17444	50	1148	1	854	77	2	false	0.9923475876	1	3.51190142679914E-082	cell projection cytoplasm
GO:0005930	17444	50	1148	1	854	77	3	false	0.9923475876	1	3.51190142679914E-082	axoneme
GO:0044447	17444	50	1148	1	854	77	3	false	0.9923475876	1	3.51190142679914E-082	axoneme part
GO:0017076	17444	4145	1148	89	4628	108	1	false	0.9927372477	1	0	purine nucleotide binding
GO:0018202	17444	147	1148	2	223	7	1	false	0.99306279	1	1.3033463231566E-061	peptidyl-histidine modification
GO:0019438	17444	585	1148	21	2705	148	2	false	0.9930829127	1	0	aromatic compound biosynthetic process
GO:0032553	17444	4145	1148	90	4651	110	2	false	0.9932417877	1	0	ribonucleotide binding
GO:0071897	17444	69	1148	1	1364	93	3	false	0.9932822843	1	4.90799761525231E-118	DNA biosynthetic process
GO:0005868	17444	52	1148	1	864	77	2	false	0.9933333654	1	7.72871902770663E-085	cytoplasmic dynein complex
GO:0003774	17444	235	1148	2	1039	28	1	false	0.9935274423	1	1.9604926473823E-240	motor activity
GO:1901362	17444	587	1148	21	2721	149	2	false	0.9935412388	1	0	organic cyclic compound biosynthetic process
GO:0005634	17444	463	1148	10	654	21	1	false	0.993883227	1	8.28600387000322E-171	nucleus
GO:0006260	17444	69	1148	1	1222	85	3	false	0.9940474707	1	1.18900796264253E-114	DNA replication
GO:0005261	17444	129	1148	1	475	16	2	false	0.9942966987	1	5.53124927687664E-120	cation channel activity
GO:0015077	17444	206	1148	9	309	21	2	false	0.9947808242	1	7.93568182819108E-085	monovalent inorganic cation transmembrane transporter activity
GO:0032403	17444	165	1148	1	4515	139	1	false	0.9947899875	1	1.07975098082391E-306	protein complex binding
GO:0051603	17444	207	1148	3	587	22	2	false	0.9949548522	1	9.9064731845517E-165	proteolysis involved in cellular protein catabolic process
GO:0031224	17444	721	1148	19	908	31	1	false	0.995061986	1	8.88986460919424E-200	intrinsic component of membrane
GO:0016021	17444	721	1148	19	908	31	2	false	0.995061986	1	8.88986460919424E-200	integral component of membrane
GO:0023052	17444	971	1148	23	10514	394	1	false	0.9953710604	1	0	signaling
GO:0016861	17444	37	1148	5	45	9	1	false	0.9955748046	1	4.6392260620401E-009	intramolecular oxidoreductase activity, interconverting aldoses and ketoses
GO:0050790	17444	367	1148	4	7624	226	3	false	0.9957700007	1	0	regulation of catalytic activity
GO:0016301	17444	3100	1148	49	3354	59	2	false	0.9959787296	1	0	kinase activity
GO:0006886	17444	387	1148	8	566	19	3	false	0.9960014778	1	1.1322215906193E-152	intracellular protein transport
GO:0019899	17444	352	1148	4	4515	139	1	false	0.9960540957	1	0	enzyme binding
GO:0030234	17444	279	1148	3	15500	521	4	false	0.996078871	1	0	enzyme regulator activity
GO:0070727	17444	412	1148	8	623	20	2	false	0.9961893236	1	1.84856627002798E-172	cellular macromolecule localization
GO:0097367	17444	4169	1148	92	11940	326	1	false	0.9961957333	1	0	carbohydrate derivative binding
GO:0003824	17444	7375	1148	220	15797	535	2	false	0.9962834477	1	0	catalytic activity
GO:0051716	17444	1067	1148	23	8139	279	2	false	0.9963252059	1	0	cellular response to stimulus
GO:1901265	17444	4628	1148	108	6053	160	2	false	0.996657836	1	0	nucleoside phosphate binding
GO:0006418	17444	61	1148	2	639	75	2	false	0.9967010531	1	7.16027647515275E-087	tRNA aminoacylation for protein translation
GO:0022838	17444	241	1148	3	502	16	2	false	0.9970277003	1	3.19372310363394E-150	substrate-specific channel activity
GO:0004175	17444	205	1148	3	527	21	1	false	0.9972516597	1	3.11277508567614E-152	endopeptidase activity
GO:0016772	17444	3351	1148	59	3697	73	1	false	0.9974598784	1	0	transferase activity, transferring phosphorus-containing groups
GO:0046873	17444	155	1148	2	270	10	2	false	0.9975704933	1	2.10273968266018E-079	metal ion transmembrane transporter activity
GO:0006928	17444	213	1148	2	3171	118	1	false	0.9977088466	1	0	cellular component movement
GO:0016192	17444	195	1148	2	1586	63	1	false	0.9977928995	1	5.75104590179011E-256	vesicle-mediated transport
GO:0007018	17444	208	1148	2	311	8	2	false	0.9978009255	1	3.54401739233098E-085	microtubule-based movement
GO:0030695	17444	130	1148	1	481	19	2	false	0.9978067142	1	3.1017074597646E-121	GTPase regulator activity
GO:0022892	17444	535	1148	17	720	32	1	false	0.9978223696	1	1.92772533938385E-177	substrate-specific transporter activity
GO:0005875	17444	240	1148	2	976	30	3	false	0.9979732787	1	1.2526212129817E-235	microtubule associated complex
GO:0009167	17444	411	1148	18	413	19	2	false	0.9979900797	1	1.17539199322987E-005	purine ribonucleoside monophosphate metabolic process
GO:0005216	17444	241	1148	3	486	16	2	false	0.9979910766	1	1.40655867606802E-145	ion channel activity
GO:0051336	17444	174	1148	1	2594	88	2	false	0.9980083574	1	2.26539748039828E-276	regulation of hydrolase activity
GO:0007154	17444	971	1148	23	3171	118	1	false	0.9980214158	1	0	cell communication
GO:0050794	17444	1621	1148	38	8132	280	2	false	0.9981576764	1	0	regulation of cellular process
GO:0090304	17444	846	1148	15	6619	219	2	false	0.9985952953	1	0	nucleic acid metabolic process
GO:0065009	17444	367	1148	4	15654	528	2	false	0.998623194	1	0	regulation of molecular function
GO:0009987	17444	8116	1148	279	10514	394	1	false	0.9988884067	1	0	cellular process
GO:0017111	17444	1039	1148	28	1056	31	1	false	0.9988898576	1	1.60327262755379E-037	nucleoside-triphosphatase activity
GO:0019222	17444	637	1148	11	9310	342	2	false	0.9990081709	1	0	regulation of metabolic process
GO:0003743	17444	37	1148	1	62	7	2	false	0.9990225625	1	6.78400529342978E-018	translation initiation factor activity
GO:0008270	17444	1280	1148	16	1416	23	1	false	0.9991661686	1	8.48569684149369E-194	zinc ion binding
GO:0034613	17444	412	1148	8	527	17	2	false	0.999167694	1	1.99538387424291E-119	cellular protein localization
GO:0031326	17444	285	1148	7	1708	104	3	false	0.9994189998	1	0	regulation of cellular biosynthetic process
GO:0009889	17444	285	1148	7	1812	111	2	false	0.9994381971	1	0	regulation of biosynthetic process
GO:0050789	17444	1649	1148	40	10514	394	2	false	0.9995341146	1	0	regulation of biological process
GO:0019219	17444	430	1148	4	2087	62	4	false	0.9995720218	1	0	regulation of nucleobase-containing compound metabolic process
GO:0065007	17444	1718	1148	42	10514	394	1	false	0.9995766653	1	0	biological regulation
GO:0004672	17444	2906	1148	39	3124	49	3	false	0.9995941856	1	0	protein kinase activity
GO:0010468	17444	278	1148	7	1320	83	2	false	0.9995949767	1	2.9848599479786E-294	regulation of gene expression
GO:0050896	17444	1133	1148	24	10514	394	1	false	0.9996193295	1	0	response to stimulus
GO:0022803	17444	241	1148	3	645	27	1	false	0.9996268423	1	2.32731810935877E-184	passive transmembrane transporter activity
GO:0006396	17444	169	1148	3	1203	84	2	false	0.9997716593	1	2.80491867332348E-211	RNA processing
GO:0019220	17444	334	1148	1	4414	107	2	false	0.9998017917	1	0	regulation of phosphate metabolic process
GO:0051174	17444	334	1148	1	4691	114	2	false	0.999802016	1	0	regulation of phosphorus metabolic process
GO:0031323	17444	608	1148	8	7216	253	3	false	0.9998325151	1	0	regulation of cellular metabolic process
GO:0038023	17444	161	1148	3	334	21	2	false	0.9998643651	1	8.12082755030768E-100	signaling receptor activity
GO:0001882	17444	4139	1148	89	6073	162	4	false	0.9998680743	1	0	nucleoside binding
GO:0080090	17444	609	1148	8	7096	252	2	false	0.9998688868	1	0	regulation of primary metabolic process
GO:0015075	17444	486	1148	16	524	23	2	false	0.9999195021	1	9.57196618217633E-059	ion transmembrane transporter activity
GO:0010556	17444	285	1148	7	1241	84	3	false	0.9999256855	1	1.40520723970784E-289	regulation of macromolecule biosynthetic process
GO:0016773	17444	3045	1148	44	3351	59	1	false	0.99995435	1	0	phosphotransferase activity, alcohol group as acceptor
GO:0003677	17444	899	1148	17	1681	58	1	false	0.9999566541	1	0	DNA binding
GO:0051171	17444	430	1148	4	2265	81	2	false	0.999959406	1	0	regulation of nitrogen compound metabolic process
GO:0006468	17444	2907	1148	39	3656	66	2	false	0.9999630263	1	0	protein phosphorylation
GO:0030001	17444	169	1148	2	419	25	1	false	0.9999707834	1	4.91301898846307E-122	metal ion transport
GO:0044700	17444	971	1148	23	3896	178	2	false	0.9999824297	1	0	single organism signaling
GO:0032559	17444	3566	1148	62	4145	89	2	false	0.9999849755	1	0	adenyl ribonucleotide binding
GO:0042626	17444	181	1148	6	225	16	3	false	0.9999893612	1	7.67536711792223E-048	ATPase activity, coupled to transmembrane movement of substances
GO:0005524	17444	3565	1148	62	4131	89	3	false	0.9999896734	1	0	ATP binding
GO:0030554	17444	3580	1148	62	4145	89	1	false	0.9999906516	1	0	adenyl nucleotide binding
GO:0015631	17444	168	1148	1	198	6	1	false	0.999992341	1	3.38143369371016E-036	tubulin binding
GO:0044260	17444	5129	1148	154	7095	256	2	false	0.9999929214	1	0	cellular macromolecule metabolic process
GO:2000112	17444	285	1148	7	1074	82	3	false	0.9999945741	1	4.8487560454916E-269	regulation of cellular macromolecule biosynthetic process
GO:0043231	17444	654	1148	21	1563	97	2	false	0.9999953417	1	0	intracellular membrane-bounded organelle
GO:0016818	17444	1068	1148	31	1097	38	1	false	0.9999975468	1	8.7637388980752E-058	hydrolase activity, acting on acid anhydrides, in phosphorus-containing anhydrides
GO:0043170	17444	5566	1148	175	7169	266	1	false	0.9999976832	1	0	macromolecule metabolic process
GO:0043227	17444	713	1148	22	1563	97	1	false	0.99999962	1	0	membrane-bounded organelle
GO:0016740	17444	3697	1148	73	7375	220	1	false	0.9999999108	1	0	transferase activity
GO:0032774	17444	344	1148	5	1421	94	3	false	0.999999913	1	0	RNA biosynthetic process
GO:0005856	17444	376	1148	11	970	80	1	false	0.9999999292	1	2.0488343936217E-280	cytoskeleton
GO:0016310	17444	3124	1148	50	4414	107	1	false	0.9999999605	1	0	phosphorylation
GO:0043167	17444	6752	1148	136	11940	326	1	false	0.9999999816	1	0	ion binding
GO:0006351	17444	332	1148	4	1263	86	3	false	0.9999999908	1	4.276774986E-315	transcription, DNA-templated
GO:0043412	17444	3498	1148	56	5566	175	1	false	1	1	0	macromolecule modification
GO:0036211	17444	3439	1148	55	4832	160	2	false	1	1	0	protein modification process
GO:0043234	17444	960	1148	30	1510	95	1	false	1	1	0	protein complex
GO:0000000	17444	16774	1148	570	0	0	0	true	1	1	1	Gene Ontology
GO:0004152	17444	2	1148	1	2	1	1	true	1	1	1	dihydroorotate dehydrogenase activity
GO:0008410	17444	5	1148	1	5	1	1	true	1	1	1	CoA-transferase activity
GO:0004332	17444	4	1148	4	4	4	1	true	1	1	1	fructose-bisphosphate aldolase activity
GO:0000270	17444	7	1148	1	7	1	1	true	1	1	1	peptidoglycan metabolic process
GO:0045332	17444	32	1148	1	32	1	2	true	1	1	1	phospholipid translocation
GO:0008483	17444	9	1148	1	9	1	1	true	1	1	1	transaminase activity
GO:0004450	17444	6	1148	2	6	2	1	true	1	1	1	isocitrate dehydrogenase (NADP+) activity
GO:0000377	17444	31	1148	1	31	1	1	true	1	1	1	RNA splicing, via transesterification reactions with bulged adenosine as nucleophile
GO:0000413	17444	27	1148	3	27	3	1	true	1	1	1	protein peptidyl-prolyl isomerization
GO:0016802	17444	2	1148	1	2	1	1	true	1	1	1	trialkylsulfonium hydrolase activity
GO:0004531	17444	7	1148	3	7	3	1	true	1	1	1	deoxyribonuclease II activity
GO:0016876	17444	61	1148	2	61	2	1	true	1	1	1	ligase activity, forming aminoacyl-tRNA and related compounds
GO:0004812	17444	61	1148	2	61	2	1	true	1	1	1	aminoacyl-tRNA ligase activity
GO:0009205	17444	940	1148	40	940	40	2	true	1	1	1	purine ribonucleoside triphosphate metabolic process
GO:0050242	17444	3	1148	3	3	3	1	true	1	1	1	pyruvate, phosphate dikinase activity
GO:0050308	17444	8	1148	2	8	2	1	true	1	1	1	sugar-phosphatase activity
GO:0042132	17444	8	1148	2	8	2	1	true	1	1	1	fructose 1,6-bisphosphate 1-phosphatase activity
GO:0042401	17444	4	1148	1	4	1	2	true	1	1	1	cellular biogenic amine biosynthetic process
GO:0034314	17444	9	1148	1	9	1	1	true	1	1	1	Arp2/3 complex-mediated actin nucleation
GO:0050801	17444	13	1148	1	13	1	1	true	1	1	1	ion homeostasis
GO:0055080	17444	13	1148	1	13	1	1	true	1	1	1	cation homeostasis
GO:0006102	17444	6	1148	2	6	2	1	true	1	1	1	isocitrate metabolic process
GO:0030832	17444	15	1148	2	15	2	2	true	1	1	1	regulation of actin filament length
GO:0030833	17444	15	1148	2	15	2	3	true	1	1	1	regulation of actin filament polymerization
GO:2001070	17444	42	1148	4	42	4	1	true	1	1	1	starch binding
GO:0051536	17444	57	1148	4	57	4	1	true	1	1	1	iron-sulfur cluster binding
GO:0006511	17444	187	1148	3	187	3	1	true	1	1	1	ubiquitin-dependent protein catabolic process
GO:0043436	17444	229	1148	16	229	16	1	true	1	1	1	oxoacid metabolic process
GO:0006576	17444	4	1148	1	4	1	1	true	1	1	1	cellular biogenic amine metabolic process
GO:0006595	17444	4	1148	1	4	1	1	true	1	1	1	polyamine metabolic process
GO:0006596	17444	4	1148	1	4	1	2	true	1	1	1	polyamine biosynthetic process
GO:0006662	17444	9	1148	1	9	1	1	true	1	1	1	glycerol ether metabolic process
GO:0043624	17444	16	1148	3	16	3	1	true	1	1	1	cellular protein complex disassembly
GO:0006801	17444	7	1148	1	7	1	1	true	1	1	1	superoxide metabolic process
GO:0006816	17444	39	1148	1	39	1	1	true	1	1	1	calcium ion transport
GO:0015035	17444	19	1148	1	19	1	1	true	1	1	1	protein disulfide oxidoreductase activity
GO:0006848	17444	7	1148	2	7	2	1	true	1	1	1	pyruvate transport
GO:0006885	17444	11	1148	1	11	1	1	true	1	1	1	regulation of pH
GO:0015103	17444	30	1148	3	30	3	2	true	1	1	1	inorganic anion transmembrane transporter activity
GO:0015267	17444	241	1148	3	241	3	1	true	1	1	1	channel activity
GO:0015405	17444	197	1148	9	197	9	1	true	1	1	1	P-P-bond-hydrolysis-driven transmembrane transporter activity
GO:0097346	17444	13	1148	1	13	1	1	true	1	1	1	INO80-type complex
GO:0044212	17444	168	1148	2	168	2	1	true	1	1	1	transcription regulatory region DNA binding
GO:0019752	17444	229	1148	16	229	16	1	true	1	1	1	carboxylic acid metabolic process
GO:0015671	17444	46	1148	4	46	4	1	true	1	1	1	oxygen transport
GO:0015718	17444	7	1148	2	7	2	1	true	1	1	1	monocarboxylic acid transport
GO:0019901	17444	154	1148	1	154	1	1	true	1	1	1	protein kinase binding
GO:0020037	17444	134	1148	7	134	7	1	true	1	1	1	heme binding
GO:0015986	17444	13	1148	2	13	2	2	true	1	1	1	ATP synthesis coupled proton transport
GO:0003755	17444	27	1148	3	27	3	2	true	1	1	1	peptidyl-prolyl cis-trans isomerase activity
GO:0032508	17444	38	1148	1	38	1	1	true	1	1	1	DNA duplex unwinding
GO:0004013	17444	2	1148	1	2	1	1	true	1	1	1	adenosylhomocysteinase activity
GO:0006793	17444	4420	1148	107	6709	235	1	false	1	1	0	phosphorus metabolic process
GO:0006464	17444	3439	1148	55	4392	140	2	false	1	1	0	cellular protein modification process
GO:0005488	17444	11940	1148	326	15500	521	1	false	1.0000000001	1	0	binding

## Sheet: 51D
ID	Pop.total	Pop.term	Study.total	Study.term	Pop.family	Study.family	nparents	is.trivial	p	p.adjusted	p.min	name
GO:0006412	17444	639	1265	82	4946	169	3	false	1.29015129414154E-030	1.25531720919972E-027	0	translation
GO:0005198	17444	572	1265	76	15500	573	1	false	8.48901910306705E-023	4.12990779364212E-020	0	structural molecule activity
GO:0034645	17444	1074	1265	92	5431	196	3	false	1.92355452739969E-018	6.23872851719968E-016	0	cellular macromolecule biosynthetic process
GO:0009059	17444	1084	1265	93	5861	220	2	false	6.73281473911268E-017	1.63775718528916E-014	0	macromolecule biosynthetic process
GO:0044249	17444	1385	1265	112	6777	264	2	false	1.01991707493303E-016	1.98475862781968E-014	0	cellular biosynthetic process
GO:0010467	17444	1156	1265	93	5566	201	1	false	1.31995784111807E-016	2.14053163234647E-014	0	gene expression
GO:0009058	17444	1460	1265	116	8896	361	1	false	3.97302260602624E-014	5.52250142237648E-012	0	biosynthetic process
GO:1901576	17444	1397	1265	112	7221	299	2	false	6.57792287166477E-014	8.00039869266228E-012	0	organic substance biosynthetic process
GO:0030529	17444	548	1265	73	2124	132	2	false	8.48450887499593E-014	9.17269681707893E-012	0	ribonucleoprotein complex
GO:0005840	17444	490	1265	70	1307	104	3	false	1.27079021874997E-010	1.23647888284372E-008	0	ribosome
GO:0005737	17444	988	1265	93	2014	122	1	false	2.35568359160844E-010	1.96514484339667E-008	0	cytoplasm
GO:0044444	17444	850	1265	85	2014	122	2	false	2.42361131765263E-010	1.96514484339667E-008	0	cytoplasmic part
GO:0032501	17444	64	1265	16	10514	428	1	false	3.48185124245301E-009	2.6060317376206E-007	6.21882460544557E-169	multicellular organismal process
GO:0044707	17444	64	1265	16	3896	185	2	false	2.30618720336001E-008	1.60280010633521E-006	3.38658917073306E-141	single-multicellular organism process
GO:0032502	17444	84	1265	16	10514	428	1	false	0.000000215	0.000013948	6.85884128960742E-212	developmental process
GO:0016491	17444	512	1265	39	7380	239	2	false	3.52798953287892E-007	2.14545863468199E-005	0	oxidoreductase activity
GO:0042559	17444	23	1265	8	624	26	6	false	9.44127987873509E-007	5.32188017789109E-005	2.0021120743454E-042	pteridine-containing compound biosynthetic process
GO:0005575	17444	4039	1265	203	16774	627	1	false	9.84520485118599E-007	5.32188017789109E-005	0	cellular_component
GO:0044767	17444	84	1265	16	3896	185	2	false	1.30084102914093E-006	6.66167537554801E-005	1.99429587665275E-175	single-organism developmental process
GO:0042558	17444	23	1265	8	2080	88	4	false	2.17739225408292E-006	0.0001059301	1.41271474687464E-054	pteridine-containing compound metabolic process
GO:0043226	17444	1563	1265	110	4039	203	1	false	3.21692578087096E-006	0.0001490509	0	organelle
GO:0032991	17444	1510	1265	107	4039	203	1	false	3.71018734996635E-006	0.0001640915	0	macromolecular complex
GO:0019904	17444	15	1265	6	4515	153	1	false	5.33776683682179E-006	0.0002258107	2.02648779475191E-043	protein domain specific binding
GO:0016781	17444	3	1265	3	3351	64	1	false	6.64932913358477E-006	0.0002695749	1.59594113229588E-010	phosphotransferase activity, paired acceptors
GO:0006818	17444	138	1265	17	1004	43	1	false	1.53915701190811E-005	0.0005990399	7.76873515330709E-174	hydrogen transport
GO:0005525	17444	529	1265	28	4131	100	3	false	3.18239428736014E-005	0.0011909499	0	GTP binding
GO:0016469	17444	82	1265	11	1645	53	2	false	3.31882130555651E-005	0.0011960049	6.96698997243506E-141	proton-transporting two-sector ATPase complex
GO:0046146	17444	18	1265	8	55	8	2	false	3.59389038634318E-005	0.0012488769	6.94060265957184E-015	tetrahydrobiopterin metabolic process
GO:0019001	17444	567	1265	29	4145	100	1	false	3.94819010202976E-005	0.0013246859	0	guanyl nucleotide binding
GO:0032561	17444	567	1265	29	4131	100	2	false	4.20679335118495E-005	0.0013644033	0	guanyl ribonucleotide binding
GO:0043228	17444	970	1265	87	1563	110	1	false	5.81821617318202E-005	0.0017726669	0	non-membrane-bounded organelle
GO:0033178	17444	45	1265	8	1645	53	3	false	5.82994245635595E-005	0.0017726669	4.11248374849751E-089	proton-transporting two-sector ATPase complex, catalytic domain
GO:0016829	17444	162	1265	16	7375	239	1	false	6.57424873473962E-005	0.0019384073	0	lyase activity
GO:0043232	17444	970	1265	87	1557	110	2	false	7.15399386415325E-005	0.0020473047	0	intracellular non-membrane-bounded organelle
GO:0008234	17444	201	1265	18	527	23	1	false	7.47910675262868E-005	0.0020791917	2.01263397418337E-151	cysteine-type peptidase activity
GO:0003723	17444	326	1265	27	1681	69	1	false	8.17808606620693E-005	0.0022103549	0	RNA binding
GO:0016782	17444	5	1265	3	3697	81	1	false	0.000098208	0.0025826043	1.7422448580309E-016	transferase activity, transferring sulfur-containing groups
GO:0043229	17444	1557	1265	110	2020	122	2	false	0.0001042777	0.0026700581	0	intracellular organelle
GO:0006729	17444	18	1265	8	47	8	3	false	0.0001391539	0.0034717124	2.18883129645481E-013	tetrahydrobiopterin biosynthetic process
GO:0003779	17444	26	1265	5	198	6	1	false	0.0001489095	0.0036222231	4.3443020277275E-033	actin binding
GO:0019693	17444	960	1265	43	4469	120	3	false	0.0001809877	0.0042951477	0	ribose phosphate metabolic process
GO:0015991	17444	69	1265	10	396	18	2	false	0.0001921098	0.0044505433	5.34433050843143E-079	ATP hydrolysis coupled proton transport
GO:0006753	17444	1065	1265	45	4425	115	3	false	0.0001975681	0.0044705529	0	nucleoside phosphate metabolic process
GO:0016832	17444	4	1265	4	28	5	1	false	0.0002442002	0.0054001554	0.00004884	aldehyde-lyase activity
GO:0016853	17444	113	1265	12	7375	239	1	false	0.0002766604	0.0059820135	4.63422433272304E-253	isomerase activity
GO:0006470	17444	171	1265	11	3491	66	2	false	0.0002881591	0.0060951904	1.22389694063425E-295	protein dephosphorylation
GO:0004872	17444	229	1265	20	15500	573	1	false	0.0003367872	0.0069722106	0	receptor activity
GO:0030029	17444	37	1265	7	3171	123	1	false	0.0004344613	0.0088068931	4.85335533427644E-087	actin filament-based process
GO:0030036	17444	37	1265	7	122	8	3	false	0.0009489384	0.0188432062	3.926455889619E-032	actin cytoskeleton organization
GO:1902600	17444	115	1265	13	529	26	2	false	0.0010263798	0.0199733504	1.22148251985488E-119	hydrogen ion transmembrane transport
GO:0003676	17444	1681	1265	69	6053	181	2	false	0.0013889788	0.0262452324	0	nucleic acid binding
GO:0004536	17444	12	1265	3	99	3	2	false	0.0014026229	0.0262452324	1.08181727238449E-015	deoxyribonuclease activity
GO:0008150	17444	10514	1265	428	16774	627	1	false	0.0016893124	0.0310132259	0	biological_process
GO:0004743	17444	31	1265	4	3123	54	2	false	0.0017776403	0.031731706	4.44801460999703E-075	pyruvate kinase activity
GO:0000737	17444	13	1265	3	99	3	2	false	0.0018234098	0.031731706	1.61650856793091E-016	DNA catabolic process, endonucleolytic
GO:0004618	17444	31	1265	4	3100	54	2	false	0.0018262852	0.031731706	5.59974349599698E-075	phosphoglycerate kinase activity
GO:0044424	17444	2014	1265	122	2482	135	2	false	0.0019851179	0.0333572107	0	intracellular part
GO:0016311	17444	226	1265	14	4414	115	1	false	0.0019884052	0.0333572107	0	dephosphorylation
GO:0015992	17444	138	1265	17	259	20	2	false	0.0023014407	0.0377043318	3.8010075798373E-077	proton transport
GO:0005506	17444	117	1265	7	1416	24	1	false	0.0023250359	0.0377043318	1.16207393724806E-174	iron ion binding
GO:0005874	17444	42	1265	6	976	34	3	false	0.0024090441	0.0378716992	9.53799319330731E-075	microtubule
GO:0008124	17444	18	1265	8	64	12	1	false	0.0024132018	0.0378716992	2.77647530928777E-016	4-alpha-hydroxytetrahydrobiopterin dehydratase activity
GO:0016774	17444	31	1265	4	3351	64	1	false	0.0025858911	0.039937652	4.95521905359916E-076	phosphotransferase activity, carboxyl group as acceptor
GO:0003756	17444	4	1265	3	102	10	2	false	0.0026473236	0.0402475909	2.35317649411997E-007	protein disulfide isomerase activity
GO:0044710	17444	2266	1265	118	10144	420	2	false	0.0027983269	0.0418888018	0	single-organism metabolic process
GO:0051186	17444	63	1265	8	6709	261	1	false	0.0028520294	0.042045827	2.21112977518652E-154	cofactor metabolic process
GO:0006457	17444	102	1265	10	4392	156	1	false	0.0030636495	0.0444915076	8.80407654420272E-210	protein folding
GO:0016835	17444	65	1265	12	162	16	1	false	0.0033350063	0.047720016	6.45171994190865E-047	carbon-oxygen lyase activity
GO:0006414	17444	53	1265	11	1074	92	2	false	0.0036938348	0.0520884242	3.58285117352233E-091	translational elongation
GO:0055114	17444	522	1265	40	2266	118	1	false	0.0038006535	0.0528290836	0	oxidation-reduction process
GO:0044699	17444	3896	1265	185	10514	428	1	false	0.0043193061	0.059192744	0	single-organism process
GO:0007010	17444	66	1265	7	213	9	1	false	0.0044090664	0.059583634	9.32497815272453E-057	cytoskeleton organization
GO:0031966	17444	33	1265	6	145	9	3	false	0.0046292629	0.0617023668	2.13039608705838E-033	mitochondrial membrane
GO:0043933	17444	133	1265	13	376	20	1	false	0.0054388234	0.0706752164	1.86428714421885E-105	macromolecular complex subunit organization
GO:0009678	17444	12	1265	3	1060	34	2	false	0.0054477299	0.0706752164	2.53399574153071E-028	hydrogen-translocating pyrophosphatase activity
GO:0043244	17444	5	1265	2	1632	40	3	false	0.0055920807	0.0715933485	1.04290329915795E-014	regulation of protein complex disassembly
GO:0019866	17444	29	1265	6	2014	122	3	false	0.0065543931	0.0828236943	1.64732447095235E-065	organelle inner membrane
GO:0007275	17444	64	1265	16	84	16	2	false	0.0076486016	0.0954114024	9.31445699745244E-020	multicellular organismal development
GO:0004520	17444	12	1265	3	55	3	3	false	0.0083857442	0.1032826473	2.2793075224282E-012	endodeoxyribonuclease activity
GO:0034655	17444	947	1265	43	1919	67	5	false	0.0092005174	0.1119012927	0	nucleobase-containing compound catabolic process
GO:0010608	17444	18	1265	3	278	8	1	false	0.0104688242	0.1241854153	1.14217379128783E-028	posttranscriptional regulation of gene expression
GO:0016860	17444	45	1265	9	113	12	1	false	0.0106031028	0.1241854153	1.32963572775048E-032	intramolecular oxidoreductase activity
GO:0004427	17444	15	1265	3	1056	34	1	false	0.0106549245	0.1241854153	6.38149660843725E-034	inorganic diphosphatase activity
GO:0051128	17444	31	1265	4	1986	57	2	false	0.0107716442	0.1241854153	6.02386237101314E-069	regulation of cellular component organization
GO:0006082	17444	229	1265	17	8602	346	4	false	0.0108486745	0.1241854153	0	organic acid metabolic process
GO:0006091	17444	49	1265	6	6709	261	1	false	0.0112397214	0.1271656857	2.26038969513371E-125	generation of precursor metabolites and energy
GO:0016894	17444	13	1265	3	54	3	1	false	0.0115303983	0.1289549146	9.02383653674537E-013	endonuclease activity, active with either ribo- or deoxyribonucleic acids and producing 3'-phosphomonoesters
GO:0006629	17444	253	1265	19	7521	322	3	false	0.0120049482	0.1327365291	0	lipid metabolic process
GO:1901564	17444	1211	1265	65	7174	296	2	false	0.0124488408	0.1360980013	0	organonitrogen compound metabolic process
GO:0016787	17444	2418	1265	95	7375	239	1	false	0.0127330504	0.1376584232	0	hydrolase activity
GO:0006839	17444	12	1265	2	99	2	1	false	0.0136054422	0.1445874394	1.08181727238449E-015	mitochondrial transport
GO:0003746	17444	18	1265	6	97	13	2	false	0.0136711659	0.1445874394	5.95437758827569E-020	translation elongation factor activity
GO:0031967	17444	53	1265	6	1070	42	3	false	0.0146398579	0.1531675452	4.38802559621709E-091	organelle envelope
GO:0016820	17444	207	1265	13	1523	51	2	false	0.0151440111	0.1567566257	4.17052465397769E-262	hydrolase activity, acting on acid anhydrides, catalyzing transmembrane movement of substances
GO:0051258	17444	52	1265	8	85	8	1	false	0.0156373151	0.1601590276	2.48617205870319E-024	protein polymerization
GO:0051920	17444	8	1265	3	42	4	1	false	0.0176360225	0.1784926478	8.47240898588802E-009	peroxiredoxin activity
GO:1901566	17444	138	1265	16	2398	159	2	false	0.0177942311	0.1784926478	1.4671617869411E-228	organonitrogen compound biosynthetic process
GO:0005092	17444	3	1265	1	159	1	2	false	0.0188679245	0.1873315364	1.52123877515944E-006	GDP-dissociation inhibitor activity
GO:0022411	17444	16	1265	3	3320	126	2	false	0.0208109891	0.2045362864	9.9570830893306E-044	cellular component disassembly
GO:0016864	17444	4	1265	3	45	9	1	false	0.021141649	0.2057082452	6.7116346186114E-006	intramolecular oxidoreductase activity, transposing S-S bonds
GO:0042026	17444	3	1265	2	102	10	1	false	0.0248107164	0.2390180893	5.82411182294702E-006	protein refolding
GO:0046700	17444	949	1265	43	2198	79	2	false	0.0266127097	0.253864378	0	heterocycle catabolic process
GO:0051130	17444	14	1265	3	391	20	3	false	0.0290807066	0.2722853217	5.65189022625227E-026	positive regulation of cellular component organization
GO:0043021	17444	9	1265	2	11940	365	1	false	0.0291034671	0.2722853217	7.37961717876265E-032	ribonucleoprotein complex binding
GO:0015101	17444	19	1265	3	363	14	2	false	0.0307370494	0.2821581197	4.51877325168277E-032	organic cation transmembrane transporter activity
GO:0006096	17444	31	1265	4	3175	124	9	false	0.0308341453	0.2821581197	2.65935391333225E-075	glycolysis
GO:0019439	17444	949	1265	43	2209	80	2	false	0.0312401865	0.2821581197	0	aromatic compound catabolic process
GO:0006090	17444	9	1265	3	52	5	1	false	0.0313186813	0.2821581197	2.71807422049571E-010	pyruvate metabolic process
GO:0044815	17444	52	1265	5	962	34	2	false	0.0319394421	0.283442974	2.46118620896583E-087	DNA packaging complex
GO:0006308	17444	19	1265	3	1320	50	3	false	0.0323109559	0.283442974	7.09113078538945E-043	DNA catabolic process
GO:0015849	17444	7	1265	2	1439	61	2	false	0.032358263	0.283442974	4.00269414207761E-019	organic acid transport
GO:0003924	17444	474	1265	20	1093	33	2	false	0.0326265294	0.283442974	4.9E-324	GTPase activity
GO:0008061	17444	12	1265	2	4169	103	1	false	0.0339532118	0.2901369395	1.76537075357967E-035	chitin binding
GO:0070569	17444	9	1265	2	108	4	1	false	0.0341621113	0.2901369395	2.55663203161693E-013	uridylyltransferase activity
GO:0008519	17444	19	1265	3	217	9	4	false	0.0342916218	0.2901369395	1.10854655413881E-027	ammonium transmembrane transporter activity
GO:0030170	17444	50	1265	4	4472	112	2	false	0.0355081034	0.2960720382	1.19506449535496E-118	pyridoxal phosphate binding
GO:0016209	17444	34	1265	4	15500	573	1	false	0.0356532431	0.2960720382	1.03422935642828E-104	antioxidant activity
GO:0044270	17444	947	1265	43	2217	81	2	false	0.0359059615	0.2960720382	0	cellular nitrogen compound catabolic process
GO:0004448	17444	6	1265	2	48	3	1	false	0.0375809436	0.3072794798	8.1489550757883E-008	isocitrate dehydrogenase activity
GO:0008612	17444	7	1265	2	56	3	4	false	0.0383838384	0.3087518893	4.31188000555368E-009	peptidyl-lysine modification to hypusine
GO:0001871	17444	42	1265	4	11940	365	1	false	0.0386167576	0.3087518893	8.80744726461171E-121	pattern binding
GO:0043168	17444	4429	1265	111	6752	153	1	false	0.038712981	0.3087518893	0	anion binding
GO:0015672	17444	259	1265	20	419	25	1	false	0.0390793743	0.3091400912	2.47248035189876E-120	monovalent inorganic cation transport
GO:0016889	17444	7	1265	3	18	3	2	false	0.0428921569	0.3347958398	3.14228255404727E-005	endodeoxyribonuclease activity, producing 3'-phosphomonoesters
GO:0044429	17444	51	1265	8	1286	102	3	false	0.0430107708	0.3347958398	1.13680194648306E-092	mitochondrial part
GO:0072488	17444	19	1265	3	508	22	2	false	0.0435304896	0.3350542472	6.63256309574169E-035	ammonium transmembrane transport
GO:0004888	17444	15	1265	2	161	4	1	false	0.0437326715	0.3350542472	2.02420422837329E-021	transmembrane signaling receptor activity
GO:0003735	17444	488	1265	70	572	76	1	false	0.0458700694	0.3486841993	4.84158886310598E-103	structural constituent of ribosome
GO:0016671	17444	13	1265	3	51	4	1	false	0.0463505402	0.3496052374	2.09969269659882E-012	oxidoreductase activity, acting on a sulfur group of donors, disulfide as acceptor
GO:0006099	17444	9	1265	2	7077	281	2	false	0.0470274037	0.3519820294	8.19087636356997E-030	tricarboxylic acid cycle
GO:0030247	17444	42	1265	4	121	5	2	false	0.0487600559	0.3621643848	1.55287584032574E-033	polysaccharide binding
GO:0019825	17444	46	1265	4	11940	365	1	false	0.0512621502	0.3778641833	1.72212511708165E-130	oxygen binding
GO:0043413	17444	20	1265	2	3500	65	2	false	0.0520573346	0.3808405008	3.37585373922457E-053	macromolecule glycosylation
GO:0016791	17444	216	1265	14	296	15	2	false	0.0536363166	0.3894637016	1.86027159253726E-074	phosphatase activity
GO:0016884	17444	11	1265	1	202	1	1	false	0.0544554455	0.3907011843	2.30485098509771E-018	carbon-nitrogen ligase activity, with glutamine as amido-N-donor
GO:0016746	17444	125	1265	6	3697	81	1	false	0.0546236647	0.3907011843	1.63832041390599E-236	transferase activity, transferring acyl groups
GO:0006270	17444	13	1265	2	225	7	2	false	0.0550113692	0.3907011843	2.34062078763632E-021	DNA replication initiation
GO:0015695	17444	19	1265	3	952	45	2	false	0.0562564884	0.3966490086	3.71117686936173E-040	organic cation transport
GO:0005515	17444	4515	1265	153	11940	365	1	false	0.0568751834	0.3981262839	0	protein binding
GO:0005739	17444	56	1265	8	1309	100	2	false	0.0575283296	0.3998218907	6.63072922606263E-100	mitochondrion
GO:0044085	17444	190	1265	15	423	24	1	false	0.0582746331	0.4003179157	1.05772590376029E-125	cellular component biogenesis
GO:0006022	17444	23	1265	3	6640	259	3	false	0.058422553	0.4003179157	3.30517905414675E-066	aminoglycan metabolic process
GO:0032970	17444	15	1265	2	1643	44	2	false	0.0590159399	0.4015560106	8.12405468268169E-037	regulation of actin filament-based process
GO:0071840	17444	423	1265	24	10514	428	1	false	0.0624968025	0.4222874222	0	cellular component organization or biogenesis
GO:0046942	17444	7	1265	2	43	3	2	false	0.0640952921	0.4236029739	0.000000031	carboxylic acid transport
GO:0042555	17444	12	1265	2	960	34	2	false	0.0643562798	0.4236029739	8.37644718966482E-028	MCM complex
GO:0097373	17444	12	1265	2	960	34	1	false	0.0643562798	0.4236029739	8.37644718966482E-028	MCM core complex
GO:0031975	17444	53	1265	6	2482	135	1	false	0.0649562135	0.4236029739	8.89749051030809E-111	envelope
GO:0006812	17444	419	1265	25	551	28	1	false	0.065030267	0.4236029739	4.45765603678776E-131	cation transport
GO:0072350	17444	6	1265	2	229	17	1	false	0.0653036445	0.4236029739	5.3333162189349E-012	tricarboxylic acid metabolic process
GO:0001172	17444	4	1265	1	344	6	1	false	0.0682537835	0.4369378471	1.74412735662596E-009	transcription, RNA-templated
GO:0051188	17444	55	1265	8	1391	112	2	false	0.0682575054	0.4369378471	4.90352288432167E-100	cofactor biosynthetic process
GO:0043243	17444	5	1265	2	40	4	4	false	0.0689900427	0.4387405982	1.51973836184364E-006	positive regulation of protein complex disassembly
GO:1901361	17444	951	1265	43	2253	85	2	false	0.0697572609	0.4407390577	0	organic cyclic compound catabolic process
GO:0044087	17444	15	1265	2	1821	54	2	false	0.0708275698	0.4446143577	1.7256743647902E-037	regulation of cellular component biogenesis
GO:0005623	17444	2482	1265	135	4039	203	1	false	0.0735701284	0.4559473563	0	cell
GO:0044464	17444	2482	1265	135	4039	203	2	false	0.0735701284	0.4559473563	0	cell part
GO:0006730	17444	2	1265	1	8063	306	3	false	0.0744665098	0.4585817341	3.07673818862034E-008	one-carbon metabolic process
GO:0008509	17444	30	1265	3	499	17	2	false	0.0752418286	0.4604421337	7.36082151592217E-049	anion transmembrane transporter activity
GO:0046365	17444	36	1265	4	67	4	2	false	0.0768513203	0.465646094	8.38702477005944E-020	monosaccharide catabolic process
GO:0016801	17444	2	1265	1	2418	95	1	false	0.0770493537	0.465646094	3.42213429618855E-007	hydrolase activity, acting on ether bonds
GO:0016635	17444	2	1265	1	51	2	1	false	0.0776470588	0.4663616558	0.0007843137	oxidoreductase activity, acting on the CH-CH group of donors, quinone or related compound as acceptor
GO:1902589	17444	118	1265	8	3248	124	2	false	0.0791762517	0.4721297095	1.71522380209863E-219	single-organism organelle organization
GO:0005975	17444	223	1265	14	7178	298	2	false	0.0798669802	0.4721297095	0	carbohydrate metabolic process
GO:0009142	17444	24	1265	3	1046	45	2	false	0.0800631059	0.4721297095	2.75047144522786E-049	nucleoside triphosphate biosynthetic process
GO:0009108	17444	47	1265	8	63	8	2	false	0.0811944346	0.475916776	2.72929337592733E-015	coenzyme biosynthetic process
GO:0042625	17444	119	1265	6	548	15	2	false	0.0829297539	0.4825844518	7.02336003085793E-124	ATPase activity, coupled to transmembrane movement of ions
GO:0046516	17444	7	1265	2	66	5	2	false	0.0833239341	0.4825844518	1.28404411852325E-009	hypusine metabolic process
GO:1990104	17444	48	1265	4	962	34	2	false	0.0840314592	0.4838024249	2.6262439041732E-082	DNA bending complex
GO:0033177	17444	33	1265	3	1645	53	3	false	0.0873444267	0.4877192982	8.82134377925041E-070	proton-transporting two-sector ATPase complex, proton-transporting domain
GO:0009145	17444	24	1265	3	940	42	2	false	0.0873638329	0.4877192982	3.68323603311852E-048	purine nucleoside triphosphate biosynthetic process
GO:0009201	17444	24	1265	3	940	42	2	false	0.0873638329	0.4877192982	3.68323603311852E-048	ribonucleoside triphosphate biosynthetic process
GO:0009206	17444	24	1265	3	940	42	3	false	0.0873638329	0.4877192982	3.68323603311852E-048	purine ribonucleoside triphosphate biosynthetic process
GO:0019203	17444	8	1265	2	216	14	1	false	0.0873865244	0.4877192982	9.70177142802967E-015	carbohydrate phosphatase activity
GO:0008097	17444	4	1265	2	20	3	1	false	0.0877192982	0.4877192982	0.0002063983	5S rRNA binding
GO:0044724	17444	40	1265	4	1069	46	3	false	0.0882600589	0.4879377117	1.18412692808476E-073	single-organism carbohydrate catabolic process
GO:0006449	17444	5	1265	2	25	3	3	false	0.0913043478	0.5019159912	1.88217579521926E-005	regulation of translational termination
GO:0016052	17444	41	1265	4	1415	60	2	false	0.0918452665	0.5020530581	3.9584663034127E-080	carbohydrate catabolic process
GO:0048522	17444	29	1265	3	8116	305	3	false	0.0936645055	0.5074431602	3.95704153580256E-083	positive regulation of cellular process
GO:0009260	17444	41	1265	4	1048	45	3	false	0.0941473198	0.5074431602	1.08116210606512E-074	ribonucleotide biosynthetic process
GO:0009173	17444	2	1265	1	414	20	2	false	0.0943959013	0.5074431602	1.16971377104064E-005	pyrimidine ribonucleoside monophosphate metabolic process
GO:0046390	17444	41	1265	4	1138	49	3	false	0.0952252043	0.5087018166	3.46188215851887E-076	ribose phosphate biosynthetic process
GO:0051540	17444	57	1265	4	11940	365	1	false	0.0961294252	0.5087018166	1.89077640174924E-156	metal cluster binding
GO:0004816	17444	3	1265	1	61	2	1	false	0.0967213115	0.5087018166	2.77854959711035E-005	asparagine-tRNA ligase activity
GO:0006421	17444	3	1265	1	61	2	1	false	0.0967213115	0.5087018166	2.77854959711035E-005	asparaginyl-tRNA aminoacylation
GO:0097108	17444	3	1265	1	4515	153	1	false	0.0982760718	0.5141000962	6.52328882059862E-011	hedgehog family protein binding
GO:0002020	17444	9	1265	1	352	4	1	false	0.0988226435	0.5141948239	4.84905853223378E-018	protease binding
GO:0005200	17444	25	1265	6	572	76	1	false	0.0999801954	0.517450692	3.06792897906783E-044	structural constituent of cytoskeleton
GO:0004649	17444	13	1265	2	64	3	1	false	0.1023425499	0.5268746089	7.61216980629733E-014	poly(ADP-ribose) glycohydrolase activity
GO:0019320	17444	36	1265	4	62	4	2	false	0.1055938478	0.5332131507	4.76713885484255E-018	hexose catabolic process
GO:0046906	17444	134	1265	7	6053	181	2	false	0.1058630221	0.5332131507	1.44387456651734E-278	tetrapyrrole binding
GO:0006486	17444	20	1265	2	6321	178	4	false	0.107650373	0.5332131507	2.41811254911343E-058	protein glycosylation
GO:0032270	17444	16	1265	2	4395	156	4	false	0.1085837899	0.5332131507	1.10955633533795E-045	positive regulation of cellular protein metabolic process
GO:0032535	17444	15	1265	2	3320	126	3	false	0.1087699804	0.5332131507	2.05675997563693E-041	regulation of cellular component size
GO:0019902	17444	10	1265	1	352	4	1	false	0.1093320004	0.5332131507	1.41371968869764E-019	phosphatase binding
GO:0009156	17444	25	1265	3	418	20	2	false	0.1095217997	0.5332131507	9.53252348798019E-041	ribonucleoside monophosphate biosynthetic process
GO:0006213	17444	13	1265	2	970	43	2	false	0.1098850868	0.5332131507	1.00304727846291E-029	pyrimidine nucleoside metabolic process
GO:0006811	17444	551	1265	28	1004	43	1	false	0.1101949145	0.5332131507	2.77540473661522E-299	ion transport
GO:0009218	17444	13	1265	2	964	43	2	false	0.1110432446	0.5332131507	1.08785687570025E-029	pyrimidine ribonucleotide metabolic process
GO:0003968	17444	4	1265	1	36	1	2	false	0.1111111111	0.5332131507	1.69764875647228E-005	RNA-directed RNA polymerase activity
GO:0090066	17444	15	1265	2	202	8	1	false	0.1111800144	0.5332131507	5.85571759531056E-023	regulation of anatomical structure size
GO:0046131	17444	13	1265	2	962	43	2	false	0.1114333229	0.5332131507	1.11781764251763E-029	pyrimidine ribonucleoside metabolic process
GO:0009163	17444	43	1265	4	1570	68	5	false	0.1119217675	0.5332131507	4.06944362813935E-085	nucleoside biosynthetic process
GO:0005245	17444	12	1265	1	107	1	2	false	0.1121495327	0.5332131507	4.03423947761942E-016	voltage-gated calcium channel activity
GO:0048518	17444	29	1265	3	10514	428	2	false	0.1123419279	0.5332131507	2.14809332445429E-086	positive regulation of biological process
GO:0008301	17444	25	1265	2	899	21	1	false	0.1129551359	0.5334329748	3.11110022805865E-049	DNA binding, bending
GO:0006520	17444	156	1265	10	7156	297	3	false	0.113484713	0.5334329748	0	cellular amino acid metabolic process
GO:0008171	17444	4	1265	1	102	3	1	false	0.1141758882	0.5341016308	2.35317649411997E-007	O-methyltransferase activity
GO:0016830	17444	28	1265	5	162	16	1	false	0.1166301063	0.5402126804	4.94126918321116E-032	carbon-carbon lyase activity
GO:0006754	17444	13	1265	2	431	20	5	false	0.1174291417	0.5402126804	4.22126912373049E-025	ATP biosynthetic process
GO:0051247	17444	16	1265	2	4776	178	3	false	0.117837843	0.5402126804	2.92761692465747E-046	positive regulation of protein metabolic process
GO:0016701	17444	8	1265	2	512	39	1	false	0.1182515769	0.5402126804	9.02044862372857E-018	oxidoreductase activity, acting on single donors with incorporation of molecular oxygen
GO:0018205	17444	23	1265	2	223	6	1	false	0.1182582743	0.5402126804	8.1594975278506E-032	peptidyl-lysine modification
GO:0042455	17444	43	1265	4	962	43	2	false	0.1202584608	0.5452659046	8.28737586222131E-076	ribonucleoside biosynthetic process
GO:0008250	17444	4	1265	1	1014	32	4	false	0.120551942	0.5452659046	2.28366382958519E-011	oligosaccharyltransferase complex
GO:0045727	17444	5	1265	2	653	82	5	false	0.1210456684	0.5452659046	1.02631677402039E-012	positive regulation of translation
GO:0008202	17444	3	1265	1	2221	95	2	false	0.1229630885	0.5483655702	5.48393647247716E-010	steroid metabolic process
GO:0065008	17444	202	1265	8	1718	43	1	false	0.1232025361	0.5483655702	2.37663993958074E-269	regulation of biological quality
GO:0044427	17444	78	1265	6	693	31	2	false	0.1238348212	0.5483655702	2.7109556493637E-105	chromosomal part
GO:0004857	17444	12	1265	1	279	3	2	false	0.1239881043	0.5483655702	2.73693306894842E-021	enzyme inhibitor activity
GO:0016875	17444	61	1265	2	274	3	1	false	0.1255608925	0.5521392232	1.39322656760615E-062	ligase activity, forming carbon-oxygen bonds
GO:0071705	17444	32	1265	3	1586	62	1	false	0.1265136008	0.5521392232	1.403452838657E-067	nitrogen compound transport
GO:0009891	17444	8	1265	2	1469	116	3	false	0.1265437274	0.5521392232	1.89512642695862E-021	positive regulation of biosynthetic process
GO:0022607	17444	140	1265	11	423	24	2	false	0.1277108074	0.5547438197	5.7106910932422E-116	cellular component assembly
GO:0015669	17444	46	1265	4	1004	43	1	false	0.1289156975	0.5574887719	1.30449832666281E-080	gas transport
GO:0031328	17444	8	1265	2	1394	112	4	false	0.1302655167	0.5608333972	2.88507624428071E-021	positive regulation of cellular biosynthetic process
GO:0015980	17444	15	1265	2	3505	150	3	false	0.1328440186	0.5694151107	9.10348127059209E-042	energy derivation by oxidation of organic compounds
GO:0009129	17444	3	1265	1	418	20	1	false	0.1370947776	0.5850579764	8.27457283345331E-008	pyrimidine nucleoside monophosphate metabolic process
GO:0016903	17444	69	1265	8	512	39	1	false	0.137781844	0.5854224203	2.39240574469285E-087	oxidoreductase activity, acting on the aldehyde or oxo group of donors
GO:0015696	17444	19	1265	3	283	20	3	false	0.1407549815	0.5912691452	5.88143317716959E-030	ammonium transport
GO:0005853	17444	2	1265	1	1573	115	2	false	0.1409156423	0.5912691452	8.08814132894235E-007	eukaryotic translation elongation factor 1 complex
GO:0033043	17444	26	1265	2	1801	46	3	false	0.1409809267	0.5912691452	1.0990204007751E-058	regulation of organelle organization
GO:0009124	17444	30	1265	3	517	23	2	false	0.1421497421	0.5936124421	2.46326641344438E-049	nucleoside monophosphate biosynthetic process
GO:0010557	17444	8	1265	2	1092	93	4	false	0.143476681	0.5965932079	2.04597703131762E-020	positive regulation of macromolecule biosynthetic process
GO:0046933	17444	13	1265	2	187	10	3	false	0.1462696939	0.6043094973	2.79039471296229E-020	proton-transporting ATP synthase activity, rotational mechanism
GO:0044106	17444	4	1265	1	1975	77	2	false	0.1471692675	0.6043094973	1.58220589237341E-012	cellular amine metabolic process
GO:0016072	17444	21	1265	2	117	4	1	false	0.147195633	0.6043094973	1.27623581863266E-023	rRNA metabolic process
GO:0010604	17444	19	1265	2	5566	201	3	false	0.1487196243	0.6080008169	8.57296578560543E-055	positive regulation of macromolecule metabolic process
GO:0016779	17444	108	1265	4	3351	64	1	false	0.1497083521	0.6094821195	1.44622544365267E-206	nucleotidyltransferase activity
GO:0045905	17444	5	1265	2	12	2	4	false	0.1515151515	0.6106282164	0.0012626263	positive regulation of translational termination
GO:0046912	17444	15	1265	2	125	6	1	false	0.1519842151	0.6106282164	1.10316734607234E-019	transferase activity, transferring acyl groups, acyl groups converted into alkyl on transfer
GO:0006820	17444	73	1265	6	551	28	1	false	0.1520865049	0.6106282164	5.18761471006889E-093	anion transport
GO:0015988	17444	69	1265	10	115	13	1	false	0.153373152	0.6106282164	3.21911807771173E-033	energy coupled proton transmembrane transport, against electrochemical gradient
GO:0005576	17444	14	1265	2	4039	203	1	false	0.1540527279	0.6106282164	2.89981388618939E-040	extracellular region
GO:0008380	17444	41	1265	3	169	6	1	false	0.1542401758	0.6106282164	3.02173200839278E-040	RNA splicing
GO:0072528	17444	17	1265	2	625	26	5	false	0.154382879	0.6106282164	1.30753542895283E-033	pyrimidine-containing compound biosynthetic process
GO:0009309	17444	4	1265	1	628	26	3	false	0.1559513086	0.6119735987	1.55786459216175E-010	amine biosynthetic process
GO:0018208	17444	27	1265	2	223	6	1	false	0.1559809378	0.6119735987	2.21379442379981E-035	peptidyl-proline modification
GO:0006221	17444	16	1265	2	131	6	3	false	0.1568579236	0.6129428097	7.22428587826098E-021	pyrimidine nucleotide biosynthetic process
GO:0006220	17444	17	1265	2	1064	45	2	false	0.1592688611	0.6198744074	1.40883896942074E-037	pyrimidine nucleotide metabolic process
GO:0044036	17444	5	1265	1	5129	177	2	false	0.1611015317	0.6245091248	3.38738641484467E-017	cell wall macromolecule metabolic process
GO:0071103	17444	74	1265	4	225	7	1	false	0.1630345826	0.6271858464	2.26605595282767E-061	DNA conformation change
GO:0004519	17444	54	1265	3	98	3	1	false	0.1630812119	0.6271858464	6.50951914826403E-029	endonuclease activity
GO:0055086	17444	1076	1265	45	3904	143	3	false	0.1657774694	0.6350451879	0	nucleobase-containing small molecule metabolic process
GO:0009259	17444	960	1265	43	1063	45	2	false	0.1695558931	0.6426395748	3.03033211097787E-146	ribonucleotide metabolic process
GO:0006913	17444	211	1265	7	271	7	2	false	0.1696070486	0.6426395748	1.02910233119527E-061	nucleocytoplasmic transport
GO:0044391	17444	28	1265	4	1305	102	4	false	0.1697413882	0.6426395748	2.36447750652837E-058	ribosomal subunit
GO:0009100	17444	20	1265	2	6470	244	3	false	0.1729568507	0.6522752549	1.51637096554433E-058	glycoprotein metabolic process
GO:0071554	17444	5	1265	1	8116	305	1	false	0.1743383851	0.6532024149	3.41197831396863E-018	cell wall organization or biogenesis
GO:0016757	17444	66	1265	3	3697	81	1	false	0.1749053561	0.6532024149	3.24555973040687E-143	transferase activity, transferring glycosyl groups
GO:0072527	17444	18	1265	2	2079	88	4	false	0.1752166807	0.6532024149	1.30921609166306E-044	pyrimidine-containing compound metabolic process
GO:0004471	17444	3	1265	1	48	3	2	false	0.1795790934	0.6669101447	5.78168362627186E-005	malate dehydrogenase (decarboxylating) (NAD+) activity
GO:0016769	17444	9	1265	1	3697	81	1	false	0.1809397255	0.6687372492	2.84020847719047E-027	transferase activity, transferring nitrogenous groups
GO:0016998	17444	5	1265	1	1194	47	2	false	0.1822020297	0.6687372492	4.98656514756537E-014	cell wall macromolecule catabolic process
GO:0031325	17444	20	1265	2	6718	262	4	false	0.1822533706	0.6687372492	7.13870348422627E-059	positive regulation of cellular metabolic process
GO:0006417	17444	18	1265	3	1059	88	4	false	0.1829807852	0.6687372492	2.63819769635726E-039	regulation of translation
GO:0016717	17444	2	1265	1	42	4	1	false	0.1835075494	0.6687372492	0.0011614402	oxidoreductase activity, acting on paired donors, with oxidation of a pair of donors resulting in the reduction of molecular oxygen to two molecules of water
GO:0008242	17444	13	1265	1	134	2	1	false	0.1852766244	0.6726647595	2.52909248774785E-018	omega peptidase activity
GO:0032984	17444	16	1265	3	133	13	2	false	0.1915611999	0.6923624288	5.58487172133548E-021	macromolecular complex disassembly
GO:1901135	17444	1050	1265	49	7169	296	1	false	0.1924505645	0.6923624288	0	carbohydrate derivative metabolic process
GO:0043241	17444	16	1265	3	122	12	2	false	0.1933065272	0.6923624288	2.42868658610121E-020	protein complex disassembly
GO:0008375	17444	6	1265	1	31	1	2	false	0.1935483871	0.6923624288	1.35817710901137E-006	acetylglucosaminyltransferase activity
GO:0009893	17444	20	1265	2	8905	362	3	false	0.1943258989	0.6925974345	2.52766294289659E-061	positive regulation of metabolic process
GO:0004866	17444	9	1265	1	205	5	4	false	0.2028804566	0.7106660494	6.78142637620179E-016	endopeptidase inhibitor activity
GO:0010951	17444	9	1265	1	205	5	3	false	0.2028804566	0.7106660494	6.78142637620179E-016	negative regulation of endopeptidase activity
GO:0052548	17444	9	1265	1	205	5	2	false	0.2028804566	0.7106660494	6.78142637620179E-016	regulation of endopeptidase activity
GO:0061135	17444	9	1265	1	205	5	3	false	0.2028804566	0.7106660494	6.78142637620179E-016	endopeptidase regulator activity
GO:0004550	17444	11	1265	1	54	1	3	false	0.2037037037	0.7106660494	1.04468261444627E-011	nucleoside diphosphate kinase activity
GO:0007166	17444	34	1265	2	971	24	1	false	0.2037778292	0.7106660494	1.44066479242961E-063	cell surface receptor signaling pathway
GO:0046434	17444	927	1265	40	1498	59	2	false	0.2078654641	0.7223324879	0	organophosphate catabolic process
GO:0009141	17444	941	1265	42	1065	45	1	false	0.2095788798	0.7256948401	1.05684050907576E-165	nucleoside triphosphate metabolic process
GO:0055085	17444	816	1265	36	3323	129	2	false	0.2108406503	0.7274750098	0	transmembrane transport
GO:0004177	17444	15	1265	1	134	2	1	false	0.2120974077	0.7287516177	3.65777839137081E-020	aminopeptidase activity
GO:0006505	17444	10	1265	1	89	2	2	false	0.2132277835	0.7287516177	1.9665612972503E-013	GPI anchor metabolic process
GO:0004470	17444	3	1265	1	14	1	1	false	0.2142857143	0.7287516177	0.0027472527	malic enzyme activity
GO:0016125	17444	3	1265	1	14	1	2	false	0.2142857143	0.7287516177	0.0027472527	sterol metabolic process
GO:0006633	17444	25	1265	2	112	4	3	false	0.2149555131	0.7287516177	1.65579906982635E-025	fatty acid biosynthetic process
GO:0005215	17444	720	1265	31	15859	588	2	false	0.2176985377	0.7295687298	0	transporter activity
GO:0016741	17444	110	1265	4	3697	81	1	false	0.2200140746	0.7295687298	2.81048508840045E-214	transferase activity, transferring one-carbon groups
GO:0042578	17444	293	1265	15	430	19	1	false	0.2208098842	0.7295687298	3.28055926466907E-116	phosphoric ester hydrolase activity
GO:0006040	17444	19	1265	2	1050	49	1	false	0.2210048333	0.7295687298	5.6708084725218E-041	amino sugar metabolic process
GO:0008199	17444	4	1265	1	117	7	1	false	0.2212820715	0.7295687298	1.34885323869782E-007	ferric iron binding
GO:0009174	17444	2	1265	1	26	3	3	false	0.2215384615	0.7295687298	0.0030769231	pyrimidine ribonucleoside monophosphate biosynthetic process
GO:0018193	17444	223	1265	6	3439	63	1	false	0.2218063845	0.7295687298	0	peptidyl-amino acid modification
GO:0006026	17444	6	1265	1	1196	49	4	false	0.2223932735	0.7295687298	2.49115427671021E-016	aminoglycan catabolic process
GO:0042451	17444	37	1265	3	970	43	3	false	0.2227368759	0.7295687298	8.51491888621311E-068	purine nucleoside biosynthetic process
GO:0019843	17444	20	1265	3	326	27	1	false	0.2233706391	0.7295687298	2.39934282310987E-032	rRNA binding
GO:0035335	17444	14	1265	2	171	11	1	false	0.2234444825	0.7295687298	8.23971695929868E-021	peptidyl-tyrosine dephosphorylation
GO:0000387	17444	4	1265	1	34	2	2	false	0.2245989305	0.7308854828	2.15628773503535E-005	spliceosomal snRNP assembly
GO:0046129	17444	37	1265	3	962	43	3	false	0.2264014425	0.7342953453	1.16359279123802E-067	purine ribonucleoside biosynthetic process
GO:0006497	17444	14	1265	1	3439	63	2	false	0.2284418752	0.738451643	2.76608105547445E-039	protein lipidation
GO:0048037	17444	191	1265	8	11940	365	1	false	0.2303960552	0.7403937629	0	cofactor binding
GO:0043492	17444	183	1265	6	233	6	1	false	0.2305645531	0.7403937629	3.80197111094817E-052	ATPase activity, coupled to movement of substances
GO:1901605	17444	54	1265	5	156	10	1	false	0.2337063474	0.7480140659	2.97071389485369E-043	alpha-amino acid metabolic process
GO:0004725	17444	14	1265	2	180	12	2	false	0.2364450687	0.7536032161	3.90712713647524E-021	protein tyrosine phosphatase activity
GO:0016780	17444	14	1265	1	3351	64	1	false	0.2370016281	0.7536032161	3.97901855615714E-039	phosphotransferase activity, for other substituted phosphate groups
GO:0006364	17444	21	1265	2	88	4	3	false	0.2398933912	0.7603135819	1.00459180232794E-020	rRNA processing
GO:0072593	17444	7	1265	1	6709	261	1	false	0.242616923	0.7662735827	8.26391474269009E-024	reactive oxygen species metabolic process
GO:0006006	17444	44	1265	4	62	4	1	false	0.2433489589	0.7662735827	5.40809103722137E-016	glucose metabolic process
GO:0015711	17444	43	1265	3	595	24	2	false	0.2471011724	0.7755788412	1.4200429659644E-066	organic anion transport
GO:0009152	17444	39	1265	3	962	43	3	false	0.2508548877	0.7848289574	2.01760210204144E-070	purine ribonucleotide biosynthetic process
GO:0005885	17444	8	1265	1	980	35	3	false	0.2532351124	0.7876136437	4.8769927156553E-020	Arp2/3 protein complex
GO:0006164	17444	41	1265	3	1052	45	3	false	0.2539361278	0.7876136437	9.22001866420206E-075	purine nucleotide biosynthetic process
GO:0061134	17444	9	1265	1	815	26	4	false	0.254173365	0.7876136437	2.39108576646126E-021	peptidase regulator activity
GO:0030976	17444	11	1265	1	8221	220	7	false	0.258116207	0.7972922839	3.46650104462866E-036	thiamine pyrophosphate binding
GO:0003796	17444	6	1265	1	64	3	1	false	0.2594086022	0.7987486389	1.33378916911977E-008	lysozyme activity
GO:0048870	17444	30	1265	1	213	2	3	false	0.2624235982	0.8049714863	3.18604582295659E-037	cell motility
GO:0006506	17444	10	1265	1	38	1	4	false	0.2631578947	0.8049714863	2.1153556040961E-009	GPI anchor biosynthetic process
GO:0016742	17444	8	1265	1	110	4	1	false	0.263911515	0.8049714863	2.44077686866055E-012	hydroxymethyl-, formyl- and related transferase activity
GO:0006508	17444	587	1265	25	4773	178	1	false	0.2663641541	0.8062163032	0	proteolysis
GO:0016702	17444	8	1265	2	15	2	2	false	0.2666666667	0.8062163032	0.0001554002	oxidoreductase activity, acting on single donors with incorporation of molecular oxygen, incorporation of two atoms of oxygen
GO:0052547	17444	9	1265	1	710	24	2	false	0.2674872467	0.8062163032	8.32811786856476E-021	regulation of peptidase activity
GO:0031090	17444	127	1265	7	2911	120	3	false	0.2676339835	0.8062163032	5.71402723410321E-226	organelle membrane
GO:0071704	17444	7169	1265	296	8896	361	1	false	0.2694390329	0.8091487006	0	organic substance metabolic process
GO:0045901	17444	5	1265	2	53	11	3	false	0.2745203742	0.8193030744	3.48470302489642E-007	positive regulation of translational elongation
GO:0006452	17444	5	1265	2	53	11	1	false	0.2745203742	0.8193030744	3.48470302489642E-007	translational frameshifting
GO:0019842	17444	12	1265	1	4650	123	1	false	0.2753592778	0.8193030744	4.75412719568783E-036	vitamin binding
GO:0007076	17444	10	1265	1	36	1	3	false	0.2777777778	0.8193030744	3.934113729311E-009	mitotic chromosome condensation
GO:0006528	17444	5	1265	1	18	1	2	false	0.2777777778	0.8193030744	0.0001167134	asparagine metabolic process
GO:0005759	17444	11	1265	2	95	9	2	false	0.278562627	0.8193030744	1.28067895546959E-014	mitochondrial matrix
GO:0000796	17444	4	1265	1	78	6	3	false	0.2787633419	0.8193030744	7.01053332632254E-007	condensin complex
GO:0009130	17444	3	1265	1	30	3	2	false	0.2795566502	0.8193030744	0.0002463054	pyrimidine nucleoside monophosphate biosynthetic process
GO:0009123	17444	418	1265	20	1065	45	1	false	0.281078026	0.821288046	6.03930610277228E-309	nucleoside monophosphate metabolic process
GO:0019208	17444	10	1265	1	485	16	3	false	0.287281839	0.8369018841	5.53231255444006E-021	phosphatase regulator activity
GO:0019829	17444	119	1265	6	363	14	2	false	0.291408257	0.8449743415	4.15010334080065E-099	cation-transporting ATPase activity
GO:0016776	17444	18	1265	1	3351	64	1	false	0.2938978628	0.8449743415	2.36083127763929E-048	phosphotransferase activity, phosphate group as acceptor
GO:0046983	17444	81	1265	4	4515	153	1	false	0.2942154739	0.8449743415	1.12061566763926E-175	protein dimerization activity
GO:0046049	17444	2	1265	1	13	2	3	false	0.2948717949	0.8449743415	0.0128205128	UMP metabolic process
GO:0006222	17444	2	1265	1	13	2	4	false	0.2948717949	0.8449743415	0.0128205128	UMP biosynthetic process
GO:0008233	17444	545	1265	24	2418	95	1	false	0.2952633876	0.8449743415	0	peptidase activity
GO:0072522	17444	45	1265	3	1535	65	6	false	0.2965880352	0.8462761239	9.67787757850481E-088	purine-containing compound biosynthetic process
GO:0010181	17444	14	1265	1	4464	112	3	false	0.2997106785	0.8508141804	7.13069584822577E-041	FMN binding
GO:0044283	17444	77	1265	5	1412	67	2	false	0.299927301	0.8508141804	3.47787411727773E-129	small molecule biosynthetic process
GO:0005262	17444	39	1265	1	129	1	3	false	0.3023255814	0.8520184019	6.09215666411832E-034	calcium channel activity
GO:0009127	17444	23	1265	2	418	20	2	false	0.3024770783	0.8520184019	2.47257771739022E-038	purine nucleoside monophosphate biosynthetic process
GO:0051346	17444	9	1265	1	2418	95	3	false	0.3032593346	0.8520184019	1.30355655191704E-025	negative regulation of hydrolase activity
GO:0046134	17444	13	1265	2	47	4	3	false	0.3038544558	0.8520184019	7.1084902103915E-012	pyrimidine nucleoside biosynthetic process
GO:0005622	17444	2461	1265	135	2482	135	1	false	0.3074764887	0.8556659305	2.84677720094613E-052	intracellular
GO:0009168	17444	23	1265	2	413	20	3	false	0.3076287157	0.8556659305	3.28590773014576E-038	purine ribonucleoside monophosphate biosynthetic process
GO:0043604	17444	9	1265	1	603	24	2	false	0.3079043716	0.8556659305	3.65559390132763E-020	amide biosynthetic process
GO:1901659	17444	43	1265	4	2308	151	3	false	0.3089383165	0.8556659305	2.15266536373664E-092	glycosyl compound biosynthetic process
GO:1901681	17444	12	1265	1	11940	365	1	false	0.3111505351	0.8556659305	5.73702095791361E-041	sulfur compound binding
GO:0006643	17444	12	1265	1	169	5	1	false	0.3112468298	0.8556659305	1.31609105498252E-018	membrane lipid metabolic process
GO:0030246	17444	121	1265	5	11940	365	1	false	0.3113111402	0.8556659305	7.17161599442688E-293	carbohydrate binding
GO:0006732	17444	55	1265	8	63	8	1	false	0.3143814757	0.8616709179	2.58204799829609E-010	coenzyme metabolic process
GO:0018904	17444	9	1265	1	7171	297	2	false	0.3167589194	0.864089594	7.27321869384038E-030	ether metabolic process
GO:0009451	17444	59	1265	2	4026	78	2	false	0.3175405807	0.864089594	4.36456952562994E-133	RNA modification
GO:0006850	17444	7	1265	2	12	2	2	false	0.3181818182	0.864089594	0.0012626263	mitochondrial pyruvate transport
GO:0051213	17444	15	1265	2	512	39	1	false	0.3188162017	0.864089594	3.69289847124953E-029	dioxygenase activity
GO:0006163	17444	960	1265	42	1067	45	2	false	0.3213637075	0.8682340262	2.91198845842795E-150	purine nucleotide metabolic process
GO:0016788	17444	430	1265	19	2418	95	1	false	0.3223324325	0.8682340262	0	hydrolase activity, acting on ester bonds
GO:0034660	17444	117	1265	4	607	15	1	false	0.3238387874	0.8682340262	1.46318647288255E-128	ncRNA metabolic process
GO:0008287	17444	7	1265	1	2482	135	2	false	0.3242789522	0.8682340262	8.75983323625387E-021	protein serine/threonine phosphatase complex
GO:0016620	17444	51	1265	7	69	8	1	false	0.3253877803	0.8682340262	5.80335413593904E-017	oxidoreductase activity, acting on the aldehyde or oxo group of donors, NAD or NADP as acceptor
GO:0008194	17444	8	1265	1	66	3	1	false	0.3256993007	0.8682340262	1.74107677087898E-010	UDP-glycosyltransferase activity
GO:0043086	17444	12	1265	1	7375	239	3	false	0.3267389449	0.868625665	1.86672892768508E-038	negative regulation of catalytic activity
GO:0016721	17444	5	1265	1	512	39	1	false	0.3281811034	0.8700823258	3.47807316984722E-012	oxidoreductase activity, acting on superoxide radicals as acceptor
GO:0005783	17444	38	1265	4	1309	100	3	false	0.329428874	0.8710171044	3.23826197301777E-074	endoplasmic reticulum
GO:0006261	17444	40	1265	2	69	2	1	false	0.3324808184	0.8735926146	4.21576984151867E-020	DNA-dependent DNA replication
GO:0007165	17444	971	1265	24	1709	39	4	false	0.3328366233	0.8735926146	0	signal transduction
GO:0030414	17444	9	1265	1	548	24	4	false	0.3337521239	0.8735926146	8.69795111193442E-020	peptidase inhibitor activity
GO:1901293	17444	129	1265	6	1634	60	4	false	0.3347572551	0.8735926146	2.7635109976222E-195	nucleoside phosphate biosynthetic process
GO:0010466	17444	9	1265	1	545	24	3	false	0.3352853159	0.8735926146	9.1418094203184E-020	negative regulation of peptidase activity
GO:0032787	17444	52	1265	5	229	17	1	false	0.335789967	0.8735926146	8.3756681733748E-053	monocarboxylic acid metabolic process
GO:0009220	17444	13	1265	2	44	4	3	false	0.3377581012	0.8763696867	1.92620602876833E-011	pyrimidine ribonucleotide biosynthetic process
GO:0008135	17444	62	1265	8	849	91	2	false	0.342567186	0.8864837021	7.89180745344139E-096	translation factor activity, nucleic acid binding
GO:0000793	17444	6	1265	1	90	6	1	false	0.347137821	0.8944509443	1.60612994269023E-009	condensed chromosome
GO:1901607	17444	29	1265	3	69	5	2	false	0.3487040501	0.8944509443	4.21576984151873E-020	alpha-amino acid biosynthetic process
GO:0070085	17444	22	1265	2	109	6	1	false	0.3492034431	0.8944509443	1.64082488693407E-023	glycosylation
GO:0032993	17444	55	1265	5	1510	107	1	false	0.3496006906	0.8944509443	4.92363687392895E-102	protein-DNA complex
GO:0046132	17444	13	1265	2	43	4	3	false	0.3502552467	0.8944509443	2.73396984728408E-011	pyrimidine ribonucleoside biosynthetic process
GO:0071900	17444	43	1265	1	421	4	2	false	0.3511705236	0.8944509443	7.97190317866186E-060	regulation of protein serine/threonine kinase activity
GO:0046939	17444	18	1265	1	4143	99	2	false	0.3535453092	0.8944509443	5.1372800609891E-050	nucleotide phosphorylation
GO:0051169	17444	211	1265	7	432	12	1	false	0.3543127387	0.8944509443	2.63784249709137E-129	nuclear transport
GO:0000159	17444	7	1265	1	2014	122	2	false	0.3547336602	0.8944509443	3.78920014905099E-020	protein phosphatase type 2A complex
GO:0010033	17444	11	1265	1	31	1	1	false	0.3548387097	0.8944509443	1.18102357305335E-008	response to organic substance
GO:0009308	17444	8	1265	1	1211	65	1	false	0.3576794414	0.895355281	8.92133120949226E-021	amine metabolic process
GO:0005740	17444	40	1265	6	64	8	2	false	0.3578137899	0.895355281	3.98964120827887E-018	mitochondrial envelope
GO:0010638	17444	9	1265	1	233	11	4	false	0.3579580723	0.895355281	2.0964869686446E-016	positive regulation of organelle organization
GO:0044092	17444	12	1265	1	15500	573	2	false	0.3637628955	0.9075417879	2.50153335152841E-042	negative regulation of molecular function
GO:0006487	17444	4	1265	1	20	2	1	false	0.3684210526	0.9158247723	0.0002063983	protein N-linked glycosylation
GO:0048878	17444	13	1265	1	121	4	1	false	0.3691775912	0.9158247723	1.01905954376673E-017	chemical homeostasis
GO:0044769	17444	25	1265	2	119	6	1	false	0.3699066141	0.9158247723	3.02558173331564E-026	ATPase activity, coupled to transmembrane movement of ions, rotational mechanism
GO:0008158	17444	3	1265	1	15	2	2	false	0.3714285714	0.916817428	0.0021978022	hedgehog receptor activity
GO:0046034	17444	401	1265	19	962	42	4	false	0.3727737358	0.916817428	6.28510364199379E-283	ATP metabolic process
GO:0006333	17444	25	1265	1	67	1	1	false	0.3731343284	0.916817428	5.97550895927371E-019	chromatin assembly or disassembly
GO:1901137	17444	90	1265	7	2346	154	2	false	0.3778033543	0.9252654745	3.92137243859366E-165	carbohydrate derivative biosynthetic process
GO:0007059	17444	12	1265	1	3171	123	1	false	0.3784744695	0.9252654745	4.73186394270409E-034	chromosome segregation
GO:0006323	17444	25	1265	2	420	22	3	false	0.3822966213	0.9285313943	8.43020019567054E-041	DNA packaging
GO:0016071	17444	53	1265	2	607	15	1	false	0.3825606168	0.9285313943	1.37268921143336E-077	mRNA metabolic process
GO:0008173	17444	15	1265	1	102	3	2	false	0.3826732673	0.9285313943	2.86678426869505E-018	RNA methyltransferase activity
GO:0070603	17444	13	1265	1	1005	37	2	false	0.3877603039	0.9385342679	6.30911683455669E-030	SWI/SNF superfamily-type complex
GO:0006807	17444	2081	1265	87	8896	361	1	false	0.3935168861	0.9471848344	0	nitrogen compound metabolic process
GO:0006183	17444	11	1265	1	567	25	4	false	0.3938076303	0.9471848344	2.26012196222111E-023	GTP biosynthetic process
GO:1901070	17444	11	1265	1	565	25	2	false	0.3949155113	0.9471848344	2.35051805159084E-023	guanosine-containing compound biosynthetic process
GO:0000398	17444	31	1265	2	49	2	2	false	0.3954081633	0.9471848344	8.65481762628826E-014	mRNA splicing, via spliceosome
GO:0009208	17444	11	1265	1	941	42	2	false	0.3965021202	0.9471848344	8.26320727078388E-026	pyrimidine ribonucleoside triphosphate metabolic process
GO:0003678	17444	38	1265	2	60	2	2	false	0.3971751412	0.9471848344	7.0650007590618E-017	DNA helicase activity
GO:0006165	17444	11	1265	1	138	6	3	false	0.3983524721	0.9476698174	1.73835587294797E-016	nucleoside diphosphate phosphorylation
GO:0016705	17444	42	1265	4	512	39	1	false	0.4001233273	0.9495609694	1.28599692599301E-062	oxidoreductase activity, acting on paired donors, with incorporation or reduction of molecular oxygen
GO:0000278	17444	25	1265	1	110	2	1	false	0.4045037531	0.9567793328	2.75125555146778E-025	mitotic cell cycle
GO:0006996	17444	213	1265	9	8163	306	2	false	0.4051316394	0.9567793328	0	organelle organization
GO:0043254	17444	15	1265	2	121	11	3	false	0.4080306609	0.9571814874	1.85187352190214E-019	regulation of protein complex assembly
GO:0070838	17444	39	1265	1	169	2	2	false	0.4093406593	0.9571814874	3.08990523053313E-039	divalent metal ion transport
GO:0004930	17444	5	1265	1	32	3	2	false	0.4102822581	0.9571814874	4.96583505482285E-006	G-protein coupled receptor activity
GO:0007186	17444	22	1265	2	34	2	1	false	0.4117647059	0.9571814874	1.82363934074415E-009	G-protein coupled receptor signaling pathway
GO:0033179	17444	33	1265	3	44	3	2	false	0.4119601329	0.9571814874	1.30389331178165E-010	proton-transporting V-type ATPase, V0 domain
GO:1901657	17444	965	1265	43	7521	322	2	false	0.4128264919	0.9571814874	0	glycosyl compound metabolic process
GO:0042157	17444	14	1265	1	4773	178	1	false	0.4130572134	0.9571814874	2.79007683574295E-041	lipoprotein metabolic process
GO:0007015	17444	20	1265	3	139	16	2	false	0.4131718651	0.9571814874	1.4104421077252E-024	actin filament organization
GO:0015399	17444	197	1265	9	242	10	1	false	0.4151147161	0.9593981443	5.04604506313261E-050	primary active transmembrane transporter activity
GO:0030261	17444	10	1265	1	2384	126	4	false	0.4196123414	0.9674948061	6.23604306283213E-028	chromosome condensation
GO:0004693	17444	51	1265	1	401	4	2	false	0.4209156097	0.9682054095	7.46553119392867E-066	cyclin-dependent protein serine/threonine kinase activity
GO:0009147	17444	12	1265	1	941	42	1	false	0.4237568632	0.9685521626	1.06622029300479E-027	pyrimidine nucleoside triphosphate metabolic process
GO:0071702	17444	584	1265	24	1586	62	1	false	0.4244973798	0.9685521626	0	organic substance transport
GO:0031072	17444	16	1265	1	4515	153	1	false	0.4245061432	0.9685521626	7.20528993689065E-046	heat shock protein binding
GO:0006413	17444	37	1265	2	6709	261	2	false	0.4250480714	0.9685521626	3.94084384533794E-099	translational initiation
GO:0030532	17444	12	1265	2	622	74	2	false	0.4279727642	0.9721919819	1.58935786575959E-025	small nuclear ribonucleoprotein complex
GO:0005743	17444	29	1265	6	33	6	2	false	0.4288856305	0.9721919819	2.44379276637339E-005	mitochondrial inner membrane
GO:0004869	17444	6	1265	1	204	18	2	false	0.4296429108	0.9721919819	1.07590962365446E-011	cysteine-type endopeptidase inhibitor activity
GO:0009132	17444	13	1265	1	1065	45	1	false	0.4313530209	0.9737969591	2.95575256551473E-030	nucleoside diphosphate metabolic process
GO:0046982	17444	66	1265	4	81	4	1	false	0.4331926864	0.9750661205	1.22789451468628E-016	protein heterodimerization activity
GO:0006007	17444	36	1265	4	44	4	2	false	0.4339194555	0.9750661205	5.64230196734605E-009	glucose catabolic process
GO:0072521	17444	964	1265	42	2080	88	5	false	0.4370219707	0.9796878835	0	purine-containing compound metabolic process
GO:0006664	17444	12	1265	1	1050	49	2	false	0.4381880539	0.9796878835	2.84095330199429E-028	glycolipid metabolic process
GO:0016307	17444	33	1265	1	3126	54	3	false	0.4389968317	0.9796878835	4.76058169867156E-079	phosphatidylinositol phosphate kinase activity
GO:0015085	17444	39	1265	1	155	2	3	false	0.4411395057	0.9807594498	1.44519034529073E-037	calcium ion transmembrane transporter activity
GO:0045261	17444	9	1265	1	2046	129	3	false	0.4441819389	0.9807594498	5.87847286342272E-025	proton-transporting ATP synthase complex, catalytic core F(1)
GO:1901658	17444	924	1265	40	1280	54	3	false	0.444342152	0.9807594498	0	glycosyl compound catabolic process
GO:0004591	17444	8	1265	1	18	1	1	false	0.4444444444	0.9807594498	0.000022853	oxoglutarate dehydrogenase (succinyl-transferring) activity
GO:0009072	17444	14	1265	1	2042	84	3	false	0.4456765694	0.9807594498	4.15934343480286E-036	aromatic amino acid family metabolic process
GO:1901615	17444	14	1265	1	7169	296	1	false	0.4461515214	0.9807594498	9.3218996911095E-044	organic hydroxy compound metabolic process
GO:0045259	17444	9	1265	1	2079	132	2	false	0.4465328225	0.9807594498	5.08865666175306E-025	proton-transporting ATP synthase complex
GO:0045454	17444	102	1265	3	1622	39	2	false	0.4490059831	0.9819596692	9.26052053917811E-165	cell redox homeostasis
GO:0015985	17444	13	1265	2	115	13	1	false	0.4490976904	0.9819596692	2.04675441161471E-017	energy coupled proton transport, down electrochemical gradient
GO:0015629	17444	51	1265	2	376	11	1	false	0.453398807	0.9891413434	2.50893328604671E-064	actin cytoskeleton
GO:0004066	17444	5	1265	1	11	1	1	false	0.4545454545	0.9894244458	0.0021645022	asparagine synthase (glutamine-hydrolyzing) activity
GO:0004190	17444	60	1265	2	205	5	2	false	0.4575421824	0.9927385077	2.46344399689309E-053	aspartic-type endopeptidase activity
GO:0009066	17444	6	1265	1	54	5	1	false	0.4585617121	0.9927385077	3.87189224988493E-008	aspartate family amino acid metabolic process
GO:0015081	17444	15	1265	1	256	10	3	false	0.459377046	0.9927385077	1.4944807248719E-024	sodium ion transmembrane transporter activity
GO:0043233	17444	55	1265	3	686	31	2	false	0.4601490925	0.9927385077	1.18009438578828E-082	organelle lumen
GO:0070013	17444	55	1265	3	684	31	2	false	0.462153813	0.994857655	1.39495925546678E-082	intracellular organelle lumen
GO:0003868	17444	2	1265	1	8	2	1	false	0.4642857143	0.9972406181	0.0357142857	4-hydroxyphenylpyruvate dioxygenase activity
GO:0009166	17444	926	1265	40	1063	45	2	false	0.4666113039	1	1.1101699417584E-176	nucleotide catabolic process
GO:0019888	17444	9	1265	1	181	12	3	false	0.4684631416	1	2.13019610052051E-015	protein phosphatase regulator activity
GO:0043623	17444	85	1265	8	116	10	2	false	0.4691623657	1	6.82695273237691E-029	cellular protein complex assembly
GO:0007264	17444	464	1265	11	586	13	1	false	0.4702454152	1	1.60004520288672E-129	small GTPase mediated signal transduction
GO:0009165	17444	129	1265	6	1063	45	2	false	0.4707911187	1	6.19115515906276E-170	nucleotide biosynthetic process
GO:0006415	17444	12	1265	2	643	83	2	false	0.4722990345	1	1.06328846685236E-025	translational termination
GO:0006575	17444	24	1265	2	156	10	1	false	0.4744000837	1	9.28670518801258E-029	cellular modified amino acid metabolic process
GO:0051287	17444	24	1265	1	4653	123	2	false	0.4751179461	1	6.20750026289983E-065	NAD binding
GO:0070271	17444	106	1265	9	190	15	1	false	0.4753326632	1	3.92450662777329E-056	protein complex biogenesis
GO:0005451	17444	11	1265	1	23	1	2	false	0.4782608696	1	7.39602301050679E-007	monovalent cation:hydrogen antiporter activity
GO:0015491	17444	11	1265	1	23	1	1	false	0.4782608696	1	7.39602301050679E-007	cation:cation antiporter activity
GO:0015698	17444	30	1265	3	73	6	1	false	0.479189869	1	3.58499046430517E-021	inorganic anion transport
GO:0000070	17444	12	1265	1	25	1	2	false	0.48	1	1.92296598273176E-007	mitotic sister chromatid segregation
GO:0015935	17444	4	1265	1	28	4	1	false	0.481025641	1	0.00004884	small ribosomal subunit
GO:0002161	17444	13	1265	1	27	1	2	false	0.4814814815	1	4.9854673626379E-008	aminoacyl-tRNA editing activity
GO:0006450	17444	13	1265	1	207	10	2	false	0.4850324694	1	7.14019522174909E-021	regulation of translational fidelity
GO:0044248	17444	1194	1265	47	6720	261	2	false	0.4851655031	1	0	cellular catabolic process
GO:0090305	17444	99	1265	3	846	22	1	false	0.4857737174	1	5.66631321421818E-132	nucleic acid phosphodiester bond hydrolysis
GO:0004784	17444	5	1265	1	34	4	2	false	0.4878601001	1	3.59381289172559E-006	superoxide dismutase activity
GO:0000819	17444	12	1265	1	171	9	4	false	0.488951788	1	1.13735257940378E-018	sister chromatid segregation
GO:0035725	17444	15	1265	1	508	22	2	false	0.4901480933	1	4.16079169811146E-029	sodium ion transmembrane transport
GO:0043603	17444	17	1265	1	1973	77	1	false	0.4931627924	1	3.66376854944702E-042	cellular amide metabolic process
GO:0006200	17444	396	1265	18	929	41	5	false	0.4941035108	1	2.1072271243973E-274	ATP catabolic process
GO:0009056	17444	1246	1265	51	8896	361	1	false	0.4970449518	1	0	catabolic process
GO:0005996	17444	63	1265	4	109	6	1	false	0.4976662373	1	7.5558209243404E-032	monosaccharide metabolic process
GO:0016763	17444	33	1265	2	66	3	1	false	0.5	1	1.38515120572186E-019	transferase activity, transferring pentosyl groups
GO:0006529	17444	5	1265	1	10	1	3	false	0.5	1	0.003968254	asparagine biosynthetic process
GO:0017176	17444	3	1265	1	6	1	1	false	0.5	1	0.05	phosphatidylinositol N-acetylglucosaminyltransferase activity
GO:0006563	17444	7	1265	1	14	1	1	false	0.5	1	0.0002913753	L-serine metabolic process
GO:0051493	17444	17	1265	2	75	7	2	false	0.5018438613	1	3.36998818645875E-017	regulation of cytoskeleton organization
GO:0009125	17444	396	1265	18	948	42	2	false	0.5024190326	1	6.36769734305878E-279	nucleoside monophosphate catabolic process
GO:0051537	17444	22	1265	2	57	4	1	false	0.5029239766	1	2.86586446153499E-016	2 iron, 2 sulfur cluster binding
GO:0042221	17444	31	1265	1	1133	25	1	false	0.5039685954	1	2.59272663862162E-061	response to chemical
GO:0006066	17444	14	1265	1	1330	65	2	false	0.505909105	1	1.72306363136161E-033	alcohol metabolic process
GO:0030118	17444	41	1265	1	81	1	1	false	0.5061728395	1	4.70826882652754E-024	clathrin coat
GO:0016798	17444	69	1265	3	2418	95	1	false	0.5149552612	1	1.58570158581915E-135	hydrolase activity, acting on glycosyl bonds
GO:0009067	17444	6	1265	1	29	3	2	false	0.5153256705	1	2.10517451896763E-006	aspartate family amino acid biosynthetic process
GO:0009101	17444	20	1265	2	1134	96	3	false	0.515939313	1	2.3283572766442E-043	glycoprotein biosynthetic process
GO:0042398	17444	23	1265	2	45	3	2	false	0.5170542636	1	2.42912106285855E-013	cellular modified amino acid biosynthetic process
GO:0042623	17444	233	1265	6	339	8	1	false	0.5189559215	1	7.4022644807817E-091	ATPase activity, coupled
GO:1901136	17444	931	1265	41	1352	59	2	false	0.5212738955	1	0	carbohydrate derivative catabolic process
GO:0045333	17444	11	1265	2	15	2	1	false	0.5238095238	1	0.0007326007	cellular respiration
GO:0034641	17444	1973	1265	77	6735	263	2	false	0.5265314756	1	0	cellular nitrogen compound metabolic process
GO:0044428	17444	100	1265	4	1013	38	2	false	0.5272990362	1	4.02103786816056E-141	nuclear part
GO:0005667	17444	28	1265	2	2124	132	2	false	0.5277870797	1	2.52022844988825E-064	transcription factor complex
GO:0044723	17444	109	1265	6	2368	126	2	false	0.5282868475	1	2.8073473818137E-191	single-organism carbohydrate metabolic process
GO:0030042	17444	4	1265	1	19	3	2	false	0.5304437564	1	0.0002579979	actin filament depolymerization
GO:1901575	17444	1239	1265	51	7175	296	2	false	0.5321919612	1	0	organic substance catabolic process
GO:0004197	17444	32	1265	2	368	20	2	false	0.534947442	1	8.23853886330065E-047	cysteine-type endopeptidase activity
GO:0022804	17444	242	1265	10	645	26	1	false	0.5355217817	1	1.39408659025919E-184	active transmembrane transporter activity
GO:0022613	17444	60	1265	5	190	15	1	false	0.5421096007	1	5.55876317256633E-051	ribonucleoprotein complex biogenesis
GO:0097472	17444	51	1265	1	2965	45	3	false	0.5446404779	1	2.01933701176404E-111	cyclin-dependent protein kinase activity
GO:0004386	17444	60	1265	2	1039	31	1	false	0.5446881097	1	4.76026175184548E-099	helicase activity
GO:0006397	17444	49	1265	2	173	6	2	false	0.5456529348	1	2.48095026229772E-044	mRNA processing
GO:0008235	17444	61	1265	1	186	2	2	false	0.5495495495	1	1.24625114179292E-050	metalloexopeptidase activity
GO:0008104	17444	527	1265	18	572	19	1	false	0.550340805	1	5.84711977282456E-068	protein localization
GO:0006725	17444	1967	1265	76	6709	261	1	false	0.5529252077	1	0	cellular aromatic compound metabolic process
GO:0005244	17444	80	1265	1	241	2	3	false	0.5546334716	1	5.54145857453412E-066	voltage-gated ion channel activity
GO:0016667	17444	51	1265	4	512	39	1	false	0.5596757961	1	1.37023012927183E-071	oxidoreductase activity, acting on a sulfur group of donors
GO:0031974	17444	58	1265	3	4039	203	1	false	0.5644380436	1	2.43151436255366E-131	membrane-enclosed lumen
GO:0030131	17444	25	1265	1	44	1	2	false	0.5681818182	1	7.09808102783346E-013	clathrin adaptor complex
GO:0000079	17444	40	1265	1	70	1	3	false	0.5714285714	1	1.806758503508E-020	regulation of cyclin-dependent protein serine/threonine kinase activity
GO:0006644	17444	113	1265	3	4462	117	3	false	0.5741418936	1	3.73985146599847E-228	phospholipid metabolic process
GO:0000786	17444	48	1265	4	78	6	4	false	0.5773097574	1	2.90775772922735E-022	nucleosome
GO:0004721	17444	180	1265	12	216	14	1	false	0.5778859633	1	7.4579600885534E-042	phosphoprotein phosphatase activity
GO:0006661	17444	32	1265	1	91	2	2	false	0.5821733822	1	2.69909495695347E-025	phosphatidylinositol biosynthetic process
GO:0001510	17444	26	1265	1	74	2	2	false	0.5823768974	1	1.51348232764578E-020	RNA methylation
GO:0030286	17444	66	1265	1	413	5	2	false	0.5832448484	1	2.94084945029766E-078	dynein complex
GO:0051252	17444	260	1265	5	942	18	3	false	0.5833955577	1	3.27085088091926E-240	regulation of RNA metabolic process
GO:0044262	17444	50	1265	2	6806	264	2	false	0.5834893584	1	8.25725569800083E-128	cellular carbohydrate metabolic process
GO:0033202	17444	14	1265	1	2014	122	2	false	0.5842884208	1	5.049435801371E-036	DNA helicase complex
GO:0046483	17444	1956	1265	75	6709	261	1	false	0.5843019953	1	0	heterocycle metabolic process
GO:0016868	17444	35	1265	4	48	5	1	false	0.5871107	1	5.18327411174373E-012	intramolecular transferase activity, phosphotransferases
GO:0001522	17444	21	1265	1	59	2	1	false	0.5891291642	1	1.926818388835E-016	pseudouridine synthesis
GO:0044454	17444	15	1265	1	163	9	3	false	0.5901968498	1	1.66774926882107E-021	nuclear chromosome part
GO:0015298	17444	23	1265	1	379	14	2	false	0.5903205024	1	2.50967668484898E-037	solute:cation antiporter activity
GO:0051082	17444	58	1265	2	4515	153	1	false	0.5908315185	1	3.63665381631174E-134	unfolded protein binding
GO:0008152	17444	8896	1265	361	10514	428	1	false	0.593802706	1	0	metabolic process
GO:0016226	17444	11	1265	1	1460	116	2	false	0.5990489261	1	6.45169865829162E-028	iron-sulfur cluster assembly
GO:0004619	17444	31	1265	4	35	4	1	false	0.6009358289	1	1.90985485103131E-005	phosphoglycerate mutase activity
GO:0016615	17444	14	1265	1	54	3	1	false	0.6016771488	1	3.08131003693741E-013	malate dehydrogenase activity
GO:0022890	17444	256	1265	10	363	14	1	false	0.6020891382	1	5.56825150801856E-095	inorganic cation transmembrane transporter activity
GO:0016863	17444	4	1265	1	45	9	1	false	0.6046511628	1	6.7116346186114E-006	intramolecular oxidoreductase activity, transposing C=C bonds
GO:0051261	17444	4	1265	1	16	3	1	false	0.6071428571	1	0.0005494505	protein depolymerization
GO:0031163	17444	11	1265	1	140	11	1	false	0.6076045353	1	1.47501193083847E-016	metallo-sulfur cluster assembly
GO:0000785	17444	61	1265	5	78	6	1	false	0.6099275771	1	1.59427250158581E-017	chromatin
GO:0019637	17444	1197	1265	48	7241	299	2	false	0.6146683701	1	0	organophosphate metabolic process
GO:0019205	17444	54	1265	1	3100	54	1	false	0.6160389168	1	1.07504296559075E-117	nucleobase-containing compound kinase activity
GO:0006631	17444	43	1265	2	178	8	2	false	0.616693131	1	2.60693001870277E-042	fatty acid metabolic process
GO:0022843	17444	80	1265	1	129	1	2	false	0.6201550388	1	8.75150583716639E-037	voltage-gated cation channel activity
GO:0019003	17444	38	1265	1	4429	111	3	false	0.6203860589	1	1.6905735714743E-094	GDP binding
GO:0046394	17444	69	1265	5	229	17	2	false	0.6223275595	1	2.39170945777301E-060	carboxylic acid biosynthetic process
GO:0008565	17444	29	1265	1	1011	33	2	false	0.6232584618	1	9.65656621814892E-057	protein transporter activity
GO:0006027	17444	5	1265	1	8	1	2	false	0.625	1	0.0178571429	glycosaminoglycan catabolic process
GO:0031334	17444	9	1265	1	110	11	3	false	0.6272005626	1	2.15362664881811E-013	positive regulation of protein complex assembly
GO:0051301	17444	25	1265	1	3171	123	1	false	0.6294889247	1	5.03423308005729E-063	cell division
GO:0034622	17444	111	1265	10	116	10	1	false	0.6318423811	1	6.23482257141484E-009	cellular macromolecular complex assembly
GO:0034470	17444	57	1265	2	229	8	2	false	0.6343272273	1	2.56445646345838E-055	ncRNA processing
GO:0005509	17444	780	1265	13	2634	46	1	false	0.6353347094	1	0	calcium ion binding
GO:0046467	17444	12	1265	1	1388	112	3	false	0.6371631715	1	9.82588169723928E-030	membrane lipid biosynthetic process
GO:0005543	17444	173	1265	4	4465	112	2	false	0.637609156	1	4.115036E-317	phospholipid binding
GO:0016866	17444	48	1265	5	113	12	1	false	0.6390027007	1	4.58882982424223E-033	intramolecular transferase activity
GO:0000228	17444	18	1265	1	172	9	3	false	0.6394875197	1	9.26745670816985E-025	nuclear chromosome
GO:0046039	17444	539	1265	23	958	42	3	false	0.6422044162	1	2.95996569246925E-284	GTP metabolic process
GO:0047800	17444	3	1265	1	8	2	1	false	0.6428571429	1	0.0178571429	cysteamine dioxygenase activity
GO:0046914	17444	1416	1265	24	2634	46	1	false	0.6440166183	1	0	transition metal ion binding
GO:0009247	17444	12	1265	1	90	7	3	false	0.646396825	1	3.65099987675151E-015	glycolipid biosynthetic process
GO:0022618	17444	11	1265	1	160	14	3	false	0.6471792217	1	3.22479141685193E-017	ribonucleoprotein complex assembly
GO:1901068	17444	539	1265	23	956	42	1	false	0.6481111563	1	1.54943663236117E-283	guanosine-containing compound metabolic process
GO:0018106	17444	144	1265	2	2910	44	2	false	0.6494009664	1	3.20790759790215E-248	peptidyl-histidine phosphorylation
GO:0005789	17444	25	1265	1	937	38	4	false	0.6496369487	1	1.09001456871095E-049	endoplasmic reticulum membrane
GO:0004673	17444	144	1265	2	2906	44	3	false	0.6501621037	1	3.93035482404743E-248	protein histidine kinase activity
GO:0006814	17444	15	1265	1	315	21	2	false	0.6533665733	1	6.15006784758935E-026	sodium ion transport
GO:0009060	17444	9	1265	2	11	2	1	false	0.6545454545	1	0.0181818182	aerobic respiration
GO:0043039	17444	61	1265	2	101	3	2	false	0.6552055206	1	4.39364257609384E-029	tRNA aminoacylation
GO:0006259	17444	225	1265	7	5157	177	2	false	0.6605035474	1	0	DNA metabolic process
GO:0051495	17444	9	1265	1	66	7	3	false	0.6605169223	1	2.70167085136395E-011	positive regulation of cytoskeleton organization
GO:0003950	17444	27	1265	2	33	2	1	false	0.6647727273	1	9.02879100876871E-007	NAD+ ADP-ribosyltransferase activity
GO:0005093	17444	2	1265	1	3	1	1	false	0.6666666667	1	0.3333333333	Rab GDP-dissociation inhibitor activity
GO:0051234	17444	1590	1265	62	10514	428	2	false	0.6672366083	1	0	establishment of localization
GO:0072330	17444	25	1265	2	96	8	2	false	0.6690342618	1	1.33026576076311E-023	monocarboxylic acid biosynthetic process
GO:0008092	17444	198	1265	6	4515	153	1	false	0.6700372672	1	0	cytoskeletal protein binding
GO:0034728	17444	15	1265	1	174	12	3	false	0.6735044114	1	5.99699885075309E-022	nucleosome organization
GO:0000280	17444	25	1265	1	37	1	2	false	0.6756756757	1	5.39816021069697E-010	nuclear division
GO:0016462	17444	1056	1265	34	1068	34	1	false	0.6768655942	1	2.31428694771839E-028	pyrophosphatase activity
GO:0016053	17444	69	1265	5	1497	122	4	false	0.6774556834	1	6.82693439929436E-121	organic acid biosynthetic process
GO:0004871	17444	266	1265	6	971	24	2	false	0.681007075	1	8.79298633462388E-247	signal transducer activity
GO:0030203	17444	7	1265	1	23	3	1	false	0.6837944664	1	0.000004079	glycosaminoglycan metabolic process
GO:1901363	17444	6053	1265	181	11940	365	1	false	0.6852953601	1	0	heterocyclic compound binding
GO:0097159	17444	6053	1265	181	11940	365	1	false	0.6852953601	1	0	organic cyclic compound binding
GO:0000287	17444	65	1265	1	2634	46	1	false	0.6863433003	1	8.35776439295461E-132	magnesium ion binding
GO:0046474	17444	36	1265	1	113	3	3	false	0.6875747429	1	2.42055023841754E-030	glycerophospholipid biosynthetic process
GO:0004012	17444	32	1265	1	183	6	3	false	0.68994425	1	1.87443173267871E-036	phospholipid-translocating ATPase activity
GO:0071826	17444	11	1265	1	133	13	1	false	0.6923776314	1	2.65035923010906E-016	ribonucleoprotein complex subunit organization
GO:0016747	17444	84	1265	4	125	6	1	false	0.6938147204	1	5.88893877638445E-034	transferase activity, transferring acyl groups other than amino-acyl groups
GO:0051674	17444	30	1265	1	1638	63	1	false	0.6949794161	1	1.28906985276206E-064	localization of cell
GO:0036442	17444	21	1265	1	119	6	1	false	0.6966612177	1	8.63972204238888E-024	hydrogen-exporting ATPase activity
GO:0016616	17444	48	1265	3	54	3	1	false	0.697306886	1	3.87189224988496E-008	oxidoreductase activity, acting on the CH-OH group of donors, NAD or NADP as acceptor
GO:0005319	17444	38	1265	1	535	16	2	false	0.6976980741	1	4.22249434684556E-059	lipid transporter activity
GO:0000790	17444	13	1265	1	63	5	2	false	0.6985622251	1	9.55252681574577E-014	nuclear chromatin
GO:0015078	17444	93	1265	6	228	16	2	false	0.7016235665	1	2.11279429720625E-066	hydrogen ion transmembrane transporter activity
GO:1901069	17444	528	1265	22	935	41	2	false	0.7041378252	1	3.3627651656028E-277	guanosine-containing compound catabolic process
GO:0006184	17444	528	1265	22	935	41	4	false	0.7041378252	1	3.3627651656028E-277	GTP catabolic process
GO:0022836	17444	110	1265	1	241	2	1	false	0.7055670816	1	1.37244942140211E-071	gated channel activity
GO:0097035	17444	32	1265	1	229	8	2	false	0.7060921776	1	7.80651699184412E-040	regulation of membrane lipid distribution
GO:0031497	17444	15	1265	1	160	12	3	false	0.7066044001	1	2.23217041621991E-021	chromatin assembly
GO:0016817	17444	1097	1265	41	2418	95	1	false	0.706833192	1	0	hydrolase activity, acting on acid anhydrides
GO:0071822	17444	122	1265	12	133	13	1	false	0.7075314477	1	2.65035923010909E-016	protein complex subunit organization
GO:0022832	17444	80	1265	1	113	1	2	false	0.7079646018	1	2.78532783737246E-029	voltage-gated channel activity
GO:0051179	17444	1638	1265	63	10514	428	1	false	0.7118729552	1	0	localization
GO:0032392	17444	38	1265	2	74	4	1	false	0.7130040517	1	5.88173099998296E-022	DNA geometric change
GO:0040011	17444	30	1265	1	10514	428	1	false	0.7130767172	1	6.14618976951767E-089	locomotion
GO:0009253	17444	5	1265	1	7	1	2	false	0.7142857143	1	0.0476190476	peptidoglycan catabolic process
GO:0065003	17444	116	1265	10	157	14	2	false	0.7144884763	1	9.67708707445999E-039	macromolecular complex assembly
GO:0052689	17444	27	1265	1	430	19	1	false	0.7162281111	1	1.97403765286546E-043	carboxylic ester hydrolase activity
GO:0044267	17444	4392	1265	156	5510	199	2	false	0.7162450773	1	0	cellular protein metabolic process
GO:0042158	17444	14	1265	1	1074	92	2	false	0.7168458718	1	3.49382647908059E-032	lipoprotein biosynthetic process
GO:0046834	17444	71	1265	1	3150	55	2	false	0.7177230263	1	7.84890599653188E-147	lipid phosphorylation
GO:0045184	17444	509	1265	18	1608	62	2	false	0.7193850216	1	0	establishment of protein localization
GO:0019236	17444	8	1265	1	11	1	1	false	0.7272727273	1	0.0060606061	response to pheromone
GO:0044765	17444	1004	1265	43	4185	192	2	false	0.7282606481	1	0	single-organism transport
GO:0042175	17444	25	1265	1	4006	203	4	false	0.7285804342	1	1.43041436133762E-065	nuclear outer membrane-endoplasmic reticulum membrane network
GO:0015385	17444	11	1265	1	15	1	2	false	0.7333333333	1	0.0007326007	sodium:hydrogen antiporter activity
GO:0010876	17444	38	1265	1	572	19	1	false	0.7349616753	1	3.04292103461071E-060	lipid localization
GO:0019941	17444	187	1265	3	207	3	2	false	0.7360966687	1	3.00945252987414E-028	modification-dependent protein catabolic process
GO:0016482	17444	271	1265	7	432	12	1	false	0.7373110106	1	3.20763873260191E-123	cytoplasmic transport
GO:0004365	17444	31	1265	4	51	7	1	false	0.7385731906	1	1.28973752862334E-014	glyceraldehyde-3-phosphate dehydrogenase (NAD+) (phosphorylating) activity
GO:0032271	17444	15	1265	2	52	8	2	false	0.7434813105	1	2.23145478889551E-013	regulation of protein polymerization
GO:1901360	17444	1973	1265	77	7169	296	1	false	0.7435632646	1	0	organic cyclic compound metabolic process
GO:0022857	17444	645	1265	26	878	37	2	false	0.743823304	1	7.72202644568869E-220	transmembrane transporter activity
GO:0004807	17444	35	1265	5	37	5	1	false	0.7447447447	1	0.0015015015	triose-phosphate isomerase activity
GO:0003777	17444	203	1265	2	235	2	1	false	0.745699218	1	3.21056594647588E-040	microtubule motor activity
GO:0000976	17444	168	1265	3	185	3	2	false	0.7476411551	1	2.17947983506754E-024	transcription regulatory region sequence-specific DNA binding
GO:0047750	17444	3	1265	1	4	1	1	false	0.75	1	0.25	cholestenol delta-isomerase activity
GO:0034220	17444	508	1265	22	843	39	2	false	0.7504176988	1	3.53099855590373E-245	ion transmembrane transport
GO:0006030	17444	16	1265	2	24	3	2	false	0.7509881423	1	1.35967291708306E-006	chitin metabolic process
GO:0051726	17444	56	1265	1	1655	40	2	false	0.7518398501	1	1.01833900501253E-105	regulation of cell cycle
GO:0009187	17444	62	1265	2	1063	45	1	false	0.7531055854	1	4.37278511162108E-102	cyclic nucleotide metabolic process
GO:0015748	17444	32	1265	1	1439	61	2	false	0.7537918082	1	3.25855463948206E-066	organophosphate ester transport
GO:0003700	17444	168	1265	3	260	5	3	false	0.7606164723	1	8.20333403067616E-073	sequence-specific DNA binding transcription factor activity
GO:0022402	17444	36	1265	1	3171	123	2	false	0.7612379591	1	4.11223485755077E-085	cell cycle process
GO:0070001	17444	60	1265	2	527	23	1	false	0.7612631067	1	1.34398594442267E-080	aspartic-type peptidase activity
GO:0043414	17444	41	1265	1	5184	178	3	false	0.7626417854	1	1.95902549626747E-103	macromolecule methylation
GO:0030041	17444	15	1265	2	56	9	2	false	0.7645756759	1	6.1526158205082E-014	actin filament polymerization
GO:0006334	17444	15	1265	1	105	9	4	false	0.7649779363	1	1.79659562512685E-018	nucleosome assembly
GO:0016775	17444	144	1265	2	3351	64	1	false	0.7699509554	1	2.97194614234551E-257	phosphotransferase activity, nitrogenous group as acceptor
GO:0008289	17444	209	1265	5	11940	365	1	false	0.7704161257	1	0	lipid binding
GO:0019725	17444	103	1265	3	3172	123	2	false	0.7715695868	1	1.21768297033672E-196	cellular homeostasis
GO:0006195	17444	924	1265	40	962	42	3	false	0.7721838206	1	4.78016498022093E-069	purine nucleotide catabolic process
GO:0005685	17444	6	1265	1	12	2	1	false	0.7727272727	1	0.0010822511	U1 snRNP
GO:0044422	17444	686	1265	31	4039	203	2	false	0.7748784632	1	0	organelle part
GO:0008601	17444	7	1265	1	9	1	2	false	0.7777777778	1	0.0277777778	protein phosphatase type 2A regulator activity
GO:0043022	17444	8	1265	2	9	2	1	false	0.7777777778	1	0.1111111111	ribosome binding
GO:0051721	17444	7	1265	1	9	1	1	false	0.7777777778	1	0.0277777778	protein phosphatase 2A binding
GO:0012505	17444	96	1265	4	2482	135	3	false	0.7781747113	1	8.01185654470073E-176	endomembrane system
GO:0065004	17444	15	1265	1	111	10	2	false	0.7811463945	1	7.3557953442354E-019	protein-DNA complex assembly
GO:0009161	17444	413	1265	20	418	20	1	false	0.7816421615	1	9.63223657930775E-012	ribonucleoside monophosphate metabolic process
GO:0000975	17444	168	1265	3	899	21	2	false	0.7836693337	1	2.58611070020792E-187	regulatory region DNA binding
GO:0005681	17444	12	1265	1	622	74	2	false	0.7844360522	1	1.58935786575959E-025	spliceosomal complex
GO:1901292	17444	926	1265	40	1155	52	4	false	0.7859621075	1	5.40873003917381E-249	nucleoside phosphate catabolic process
GO:0032259	17444	102	1265	3	8896	361	1	false	0.7892718415	1	2.61509308764134E-241	methylation
GO:0009069	17444	14	1265	1	54	5	1	false	0.7919348872	1	3.08131003693741E-013	serine family amino acid metabolic process
GO:0046961	17444	21	1265	1	93	6	3	false	0.7950280962	1	2.70453019301264E-021	proton-transporting ATPase activity, rotational mechanism
GO:0004553	17444	64	1265	3	69	3	1	false	0.7952055579	1	0.000000089	hydrolase activity, hydrolyzing O-glycosyl compounds
GO:1901071	17444	17	1265	2	19	2	1	false	0.7953216374	1	0.0058479532	glucosamine-containing compound metabolic process
GO:0044255	17444	169	1265	5	8132	319	3	false	0.7989300391	1	0	cellular lipid metabolic process
GO:0044237	17444	6709	1265	261	10005	400	2	false	0.7996825918	1	0	cellular metabolic process
GO:0035556	17444	586	1265	13	971	24	1	false	0.8000506947	1	2.41429085555961E-282	intracellular signal transduction
GO:0008652	17444	44	1265	3	275	25	3	false	0.8003056557	1	4.7162608066891E-052	cellular amino acid biosynthetic process
GO:0007155	17444	76	1265	2	3171	123	2	false	0.8024566263	1	3.78422627018022E-155	cell adhesion
GO:0071824	17444	15	1265	1	133	13	1	false	0.8051571831	1	4.11884289448492E-020	protein-DNA complex subunit organization
GO:0016614	17444	54	1265	3	512	39	1	false	0.8052847539	1	2.09505314049511E-074	oxidoreductase activity, acting on CH-OH group of donors
GO:0005871	17444	134	1265	1	240	2	1	false	0.8059623431	1	5.61586999224728E-071	kinesin complex
GO:0032273	17444	9	1265	1	52	8	3	false	0.8073074262	1	2.71807422049571E-010	positive regulation of protein polymerization
GO:0034062	17444	36	1265	1	108	4	1	false	0.8080291542	1	1.71962031934179E-029	RNA polymerase activity
GO:0006448	17444	18	1265	3	53	11	2	false	0.8094478975	1	1.54756680922889E-014	regulation of translational elongation
GO:0009982	17444	13	1265	1	48	5	1	false	0.8104121698	1	5.18327411174376E-012	pseudouridine synthase activity
GO:0006869	17444	38	1265	1	1439	61	3	false	0.8113755949	1	8.43811025198963E-076	lipid transport
GO:0044238	17444	7077	1265	281	8896	361	1	false	0.8141274287	1	0	primary metabolic process
GO:0072509	17444	39	1265	1	256	10	2	false	0.8146058961	1	5.17054459782389E-047	divalent inorganic cation transmembrane transporter activity
GO:0070011	17444	527	1265	23	545	24	1	false	0.8147884281	1	4.72554056251591E-034	peptidase activity, acting on L-amino acid peptides
GO:0016836	17444	64	1265	12	65	12	1	false	0.8153846154	1	0.0153846154	hydro-lyase activity
GO:0009154	17444	924	1265	40	958	42	3	false	0.8167259558	1	2.29654690537929E-063	purine ribonucleotide catabolic process
GO:0000160	17444	216	1265	4	971	24	1	false	0.8176958058	1	1.03263151124268E-222	phosphorelay signal transduction system
GO:0005886	17444	110	1265	4	4006	203	3	false	0.8177067892	1	3.6194420178599E-218	plasma membrane
GO:0050660	17444	62	1265	1	4853	131	3	false	0.8186834148	1	1.36522149181908E-143	flavin adenine dinucleotide binding
GO:0044281	17444	1330	1265	65	2266	118	1	false	0.8197861642	1	0	small molecule metabolic process
GO:0022610	17444	76	1265	2	10514	428	1	false	0.8215300907	1	5.48359234036695E-195	biological adhesion
GO:0001883	17444	4131	1265	100	4139	100	1	false	0.8221566712	1	4.71299365865758E-025	purine nucleoside binding
GO:0030119	17444	28	1265	1	2233	134	4	false	0.8251238542	1	6.15286201657483E-065	AP-type membrane coat adaptor complex
GO:0033036	17444	572	1265	19	1638	63	1	false	0.8268719445	1	0	macromolecule localization
GO:0048285	17444	37	1265	1	213	9	1	false	0.8268999192	1	2.70152479941597E-042	organelle fission
GO:0008033	17444	41	1265	1	117	4	2	false	0.8269455016	1	1.58880503976558E-032	tRNA processing
GO:0015299	17444	23	1265	1	93	6	2	false	0.8279871934	1	2.67701932250479E-022	solute:hydrogen antiporter activity
GO:0042278	17444	956	1265	42	973	43	2	false	0.8292241772	1	6.51927543065301E-037	purine nucleoside metabolic process
GO:0030332	17444	51	1265	1	4515	153	1	false	0.8293569549	1	8.43724537569816E-121	cyclin binding
GO:0042592	17444	121	1265	4	202	8	1	false	0.8294943343	1	1.46539900394798E-058	homeostatic process
GO:0070588	17444	39	1265	1	508	22	2	false	0.8340872431	1	2.69791183724664E-059	calcium ion transmembrane transport
GO:0016859	17444	27	1265	2	113	12	1	false	0.8353921815	1	1.18235270777964E-026	cis-trans isomerase activity
GO:0046130	17444	924	1265	40	956	42	3	false	0.8381022146	1	1.87654900368359E-060	purine ribonucleoside catabolic process
GO:0006152	17444	924	1265	40	956	42	3	false	0.8381022146	1	1.87654900368359E-060	purine nucleoside catabolic process
GO:0043565	17444	185	1265	3	899	21	1	false	0.8405028467	1	1.04756555924153E-197	sequence-specific DNA binding
GO:0044265	17444	230	1265	6	6051	217	3	false	0.8405375872	1	0	cellular macromolecule catabolic process
GO:0005694	17444	90	1265	6	970	87	1	false	0.8409174403	1	1.63481155989288E-129	chromosome
GO:0009148	17444	11	1265	1	25	3	2	false	0.8417391304	1	2.24346031318705E-007	pyrimidine nucleoside triphosphate biosynthetic process
GO:0034204	17444	32	1265	1	38	1	2	false	0.8421052632	1	3.62229464396645E-007	lipid translocation
GO:0005548	17444	32	1265	1	38	1	2	false	0.8421052632	1	3.62229464396645E-007	phospholipid transporter activity
GO:0006541	17444	16	1265	1	19	1	1	false	0.8421052632	1	0.0010319917	glutamine metabolic process
GO:0032550	17444	4131	1265	100	4138	100	2	false	0.8425121223	1	2.43838509414756E-022	purine ribonucleoside binding
GO:0007067	17444	25	1265	1	124	8	4	false	0.8444899725	1	9.61132999904625E-027	mitosis
GO:0055067	17444	11	1265	1	13	1	1	false	0.8461538462	1	0.0128205128	monovalent inorganic cation homeostasis
GO:0032956	17444	15	1265	2	39	7	3	false	0.8462353756	1	3.97759173419779E-011	regulation of actin cytoskeleton organization
GO:0004518	17444	98	1265	3	431	19	2	false	0.846821302	1	9.85058898635673E-100	nuclease activity
GO:0009057	17444	253	1265	7	6510	245	2	false	0.8469920475	1	0	macromolecule catabolic process
GO:0008154	17444	19	1265	3	20	3	1	false	0.85	1	0.05	actin polymerization or depolymerization
GO:0009128	17444	396	1265	18	411	19	2	false	0.8514801166	1	1.04990908224707E-027	purine nucleoside monophosphate catabolic process
GO:0009169	17444	396	1265	18	411	19	3	false	0.8514801166	1	1.04990908224707E-027	purine ribonucleoside monophosphate catabolic process
GO:0006810	17444	1586	1265	62	1590	62	1	false	0.8527825837	1	3.76931814682669E-012	transport
GO:0032555	17444	4131	1265	100	4159	101	2	false	0.8529206023	1	1.55600204131843E-072	purine ribonucleotide binding
GO:0006796	17444	4414	1265	115	4420	115	1	false	0.853622619	1	9.68887475803536E-020	phosphate-containing compound metabolic process
GO:0003674	17444	15500	1265	573	16774	627	1	false	0.8543605857	1	0	molecular_function
GO:0045010	17444	9	1265	1	20	3	2	false	0.8552631579	1	5.95379852345798E-006	actin nucleation
GO:0015036	17444	19	1265	1	51	4	1	false	0.856102441	1	2.06358004579732E-014	disulfide oxidoreductase activity
GO:0006355	17444	260	1265	5	357	8	4	false	0.8564552672	1	4.27971487582543E-090	regulation of transcription, DNA-templated
GO:0016758	17444	31	1265	1	66	3	1	false	0.8569711538	1	1.56091849887213E-019	transferase activity, transferring hexosyl groups
GO:0030838	17444	9	1265	1	15	2	4	false	0.8571428571	1	0.0001998002	positive regulation of actin filament polymerization
GO:0000375	17444	31	1265	2	41	3	1	false	0.857879925	1	8.91981561014266E-010	RNA splicing, via transesterification reactions
GO:0009209	17444	11	1265	1	24	3	3	false	0.8586956522	1	4.00617913069116E-007	pyrimidine ribonucleoside triphosphate biosynthetic process
GO:0046486	17444	91	1265	2	169	5	1	false	0.8605522967	1	3.58636719314349E-050	glycerolipid metabolic process
GO:0044763	17444	3171	1265	123	8695	363	2	false	0.8647667882	1	0	single-organism cellular process
GO:0003995	17444	32	1265	1	51	2	1	false	0.8658823529	1	2.06358004579733E-014	acyl-CoA dehydrogenase activity
GO:0001539	17444	26	1265	1	30	1	1	false	0.8666666667	1	3.64896916621054E-005	ciliary or bacterial-type flagellar motility
GO:0031011	17444	13	1265	1	15	1	4	false	0.8666666667	1	0.0095238095	Ino80 complex
GO:0015297	17444	39	1265	1	45	1	1	false	0.8666666667	1	1.2277380399899E-007	antiporter activity
GO:0032268	17444	183	1265	4	4813	161	3	false	0.8687121081	1	0	regulation of cellular protein metabolic process
GO:0009119	17444	962	1265	43	965	43	1	false	0.8720627664	1	6.69762173480291E-009	ribonucleoside metabolic process
GO:0042254	17444	52	1265	4	60	5	1	false	0.872425072	1	3.90835555785525E-010	ribosome biogenesis
GO:0004372	17444	7	1265	1	8	1	1	false	0.875	1	0.125	glycine hydroxymethyltransferase activity
GO:0044432	17444	25	1265	1	1286	102	3	false	0.8758567819	1	3.6440464782354E-053	endoplasmic reticulum part
GO:0004674	17444	401	1265	4	2906	44	1	false	0.8759765667	1	0	protein serine/threonine kinase activity
GO:0009190	17444	62	1265	2	129	6	2	false	0.8771891595	1	2.30725482186907E-038	cyclic nucleotide biosynthetic process
GO:0015291	17444	45	1265	1	242	10	1	false	0.8776777953	1	5.04604506313275E-050	secondary active transmembrane transporter activity
GO:0044712	17444	999	1265	44	2509	125	2	false	0.8805979287	1	0	single-organism catabolic process
GO:0006461	17444	105	1265	9	134	13	3	false	0.8813829296	1	4.79765551498095E-030	protein complex assembly
GO:0016043	17444	376	1265	20	423	24	1	false	0.8858788198	1	1.34151930558186E-063	cellular component organization
GO:0000166	17444	4628	1265	122	4650	123	2	false	0.8862217791	1	2.44573605642426E-060	nucleotide binding
GO:0015630	17444	309	1265	8	376	11	1	false	0.8868240326	1	5.54148187234441E-076	microtubule cytoskeleton
GO:0035091	17444	168	1265	4	173	4	1	false	0.8883788352	1	8.20871088057413E-010	phosphatidylinositol binding
GO:0006471	17444	13	1265	1	20	2	1	false	0.8894736842	1	1.28998968008256E-005	protein ADP-ribosylation
GO:0003682	17444	337	1265	7	11940	365	1	false	0.8948295847	1	0	chromatin binding
GO:0009064	17444	19	1265	1	54	5	1	false	0.8973498898	1	5.44514247691645E-015	glutamine family amino acid metabolic process
GO:0019903	17444	9	1265	1	10	1	1	false	0.9	1	0.1	protein phosphatase binding
GO:0019900	17444	154	1265	1	352	4	1	false	0.901217765	1	4.00966112196212E-104	kinase binding
GO:0051246	17444	187	1265	4	5188	183	3	false	0.9029582327	1	0	regulation of protein metabolic process
GO:0008064	17444	15	1265	2	19	3	2	false	0.9029927761	1	0.0002579979	regulation of actin polymerization or depolymerization
GO:0006650	17444	91	1265	2	113	3	2	false	0.9036414733	1	6.8109342053913E-024	glycerophospholipid metabolic process
GO:0030990	17444	63	1265	1	960	34	1	false	0.9046204755	1	2.07725698780062E-100	intraciliary transport particle
GO:0071944	17444	121	1265	4	2482	135	1	false	0.9057542299	1	2.68271140208622E-209	cell periphery
GO:2001141	17444	260	1265	5	369	9	4	false	0.9093881899	1	1.20775670039354E-096	regulation of RNA biosynthetic process
GO:0006399	17444	101	1265	3	117	4	1	false	0.9103848885	1	4.9677643873382E-020	tRNA metabolic process
GO:0046488	17444	87	1265	2	91	2	1	false	0.9135531136	1	3.74157677528455E-007	phosphatidylinositol metabolic process
GO:0005929	17444	59	1265	1	717	28	3	false	0.9139613803	1	5.3970856519971E-088	cilium
GO:0015934	17444	24	1265	3	28	4	1	false	0.9143833944	1	0.00004884	large ribosomal subunit
GO:0042454	17444	924	1265	40	962	43	2	false	0.9155438281	1	4.78016498022093E-069	ribonucleoside catabolic process
GO:1902582	17444	99	1265	2	1333	53	2	false	0.9164015426	1	1.70891296305032E-152	single-organism intracellular transport
GO:0009117	17444	1063	1265	45	1065	45	1	false	0.9172402838	1	0.000001765	nucleotide metabolic process
GO:0072511	17444	39	1265	1	419	25	1	false	0.9194705652	1	6.85416593488406E-056	divalent inorganic cation transport
GO:0016627	17444	51	1265	2	512	39	1	false	0.9195738676	1	1.37023012927183E-071	oxidoreductase activity, acting on the CH-CH group of donors
GO:0007017	17444	306	1265	8	3171	123	1	false	0.91982472	1	0	microtubule-based process
GO:0090407	17444	188	1265	8	2395	152	2	false	0.9230848721	1	2.48496912242789E-285	organophosphate biosynthetic process
GO:0016624	17444	18	1265	1	69	8	1	false	0.9238454131	1	5.80335413593912E-017	oxidoreductase activity, acting on the aldehyde or oxo group of donors, disulfide as acceptor
GO:0044441	17444	54	1265	1	691	31	3	false	0.9243270305	1	9.01660073147627E-082	ciliary part
GO:0001932	17444	165	1265	1	2911	44	3	false	0.9247688045	1	1.67894034665961E-274	regulation of protein phosphorylation
GO:0045859	17444	165	1265	1	2910	44	3	false	0.9248381801	1	1.77982350660532E-274	regulation of protein kinase activity
GO:0097014	17444	50	1265	1	54	1	2	false	0.9259259259	1	0.000003162	ciliary cytoplasm
GO:0034762	17444	80	1265	1	2338	74	3	false	0.9270687699	1	8.72811893600607E-151	regulation of transmembrane transport
GO:0006544	17444	13	1265	1	14	1	1	false	0.9285714286	1	0.0714285714	glycine metabolic process
GO:0060089	17444	266	1265	6	15500	573	1	false	0.9316919819	1	0	molecular transducer activity
GO:0004634	17444	31	1265	4	64	12	1	false	0.9321742109	1	5.62717677324501E-019	phosphopyruvate hydratase activity
GO:0032879	17444	83	1265	1	2890	91	2	false	0.9324282854	1	7.20951480127284E-163	regulation of localization
GO:0046854	17444	67	1265	1	91	2	2	false	0.9326007326	1	1.67369947558282E-022	phosphatidylinositol phosphorylation
GO:0007049	17444	110	1265	2	3171	123	1	false	0.9332280459	1	7.94352081143026E-207	cell cycle
GO:0072523	17444	924	1265	40	1004	46	6	false	0.9342082379	1	1.31981260573497E-120	purine-containing compound catabolic process
GO:0019318	17444	62	1265	4	63	4	1	false	0.9365079365	1	0.0158730159	hexose metabolic process
GO:1990234	17444	119	1265	1	239	4	1	false	0.9380329432	1	2.20013325001449E-071	transferase complex
GO:0016070	17444	607	1265	15	5157	177	2	false	0.9390133628	1	0	RNA metabolic process
GO:0051276	17444	87	1265	2	213	9	1	false	0.9399950205	1	4.95891278408647E-062	chromosome organization
GO:1901565	17444	941	1265	41	1504	75	2	false	0.9408419296	1	0	organonitrogen compound catabolic process
GO:0006139	17444	1915	1265	67	7116	290	5	false	0.9424389891	1	0	nucleobase-containing compound metabolic process
GO:0050662	17444	133	1265	4	191	8	1	false	0.9431245165	1	1.89076872537385E-050	coenzyme binding
GO:0044802	17444	59	1265	1	3906	185	2	false	0.9441321194	1	2.63644383306848E-132	single-organism membrane organization
GO:0046907	17444	432	1265	12	1586	62	2	false	0.9457625593	1	0	intracellular transport
GO:0042325	17444	169	1265	1	3286	55	2	false	0.946538062	1	1.66974146144182E-288	regulation of phosphorylation
GO:0046872	17444	2634	1265	46	2655	47	1	false	0.9479682224	1	6.87746846477551E-053	metal ion binding
GO:0019538	17444	4773	1265	178	7101	283	2	false	0.9488161355	1	0	protein metabolic process
GO:0045017	17444	36	1265	1	1443	113	3	false	0.9488694241	1	1.06691628798765E-072	glycerolipid biosynthetic process
GO:0006325	17444	67	1265	1	87	2	1	false	0.9492114408	1	4.20971802880295E-020	chromatin organization
GO:0001071	17444	168	1265	3	15519	573	3	false	0.9503726153	1	0	nucleic acid binding transcription factor activity
GO:0008654	17444	58	1265	2	1443	113	4	false	0.9508823009	1	4.34474909015376E-105	phospholipid biosynthetic process
GO:0009143	17444	924	1265	40	943	42	2	false	0.9515872713	1	4.45292993629721E-040	nucleoside triphosphate catabolic process
GO:0009261	17444	924	1265	40	969	44	3	false	0.9519042756	1	1.39283896566535E-078	ribonucleotide catabolic process
GO:0044463	17444	54	1265	1	2482	135	2	false	0.952816334	1	1.97803411920701E-112	cell projection part
GO:0043549	17444	169	1265	1	3100	54	3	false	0.9528344711	1	4.13086695220963E-284	regulation of kinase activity
GO:0043038	17444	61	1265	2	156	10	1	false	0.9533274267	1	7.01813482518078E-045	amino acid activation
GO:0009144	17444	940	1265	42	941	42	1	false	0.9553666312	1	0.0010626993	purine nucleoside triphosphate metabolic process
GO:0009199	17444	940	1265	42	941	42	1	false	0.9553666312	1	0.0010626993	ribonucleoside triphosphate metabolic process
GO:0008324	17444	363	1265	14	538	26	2	false	0.9556905015	1	1.12800096178296E-146	cation transmembrane transporter activity
GO:0031981	17444	44	1265	1	111	6	2	false	0.9559253627	1	5.49930384653879E-032	nuclear lumen
GO:0009158	17444	396	1265	18	413	20	2	false	0.9572233972	1	1.67831443129383E-030	ribonucleoside monophosphate catabolic process
GO:0000155	17444	144	1265	2	243	6	4	false	0.9575019924	1	8.98487919447143E-071	phosphorelay sensor kinase activity
GO:0031399	17444	165	1265	1	3452	64	2	false	0.957756822	1	4.81434789397624E-287	regulation of protein modification process
GO:0008610	17444	94	1265	4	1556	127	3	false	0.9584548865	1	1.70867749825416E-153	lipid biosynthetic process
GO:0051649	17444	450	1265	12	1608	62	2	false	0.9585211322	1	0	establishment of localization in cell
GO:0015031	17444	505	1265	18	588	24	2	false	0.9602792847	1	2.38666818220106E-103	protein transport
GO:0009126	17444	411	1265	19	418	20	1	false	0.960428175	1	2.37754728796498E-015	purine nucleoside monophosphate metabolic process
GO:0005858	17444	50	1265	1	52	1	2	false	0.9615384615	1	0.0007541478	axonemal dynein complex
GO:0015914	17444	32	1265	1	49	3	3	false	0.9630916196	1	1.53863424467347E-013	phospholipid transport
GO:0023014	17444	154	1265	2	5361	174	3	false	0.9635648104	1	1.41153554281781E-302	signal transduction by phosphorylation
GO:0042995	17444	59	1265	1	2482	135	1	false	0.9645624981	1	1.41411829900439E-120	cell projection
GO:0044711	17444	299	1265	13	3299	216	2	false	0.9646773176	1	0	single-organism biosynthetic process
GO:0051049	17444	83	1265	1	1586	62	2	false	0.9666357584	1	8.305685005226E-141	regulation of transport
GO:0016887	17444	339	1265	8	1096	41	2	false	0.9674519359	1	1.46172312597109E-293	ATPase activity
GO:0009164	17444	924	1265	40	1006	47	5	false	0.9687068258	1	8.6705590608496E-123	nucleoside catabolic process
GO:0016020	17444	1998	1265	88	4039	203	1	false	0.96878845	1	0	membrane
GO:0009146	17444	924	1265	40	940	42	2	false	0.9690438982	1	6.40210884343255E-035	purine nucleoside triphosphate catabolic process
GO:0009203	17444	924	1265	40	940	42	2	false	0.9690438982	1	6.40210884343255E-035	ribonucleoside triphosphate catabolic process
GO:0009207	17444	924	1265	40	940	42	3	false	0.9690438982	1	6.40210884343255E-035	purine ribonucleoside triphosphate catabolic process
GO:0005083	17444	126	1265	1	130	1	1	false	0.9692307692	1	0.000000088	small GTPase regulator activity
GO:0006950	17444	147	1265	1	1133	25	1	false	0.9702312447	1	3.70357828835174E-189	response to stress
GO:0008081	17444	61	1265	1	293	15	1	false	0.9726605769	1	1.4054340487264E-064	phosphoric diester hydrolase activity
GO:0005773	17444	108	1265	4	1309	100	2	false	0.9738740828	1	2.91313915110172E-161	vacuole
GO:0046128	17444	956	1265	42	962	43	2	false	0.9738811522	1	9.22713234300904E-016	purine ribonucleoside metabolic process
GO:0008168	17444	102	1265	3	110	4	2	false	0.974016076	1	2.4407768686606E-012	methyltransferase activity
GO:0071897	17444	69	1265	2	1364	104	3	false	0.9745416553	1	4.90799761525231E-118	DNA biosynthetic process
GO:0001067	17444	168	1265	3	1681	69	1	false	0.9758388607	1	1.81146160693029E-236	regulatory region nucleic acid binding
GO:0032549	17444	4138	1265	100	4139	100	1	false	0.9758395748	1	0.0002416043	ribonucleoside binding
GO:0048475	17444	81	1265	1	1998	88	1	false	0.9758953531	1	1.3455301401759E-146	coated membrane
GO:0051641	17444	475	1265	12	1638	63	1	false	0.9761609421	1	0	cellular localization
GO:0036459	17444	138	1265	2	2418	95	1	false	0.9765303251	1	4.50787641038593E-229	ubiquitinyl hydrolase activity
GO:0017171	17444	92	1265	1	2418	95	1	false	0.9767198425	1	3.78700623067985E-169	serine hydrolase activity
GO:0051338	17444	169	1265	1	3892	84	2	false	0.9769549879	1	3.15191362616534E-301	regulation of transferase activity
GO:0090304	17444	846	1265	22	6619	246	2	false	0.9776998624	1	0	nucleic acid metabolic process
GO:0004175	17444	205	1265	5	527	23	1	false	0.9779704597	1	3.11277508567614E-152	endopeptidase activity
GO:0009116	17444	965	1265	43	1349	70	4	false	0.9780472981	1	0	nucleoside metabolic process
GO:0034765	17444	80	1265	1	508	22	3	false	0.9788812448	1	1.7388291689215E-095	regulation of ion transmembrane transport
GO:0060255	17444	442	1265	9	5756	204	2	false	0.9794379443	1	0	regulation of macromolecule metabolic process
GO:0006260	17444	69	1265	2	1222	97	3	false	0.9794875485	1	1.18900796264253E-114	DNA replication
GO:0018202	17444	147	1265	2	223	6	1	false	0.9816142465	1	1.3033463231566E-061	peptidyl-histidine modification
GO:0034654	17444	545	1265	14	1970	77	5	false	0.9820782018	1	0	nucleobase-containing compound biosynthetic process
GO:0008017	17444	165	1265	1	168	1	2	false	0.9821428571	1	1.28830119451292E-006	microtubule binding
GO:0044257	17444	207	1265	3	4427	159	3	false	0.9822193713	1	0	cellular protein catabolic process
GO:0016879	17444	202	1265	1	274	3	1	false	0.9824123922	1	5.33787594345848E-068	ligase activity, forming carbon-nitrogen bonds
GO:0060589	17444	137	1265	1	1180	33	2	false	0.9839586911	1	2.63877483631411E-183	nucleoside-triphosphatase regulator activity
GO:1902494	17444	239	1265	4	960	34	1	false	0.9841389463	1	3.58364759628251E-233	catalytic complex
GO:0036094	17444	4650	1265	123	11940	365	1	false	0.9845241909	1	0	small molecule binding
GO:0044446	17444	684	1265	31	2016	122	3	false	0.9857502817	1	0	intracellular organelle part
GO:0030258	17444	97	1265	1	169	5	1	false	0.9870716709	1	1.37976521491569E-049	lipid modification
GO:0046036	17444	11	1265	1	13	2	3	false	0.9871794872	1	0.0128205128	CTP metabolic process
GO:0046051	17444	11	1265	1	13	2	3	false	0.9871794872	1	0.0128205128	UTP metabolic process
GO:0006228	17444	11	1265	1	13	2	4	false	0.9871794872	1	0.0128205128	UTP biosynthetic process
GO:0006241	17444	11	1265	1	13	2	4	false	0.9871794872	1	0.0128205128	CTP biosynthetic process
GO:0033176	17444	44	1265	3	82	11	1	false	0.9874156869	1	2.92478012844884E-024	proton-transporting V-type ATPase complex
GO:0043632	17444	187	1265	3	230	6	1	false	0.9878854665	1	1.11655622953994E-047	modification-dependent macromolecule catabolic process
GO:0004198	17444	28	1265	1	32	2	1	false	0.9879032258	1	2.78086763070078E-005	calcium-dependent cysteine-type endopeptidase activity
GO:0061024	17444	73	1265	1	376	20	1	false	0.9882488355	1	8.19319412227741E-080	membrane organization
GO:0043269	17444	80	1265	1	554	28	2	false	0.9887374392	1	9.52699380606993E-099	regulation of ion transport
GO:0009150	17444	958	1265	42	962	43	2	false	0.9889358566	1	2.81983009828809E-011	purine ribonucleotide metabolic process
GO:0008236	17444	92	1265	1	527	23	2	false	0.9890837269	1	2.27427903571637E-105	serine-type peptidase activity
GO:0043169	17444	2655	1265	47	6752	153	1	false	0.9897723961	1	0	cation binding
GO:0005634	17444	463	1265	14	654	27	1	false	0.990300828	1	8.28600387000322E-171	nucleus
GO:0022891	17444	502	1265	15	678	27	2	false	0.9905454067	1	7.02377718892398E-168	substrate-specific transmembrane transporter activity
GO:0008238	17444	134	1265	2	527	23	1	false	0.9907815905	1	4.29880614529309E-129	exopeptidase activity
GO:0030163	17444	219	1265	3	4807	182	2	false	0.9911905349	1	0	protein catabolic process
GO:0005261	17444	129	1265	1	475	15	2	false	0.992073962	1	5.53124927687664E-120	cation channel activity
GO:0016301	17444	3100	1265	54	3354	64	2	false	0.9923796136	1	0	kinase activity
GO:0006886	17444	387	1265	9	566	20	3	false	0.9927640202	1	1.1322215906193E-152	intracellular protein transport
GO:0070727	17444	412	1265	9	623	21	2	false	0.9929876025	1	1.84856627002798E-172	cellular macromolecule localization
GO:0031224	17444	721	1265	20	908	32	1	false	0.9931724241	1	8.88986460919424E-200	intrinsic component of membrane
GO:0016021	17444	721	1265	20	908	32	2	false	0.9931724241	1	8.88986460919424E-200	integral component of membrane
GO:0030117	17444	81	1265	1	2233	134	4	false	0.9939498499	1	1.38383117717299E-150	membrane coat
GO:0044271	17444	595	1265	24	2701	163	2	false	0.9940375184	1	0	cellular nitrogen compound biosynthetic process
GO:0044425	17444	908	1265	32	4039	203	2	false	0.9941885614	1	0	membrane part
GO:0016874	17444	274	1265	3	7375	239	1	false	0.9943760799	1	0	ligase activity
GO:0003743	17444	37	1265	2	62	8	2	false	0.9944197205	1	6.78400529342978E-018	translation initiation factor activity
GO:0015077	17444	206	1265	9	309	21	2	false	0.9947808242	1	7.93568182819108E-085	monovalent inorganic cation transmembrane transporter activity
GO:0032838	17444	50	1265	1	854	85	2	false	0.995516451	1	3.51190142679914E-082	cell projection cytoplasm
GO:0005930	17444	50	1265	1	854	85	3	false	0.995516451	1	3.51190142679914E-082	axoneme
GO:0044447	17444	50	1265	1	854	85	3	false	0.995516451	1	3.51190142679914E-082	axoneme part
GO:0016861	17444	37	1265	5	45	9	1	false	0.9955748046	1	4.6392260620401E-009	intramolecular oxidoreductase activity, interconverting aldoses and ketoses
GO:0006396	17444	169	1265	6	1203	95	2	false	0.9957379165	1	2.80491867332348E-211	RNA processing
GO:0005868	17444	52	1265	1	864	85	2	false	0.9961513617	1	7.72871902770663E-085	cytoplasmic dynein complex
GO:0016849	17444	62	1265	2	162	16	1	false	0.9965907711	1	2.3883770938797E-046	phosphorus-oxygen lyase activity
GO:0017076	17444	4145	1265	100	4628	122	1	false	0.9967227706	1	0	purine nucleotide binding
GO:0032553	17444	4145	1265	101	4651	124	2	false	0.9967431651	1	0	ribonucleotide binding
GO:0003774	17444	235	1265	2	1039	31	1	false	0.9967842885	1	1.9604926473823E-240	motor activity
GO:0008237	17444	114	1265	1	527	23	1	false	0.9967957869	1	7.16603078314975E-119	metallopeptidase activity
GO:0032403	17444	165	1265	1	4515	153	1	false	0.996960549	1	1.07975098082391E-306	protein complex binding
GO:0016192	17444	195	1265	2	1586	62	1	false	0.9975070004	1	5.75104590179011E-256	vesicle-mediated transport
GO:0046873	17444	155	1265	2	270	10	2	false	0.9975704933	1	2.10273968266018E-079	metal ion transmembrane transporter activity
GO:0035639	17444	4092	1265	99	4843	131	2	false	0.9975819087	1	0	purine ribonucleoside triphosphate binding
GO:0097367	17444	4169	1265	103	11940	365	1	false	0.9976230129	1	0	carbohydrate derivative binding
GO:0018130	17444	583	1265	22	2696	163	2	false	0.9976585377	1	0	heterocycle biosynthetic process
GO:0009167	17444	411	1265	19	413	20	2	false	0.9977667552	1	1.17539199322987E-005	purine ribonucleoside monophosphate metabolic process
GO:0007018	17444	208	1265	2	311	8	2	false	0.9978009255	1	3.54401739233098E-085	microtubule-based movement
GO:0008138	17444	155	1265	7	180	12	1	false	0.9979191726	1	3.69770320772001E-031	protein tyrosine/serine/threonine phosphatase activity
GO:0019438	17444	585	1265	22	2705	164	2	false	0.9979261054	1	0	aromatic compound biosynthetic process
GO:0044430	17444	352	1265	9	708	33	2	false	0.9979526643	1	2.50549403656062E-212	cytoskeletal part
GO:0050790	17444	367	1265	4	7624	246	3	false	0.9980571409	1	0	regulation of catalytic activity
GO:1901362	17444	587	1265	22	2721	165	2	false	0.9980621016	1	0	organic cyclic compound biosynthetic process
GO:0023052	17444	971	1265	24	10514	428	1	false	0.9981556412	1	0	signaling
GO:1901265	17444	4628	1265	122	6053	181	2	false	0.9981729356	1	0	nucleoside phosphate binding
GO:0030234	17444	279	1265	3	15500	573	4	false	0.9982393068	1	0	enzyme regulator activity
GO:0007154	17444	971	1265	24	3171	123	1	false	0.9983302539	1	0	cell communication
GO:0006928	17444	213	1265	2	3171	123	1	false	0.9983410939	1	0	cellular component movement
GO:0051603	17444	207	1265	3	587	25	2	false	0.9983463369	1	9.9064731845517E-165	proteolysis involved in cellular protein catabolic process
GO:0006418	17444	61	1265	2	639	82	2	false	0.99838192	1	7.16027647515275E-087	tRNA aminoacylation for protein translation
GO:0019899	17444	352	1265	4	4515	153	1	false	0.9983973351	1	0	enzyme binding
GO:0017111	17444	1039	1265	31	1056	34	1	false	0.9984122933	1	1.60327262755379E-037	nucleoside-triphosphatase activity
GO:0030695	17444	130	1265	1	481	20	2	false	0.9984238726	1	3.1017074597646E-121	GTPase regulator activity
GO:0034613	17444	412	1265	9	527	18	2	false	0.998472133	1	1.99538387424291E-119	cellular protein localization
GO:0009987	17444	8116	1265	305	10514	428	1	false	0.9985268678	1	0	cellular process
GO:0022892	17444	535	1265	16	720	31	1	false	0.9985933217	1	1.92772533938385E-177	substrate-specific transporter activity
GO:0051716	17444	1067	1265	24	8139	305	2	false	0.9987645317	1	0	cellular response to stimulus
GO:0008270	17444	1280	1265	17	1416	24	1	false	0.9988494048	1	8.48569684149369E-194	zinc ion binding
GO:0051336	17444	174	1265	1	2594	96	2	false	0.9988810043	1	2.26539748039828E-276	regulation of hydrolase activity
GO:0004672	17444	2906	1265	44	3124	54	3	false	0.9990231879	1	0	protein kinase activity
GO:0005875	17444	240	1265	2	976	34	3	false	0.9992927999	1	1.2526212129817E-235	microtubule associated complex
GO:0003824	17444	7375	1265	239	15797	592	2	false	0.9992951109	1	0	catalytic activity
GO:0022838	17444	241	1265	2	502	15	2	false	0.9992971728	1	3.19372310363394E-150	substrate-specific channel activity
GO:0009889	17444	285	1265	8	1812	120	2	false	0.9994029262	1	0	regulation of biosynthetic process
GO:0031326	17444	285	1265	8	1708	113	3	false	0.9994247399	1	0	regulation of cellular biosynthetic process
GO:0016831	17444	20	1265	1	28	5	1	false	0.9994301994	1	3.21739452174233E-007	carboxy-lyase activity
GO:0038023	17444	161	1265	4	334	22	2	false	0.9994678818	1	8.12082755030768E-100	signaling receptor activity
GO:0019222	17444	637	1265	12	9310	377	2	false	0.9994723314	1	0	regulation of metabolic process
GO:0065009	17444	367	1265	4	15654	579	2	false	0.999488175	1	0	regulation of molecular function
GO:0005216	17444	241	1265	2	486	15	2	false	0.999538459	1	1.40655867606802E-145	ion channel activity
GO:0019219	17444	430	1265	5	2087	70	4	false	0.9995647778	1	0	regulation of nucleobase-containing compound metabolic process
GO:0016772	17444	3351	1265	64	3697	81	1	false	0.999641458	1	0	transferase activity, transferring phosphorus-containing groups
GO:0050794	17444	1621	1265	39	8132	306	2	false	0.9997138548	1	0	regulation of cellular process
GO:0010468	17444	278	1265	8	1320	94	2	false	0.9997965199	1	2.9848599479786E-294	regulation of gene expression
GO:0016773	17444	3045	1265	49	3351	64	1	false	0.9998670704	1	0	phosphotransferase activity, alcohol group as acceptor
GO:0031323	17444	608	1265	9	7216	279	3	false	0.9998955513	1	0	regulation of cellular metabolic process
GO:0019220	17444	334	1265	1	4414	115	2	false	0.9998961435	1	0	regulation of phosphate metabolic process
GO:0050896	17444	1133	1265	25	10514	428	1	false	0.9998963649	1	0	response to stimulus
GO:0051174	17444	334	1265	1	4691	123	2	false	0.9998999563	1	0	regulation of phosphorus metabolic process
GO:0022803	17444	241	1265	2	645	26	1	false	0.999933007	1	2.32731810935877E-184	passive transmembrane transporter activity
GO:0050789	17444	1649	1265	41	10514	428	2	false	0.9999352649	1	0	regulation of biological process
GO:0080090	17444	609	1265	9	7096	283	2	false	0.9999425063	1	0	regulation of primary metabolic process
GO:0015075	17444	486	1265	15	524	22	2	false	0.9999445978	1	9.57196618217633E-059	ion transmembrane transporter activity
GO:0065007	17444	1718	1265	43	10514	428	1	false	0.9999464865	1	0	biological regulation
GO:0044260	17444	5129	1265	177	7095	285	2	false	0.9999470241	1	0	cellular macromolecule metabolic process
GO:0051171	17444	430	1265	5	2265	90	2	false	0.9999566947	1	0	regulation of nitrogen compound metabolic process
GO:0010556	17444	285	1265	8	1241	94	3	false	0.9999619223	1	1.40520723970784E-289	regulation of macromolecule biosynthetic process
GO:0001882	17444	4139	1265	100	6073	183	4	false	0.9999619558	1	0	nucleoside binding
GO:0043170	17444	5566	1265	201	7169	296	1	false	0.9999702791	1	0	macromolecule metabolic process
GO:0030001	17444	169	1265	2	419	25	1	false	0.9999707834	1	4.91301898846307E-122	metal ion transport
GO:0043231	17444	654	1265	27	1563	110	2	false	0.9999720775	1	0	intracellular membrane-bounded organelle
GO:0003677	17444	899	1265	21	1681	69	1	false	0.9999768058	1	0	DNA binding
GO:0032559	17444	3566	1265	71	4145	100	2	false	0.9999787233	1	0	adenyl ribonucleotide binding
GO:0006468	17444	2907	1265	44	3656	74	2	false	0.999980728	1	0	protein phosphorylation
GO:0005524	17444	3565	1265	71	4131	100	3	false	0.999985572	1	0	ATP binding
GO:0044700	17444	971	1265	24	3896	185	2	false	0.9999865713	1	0	single organism signaling
GO:0030554	17444	3580	1265	71	4145	100	1	false	0.999986986	1	0	adenyl nucleotide binding
GO:0042626	17444	181	1265	6	225	16	3	false	0.9999893612	1	7.67536711792223E-048	ATPase activity, coupled to transmembrane movement of substances
GO:0015631	17444	168	1265	1	198	6	1	false	0.999992341	1	3.38143369371016E-036	tubulin binding
GO:0016818	17444	1068	1265	34	1097	41	1	false	0.9999954536	1	8.7637388980752E-058	hydrolase activity, acting on acid anhydrides, in phosphorus-containing anhydrides
GO:2000112	17444	285	1265	8	1074	92	3	false	0.9999980376	1	4.8487560454916E-269	regulation of cellular macromolecule biosynthetic process
GO:0043227	17444	713	1265	28	1563	110	1	false	0.9999980679	1	0	membrane-bounded organelle
GO:0016740	17444	3697	1265	81	7375	239	1	false	0.9999999073	1	0	transferase activity
GO:0016310	17444	3124	1265	55	4414	115	1	false	0.9999999489	1	0	phosphorylation
GO:0032774	17444	344	1265	6	1421	106	3	false	0.9999999712	1	0	RNA biosynthetic process
GO:0043167	17444	6752	1265	153	11940	365	1	false	0.9999999955	1	0	ion binding
GO:0005856	17444	376	1265	11	970	87	1	false	0.9999999959	1	2.0488343936217E-280	cytoskeleton
GO:0006351	17444	332	1265	5	1263	99	3	false	0.9999999982	1	4.276774986E-315	transcription, DNA-templated
GO:0043412	17444	3498	1265	65	5566	201	1	false	1	1	0	macromolecule modification
GO:0036211	17444	3439	1265	63	4832	180	2	false	1	1	0	protein modification process
GO:0000000	17444	16774	1265	627	0	0	0	true	1	1	1	Gene Ontology
GO:0004152	17444	2	1265	1	2	1	1	true	1	1	1	dihydroorotate dehydrogenase activity
GO:0008410	17444	5	1265	3	5	3	1	true	1	1	1	CoA-transferase activity
GO:0004332	17444	4	1265	4	4	4	1	true	1	1	1	fructose-bisphosphate aldolase activity
GO:0000270	17444	7	1265	1	7	1	1	true	1	1	1	peptidoglycan metabolic process
GO:0045332	17444	32	1265	1	32	1	2	true	1	1	1	phospholipid translocation
GO:0008483	17444	9	1265	1	9	1	1	true	1	1	1	transaminase activity
GO:0004450	17444	6	1265	2	6	2	1	true	1	1	1	isocitrate dehydrogenase (NADP+) activity
GO:0000377	17444	31	1265	2	31	2	1	true	1	1	1	RNA splicing, via transesterification reactions with bulged adenosine as nucleophile
GO:0000413	17444	27	1265	2	27	2	1	true	1	1	1	protein peptidyl-prolyl isomerization
GO:0016802	17444	2	1265	1	2	1	1	true	1	1	1	trialkylsulfonium hydrolase activity
GO:0004531	17444	7	1265	3	7	3	1	true	1	1	1	deoxyribonuclease II activity
GO:0016876	17444	61	1265	2	61	2	1	true	1	1	1	ligase activity, forming aminoacyl-tRNA and related compounds
GO:0004812	17444	61	1265	2	61	2	1	true	1	1	1	aminoacyl-tRNA ligase activity
GO:0009205	17444	940	1265	42	940	42	2	true	1	1	1	purine ribonucleoside triphosphate metabolic process
GO:0050242	17444	3	1265	3	3	3	1	true	1	1	1	pyruvate, phosphate dikinase activity
GO:0050308	17444	8	1265	2	8	2	1	true	1	1	1	sugar-phosphatase activity
GO:0042132	17444	8	1265	2	8	2	1	true	1	1	1	fructose 1,6-bisphosphate 1-phosphatase activity
GO:0042401	17444	4	1265	1	4	1	2	true	1	1	1	cellular biogenic amine biosynthetic process
GO:0034314	17444	9	1265	1	9	1	1	true	1	1	1	Arp2/3 complex-mediated actin nucleation
GO:0050801	17444	13	1265	1	13	1	1	true	1	1	1	ion homeostasis
GO:0055080	17444	13	1265	1	13	1	1	true	1	1	1	cation homeostasis
GO:0006102	17444	6	1265	2	6	2	1	true	1	1	1	isocitrate metabolic process
GO:0030832	17444	15	1265	2	15	2	2	true	1	1	1	regulation of actin filament length
GO:0030833	17444	15	1265	2	15	2	3	true	1	1	1	regulation of actin filament polymerization
GO:2001070	17444	42	1265	4	42	4	1	true	1	1	1	starch binding
GO:0051536	17444	57	1265	4	57	4	1	true	1	1	1	iron-sulfur cluster binding
GO:0006511	17444	187	1265	3	187	3	1	true	1	1	1	ubiquitin-dependent protein catabolic process
GO:0043436	17444	229	1265	17	229	17	1	true	1	1	1	oxoacid metabolic process
GO:0006576	17444	4	1265	1	4	1	1	true	1	1	1	cellular biogenic amine metabolic process
GO:0006595	17444	4	1265	1	4	1	1	true	1	1	1	polyamine metabolic process
GO:0006596	17444	4	1265	1	4	1	2	true	1	1	1	polyamine biosynthetic process
GO:0006662	17444	9	1265	1	9	1	1	true	1	1	1	glycerol ether metabolic process
GO:0043624	17444	16	1265	3	16	3	1	true	1	1	1	cellular protein complex disassembly
GO:0006801	17444	7	1265	1	7	1	1	true	1	1	1	superoxide metabolic process
GO:0006816	17444	39	1265	1	39	1	1	true	1	1	1	calcium ion transport
GO:0015035	17444	19	1265	1	19	1	1	true	1	1	1	protein disulfide oxidoreductase activity
GO:0006848	17444	7	1265	2	7	2	1	true	1	1	1	pyruvate transport
GO:0006885	17444	11	1265	1	11	1	1	true	1	1	1	regulation of pH
GO:0015103	17444	30	1265	3	30	3	2	true	1	1	1	inorganic anion transmembrane transporter activity
GO:0015267	17444	241	1265	2	241	2	1	true	1	1	1	channel activity
GO:0015405	17444	197	1265	9	197	9	1	true	1	1	1	P-P-bond-hydrolysis-driven transmembrane transporter activity
GO:0097346	17444	13	1265	1	13	1	1	true	1	1	1	INO80-type complex
GO:0044212	17444	168	1265	3	168	3	1	true	1	1	1	transcription regulatory region DNA binding
GO:0019752	17444	229	1265	17	229	17	1	true	1	1	1	carboxylic acid metabolic process
GO:0015671	17444	46	1265	4	46	4	1	true	1	1	1	oxygen transport
GO:0015718	17444	7	1265	2	7	2	1	true	1	1	1	monocarboxylic acid transport
GO:0019901	17444	154	1265	1	154	1	1	true	1	1	1	protein kinase binding
GO:0020037	17444	134	1265	7	134	7	1	true	1	1	1	heme binding
GO:0015986	17444	13	1265	2	13	2	2	true	1	1	1	ATP synthesis coupled proton transport
GO:0003755	17444	27	1265	2	27	2	2	true	1	1	1	peptidyl-prolyl cis-trans isomerase activity
GO:0032508	17444	38	1265	2	38	2	1	true	1	1	1	DNA duplex unwinding
GO:0004013	17444	2	1265	1	2	1	1	true	1	1	1	adenosylhomocysteinase activity
GO:0043234	17444	960	1265	34	1510	107	1	false	1	1	0	protein complex
GO:0006464	17444	3439	1265	63	4392	156	2	false	1	1	0	cellular protein modification process
GO:0006793	17444	4420	1265	115	6709	261	1	false	1	1	0	phosphorus metabolic process
GO:0005488	17444	11940	1265	365	15500	573	1	false	1.0000000001	1	0	binding

## Sheet: 51H
ID	Pop.total	Pop.term	Study.total	Study.term	Pop.family	Study.family	nparents	is.trivial	p	p.adjusted	p.min	name
GO:0006412	17444	639	1144	76	4946	157	3	false	2.65550181785801E-028	2.61301378877228E-025	0	translation
GO:0005198	17444	572	1144	73	15500	536	1	false	1.32141086113047E-022	6.50134143676192E-020	0	structural molecule activity
GO:0034645	17444	1074	1144	86	5431	181	3	false	1.03269115978168E-017	3.38722700408392E-015	0	cellular macromolecule biosynthetic process
GO:0009059	17444	1084	1144	87	5861	204	2	false	3.77044172168253E-016	9.27528663533902E-014	0	macromolecule biosynthetic process
GO:0044249	17444	1385	1144	104	6777	248	2	false	3.51839374136417E-015	6.92419888300469E-013	0	cellular biosynthetic process
GO:0010467	17444	1156	1144	83	5566	187	1	false	1.16732600142059E-013	1.91441464232976E-011	0	gene expression
GO:0009058	17444	1460	1144	108	8896	339	1	false	5.93495920083844E-013	8.34285693375004E-011	0	biosynthetic process
GO:1901576	17444	1397	1144	104	7221	279	2	false	7.82817610312891E-013	9.62865660684856E-011	0	organic substance biosynthetic process
GO:0030529	17444	548	1144	68	2124	124	2	false	1.16946083630974E-012	1.27861051436532E-010	0	ribonucleoprotein complex
GO:0044444	17444	850	1144	81	2014	113	2	false	6.67916667832596E-011	6.57230001147274E-009	0	cytoplasmic part
GO:0005737	17444	988	1144	88	2014	113	1	false	9.99981494251288E-011	8.94528900312061E-009	0	cytoplasm
GO:0005840	17444	490	1144	67	1307	98	3	false	1.14632307133733E-010	9.39984918496609E-009	0	ribosome
GO:0016491	17444	512	1144	38	7380	229	2	false	0.000000323	2.44461421124106E-005	0	oxidoreductase activity
GO:0042559	17444	23	1144	8	624	24	6	false	4.64754502299549E-007	3.26656021616254E-005	2.0021120743454E-042	pteridine-containing compound biosynthetic process
GO:0032501	17444	64	1144	13	10514	397	1	false	5.93841643841462E-007	0.000038956	6.21882460544557E-169	multicellular organismal process
GO:0042558	17444	23	1144	8	2080	81	4	false	1.14134006855837E-006	7.01924142163397E-005	1.41271474687464E-054	pteridine-containing compound metabolic process
GO:0006818	17444	138	1144	17	1004	37	1	false	1.22650458863788E-006	0.000070993	7.76873515330709E-174	hydrogen transport
GO:0005575	17444	4039	1144	189	16774	582	1	false	1.86443340525708E-006	0.0001019224	0	cellular_component
GO:0044707	17444	64	1144	13	3896	169	2	false	2.30959090000657E-006	0.0001158111	3.38658917073306E-141	single-multicellular organism process
GO:0043226	17444	1563	1144	104	4039	189	1	false	2.35388375464865E-006	0.0001158111	0	organelle
GO:0016469	17444	82	1144	12	1645	50	2	false	2.73036766460782E-006	0.0001279372	6.96698997243506E-141	proton-transporting two-sector ATPase complex
GO:0032991	17444	1510	1144	101	4039	189	1	false	0.000003129	0.0001399519	0	macromolecular complex
GO:0019904	17444	15	1144	6	4515	143	1	false	3.59566430607192E-006	0.0001538319	2.02648779475191E-043	protein domain specific binding
GO:0033178	17444	45	1144	9	1645	50	3	false	4.08837420908583E-006	0.0001676233	4.11248374849751E-089	proton-transporting two-sector ATPase complex, catalytic domain
GO:0005525	17444	529	1144	29	4131	96	3	false	4.48057551478417E-006	0.0001750247	0	GTP binding
GO:0015991	17444	69	1144	11	396	16	2	false	4.62463640842116E-006	0.0001750247	5.34433050843143E-079	ATP hydrolysis coupled proton transport
GO:0016781	17444	3	1144	3	3351	60	1	false	5.46131055470371E-006	0.0001972574	1.59594113229588E-010	phosphotransferase activity, paired acceptors
GO:0019001	17444	567	1144	30	4145	96	1	false	0.000005613	0.0001972574	0	guanyl nucleotide binding
GO:0032561	17444	567	1144	30	4131	96	2	false	6.01556999368829E-006	0.0002041145	0	guanyl ribonucleotide binding
GO:0032502	17444	84	1144	13	10514	397	1	false	1.42478798763133E-005	0.0004673305	6.85884128960742E-212	developmental process
GO:0043229	17444	1557	1144	104	2020	113	2	false	1.64465746561136E-005	0.0005220461	0	intracellular organelle
GO:0043228	17444	970	1144	84	1563	104	1	false	1.76353328193163E-005	0.0005422865	0	non-membrane-bounded organelle
GO:0043232	17444	970	1144	84	1557	104	2	false	2.18117671117206E-005	0.0006503872	0	intracellular non-membrane-bounded organelle
GO:0006753	17444	1065	1144	45	4425	108	3	false	3.29702058647024E-005	0.0009541965	0	nucleoside phosphate metabolic process
GO:0019693	17444	960	1144	43	4469	113	3	false	3.56553683409355E-005	0.00098233	0	ribose phosphate metabolic process
GO:0046146	17444	18	1144	8	55	8	2	false	3.59389038634318E-005	0.00098233	6.94060265957184E-015	tetrahydrobiopterin metabolic process
GO:0016829	17444	162	1144	16	7375	229	1	false	3.92195544160581E-005	0.0010430281	0	lyase activity
GO:0044767	17444	84	1144	13	3896	169	2	false	5.14235255489042E-005	0.0013315987	1.99429587665275E-175	single-organism developmental process
GO:0016782	17444	5	1144	3	3697	77	1	false	8.43385266829055E-005	0.0021279259	1.7422448580309E-016	transferase activity, transferring sulfur-containing groups
GO:0006729	17444	18	1144	8	47	8	3	false	0.0001391539	0.003423187	2.18883129645481E-013	tetrahydrobiopterin biosynthetic process
GO:0003779	17444	26	1144	5	198	6	1	false	0.0001489095	0.0035738275	4.3443020277275E-033	actin binding
GO:0016853	17444	113	1144	12	7375	229	1	false	0.0001859923	0.0043575349	4.63422433272304E-253	isomerase activity
GO:0016832	17444	4	1144	4	28	5	1	false	0.0002442002	0.0055882102	0.00004884	aldehyde-lyase activity
GO:0030029	17444	37	1144	7	3171	115	1	false	0.0002867621	0.0064130428	4.85335533427644E-087	actin filament-based process
GO:0008234	17444	201	1144	16	527	21	1	false	0.000346667	0.0075804508	2.01263397418337E-151	cysteine-type peptidase activity
GO:0006457	17444	102	1144	11	4392	147	1	false	0.0005264837	0.0112621723	8.80407654420272E-210	protein folding
GO:1902600	17444	115	1144	13	529	25	2	false	0.0006292341	0.0131737516	1.22148251985488E-119	hydrogen ion transmembrane transport
GO:0003723	17444	326	1144	23	1681	63	1	false	0.0009074457	0.0186026374	0	RNA binding
GO:0030036	17444	37	1144	7	122	8	3	false	0.0009489384	0.0188099608	3.926455889619E-032	actin cytoskeleton organization
GO:0034655	17444	947	1144	43	1919	62	5	false	0.0009557907	0.0188099608	0	nucleobase-containing compound catabolic process
GO:0004743	17444	31	1144	4	3123	49	2	false	0.0012329785	0.0237892328	4.44801460999703E-075	pyruvate kinase activity
GO:0004618	17444	31	1144	4	3100	49	2	false	0.0012670455	0.0239763986	5.59974349599698E-075	phosphoglycerate kinase activity
GO:0007010	17444	66	1144	7	213	8	1	false	0.0013069325	0.0242645575	9.32497815272453E-057	cytoskeleton organization
GO:0004536	17444	12	1144	3	99	3	2	false	0.0014026229	0.0255589063	1.08181727238449E-015	deoxyribonuclease activity
GO:0000737	17444	13	1144	3	99	3	2	false	0.0018234098	0.0326224585	1.61650856793091E-016	DNA catabolic process, endonucleolytic
GO:0051186	17444	63	1144	8	6709	245	1	false	0.0019204822	0.0337456151	2.21112977518652E-154	cofactor metabolic process
GO:0016774	17444	31	1144	4	3351	60	1	false	0.0020365537	0.0341787962	4.95521905359916E-076	phosphotransferase activity, carboxyl group as acceptor
GO:0055114	17444	522	1144	39	2266	111	1	false	0.0020410548	0.0341787962	0	oxidation-reduction process
GO:0005874	17444	42	1144	6	976	33	3	false	0.0020493384	0.0341787962	9.53799319330731E-075	microtubule
GO:0044710	17444	2266	1144	111	10144	389	2	false	0.00211919	0.0347547161	0	single-organism metabolic process
GO:0006470	17444	171	1144	9	3491	60	2	false	0.002239446	0.0361248344	1.22389694063425E-295	protein dephosphorylation
GO:0015992	17444	138	1144	17	259	20	2	false	0.0023014407	0.0365260905	3.8010075798373E-077	proton transport
GO:0008124	17444	18	1144	8	64	12	1	false	0.0024132018	0.0376919138	2.77647530928777E-016	4-alpha-hydroxytetrahydrobiopterin dehydratase activity
GO:0008150	17444	10514	1144	397	16774	582	1	false	0.0026244973	0.0403516461	0	biological_process
GO:0044424	17444	2014	1144	113	2482	125	2	false	0.0028495956	0.0431384939	0	intracellular part
GO:0016835	17444	65	1144	12	162	16	1	false	0.0033350063	0.0497219115	6.45171994190865E-047	carbon-oxygen lyase activity
GO:0003676	17444	1681	1144	63	6053	168	2	false	0.0034602993	0.0508199186	0	nucleic acid binding
GO:0003756	17444	4	1144	3	102	11	2	false	0.0036109493	0.0522525609	2.35317649411997E-007	protein disulfide isomerase activity
GO:0009678	17444	12	1144	3	1060	35	2	false	0.0059200375	0.0844248824	2.53399574153071E-028	hydrogen-translocating pyrophosphatase activity
GO:0004872	17444	229	1144	16	15500	536	1	false	0.0061331303	0.0862142891	0	receptor activity
GO:0006091	17444	49	1144	6	6709	245	1	false	0.0083654882	0.1139731615	2.26038969513371E-125	generation of precursor metabolites and energy
GO:0004520	17444	12	1144	3	55	3	3	false	0.0083857442	0.1139731615	2.2793075224282E-012	endodeoxyribonuclease activity
GO:0046700	17444	949	1144	43	2198	75	2	false	0.0084665849	0.1139731615	0	heterocycle catabolic process
GO:0016311	17444	226	1144	12	4414	108	1	false	0.0085711524	0.1139731615	0	dephosphorylation
GO:1901564	17444	1211	1144	62	7174	276	2	false	0.0088511114	0.1161265817	0	organonitrogen compound metabolic process
GO:0003924	17444	474	1144	22	1093	34	2	false	0.0089789314	0.1162535326	4.9E-324	GTPase activity
GO:0016787	17444	2418	1144	92	7375	229	1	false	0.0102173082	0.1305692371	0	hydrolase activity
GO:0019439	17444	949	1144	43	2209	76	2	false	0.0104239472	0.1315021036	0	aromatic compound catabolic process
GO:0016860	17444	45	1144	9	113	12	1	false	0.0106031028	0.1320690276	1.32963572775048E-032	intramolecular oxidoreductase activity
GO:0043933	17444	133	1144	11	376	17	1	false	0.0114004481	0.1386450519	1.86428714421885E-105	macromolecular complex subunit organization
GO:0016894	17444	13	1144	3	54	3	1	false	0.0115303983	0.1386450519	9.02383653674537E-013	endonuclease activity, active with either ribo- or deoxyribonucleic acids and producing 3'-phosphomonoesters
GO:0004427	17444	15	1144	3	1056	35	1	false	0.0115537543	0.1386450519	6.38149660843725E-034	inorganic diphosphatase activity
GO:0044699	17444	3896	1144	169	10514	397	1	false	0.0121992765	0.1446275668	0	single-organism process
GO:0044270	17444	947	1144	43	2217	77	2	false	0.0125106134	0.1465528994	0	cellular nitrogen compound catabolic process
GO:0006090	17444	9	1144	3	52	4	1	false	0.0138073691	0.1598406023	2.71807422049571E-010	pyruvate metabolic process
GO:0031966	17444	33	1144	5	145	8	3	false	0.0154380409	0.1766399097	2.13039608705838E-033	mitochondrial membrane
GO:0051258	17444	52	1144	8	85	8	1	false	0.0156373151	0.1768634264	2.48617205870319E-024	protein polymerization
GO:0051920	17444	8	1144	3	42	4	1	false	0.0176360225	0.1966136354	8.47240898588802E-009	peroxiredoxin activity
GO:0003746	17444	18	1144	5	97	10	2	false	0.0177831439	0.1966136354	5.95437758827569E-020	translation elongation factor activity
GO:0015672	17444	259	1144	20	419	24	1	false	0.0180627567	0.1974861401	2.47248035189876E-120	monovalent inorganic cation transport
GO:0019866	17444	29	1144	5	2014	113	3	false	0.0204663749	0.2213067353	1.64732447095235E-065	organelle inner membrane
GO:0006414	17444	53	1144	9	1074	86	2	false	0.0208479398	0.2213125815	3.58285117352233E-091	translational elongation
GO:0007275	17444	64	1144	13	84	13	2	false	0.0209918764	0.2213125815	9.31445699745244E-020	multicellular organismal development
GO:0016864	17444	4	1144	3	45	9	1	false	0.021141649	0.2213125815	6.7116346186114E-006	intramolecular oxidoreductase activity, transposing S-S bonds
GO:0006096	17444	31	1144	4	3175	116	9	false	0.0248465818	0.2534169569	2.65935391333225E-075	glycolysis
GO:0018208	17444	27	1144	3	223	6	1	false	0.0248501433	0.2534169569	2.21379442379981E-035	peptidyl-proline modification
GO:0015101	17444	19	1144	3	363	13	2	false	0.0249811431	0.2534169569	4.51877325168277E-032	organic cation transmembrane transporter activity
GO:0044815	17444	52	1144	5	962	33	2	false	0.0283863827	0.2850224551	2.46118620896583E-087	DNA packaging complex
GO:0016209	17444	34	1144	4	15500	536	1	false	0.028869768	0.2862023321	1.03422935642828E-104	antioxidant activity
GO:1901361	17444	951	1144	43	2253	81	2	false	0.0290856029	0.2862023321	0	organic cyclic compound catabolic process
GO:0030170	17444	50	1144	4	4472	106	2	false	0.0298134496	0.289033382	1.19506449535496E-118	pyridoxal phosphate binding
GO:0042026	17444	3	1144	2	102	11	1	false	0.0301106581	0.289033382	5.82411182294702E-006	protein refolding
GO:0001871	17444	42	1144	4	11940	338	1	false	0.0303424512	0.289033382	8.80744726461171E-121	pattern binding
GO:0006812	17444	419	1144	24	551	26	1	false	0.0305482436	0.289033382	4.45765603678776E-131	cation transport
GO:0008061	17444	12	1144	2	4169	99	1	false	0.0315557358	0.2957223243	1.76537075357967E-035	chitin binding
GO:0006308	17444	19	1144	3	1320	51	3	false	0.0340185383	0.3153547278	7.09113078538945E-043	DNA catabolic process
GO:0008519	17444	19	1144	3	217	9	4	false	0.0342916218	0.3153547278	1.10854655413881E-027	ammonium transmembrane transporter activity
GO:0005092	17444	3	1144	1	159	2	2	false	0.0374970146	0.33926283	1.52123877515944E-006	GDP-dissociation inhibitor activity
GO:0004448	17444	6	1144	2	48	3	1	false	0.0375809436	0.33926283	8.1489550757883E-008	isocitrate dehydrogenase activity
GO:0072488	17444	19	1144	3	508	21	2	false	0.0385062577	0.3419775078	6.63256309574169E-035	ammonium transmembrane transport
GO:0006811	17444	551	1144	26	1004	37	1	false	0.0385767311	0.3419775078	2.77540473661522E-299	ion transport
GO:0031967	17444	53	1144	5	1070	39	3	false	0.0392161749	0.3422935353	4.38802559621709E-091	organelle envelope
GO:0072350	17444	6	1144	2	229	13	1	false	0.0393080991	0.3422935353	5.3333162189349E-012	tricarboxylic acid metabolic process
GO:0016820	17444	207	1144	12	1523	52	2	false	0.0405951009	0.3503998185	4.17052465397769E-262	hydrolase activity, acting on acid anhydrides, catalyzing transmembrane movement of substances
GO:0006099	17444	9	1144	2	7077	261	2	false	0.0411018568	0.3516889316	8.19087636356997E-030	tricarboxylic acid cycle
GO:0043413	17444	20	1144	2	3500	58	2	false	0.0423636438	0.357389321	3.37585373922457E-053	macromolecule glycosylation
GO:0016779	17444	108	1144	5	3351	60	1	false	0.042494462	0.357389321	1.44622544365267E-206	nucleotidyltransferase activity
GO:0016889	17444	7	1144	3	18	3	2	false	0.0428921569	0.3576769691	3.14228255404727E-005	endodeoxyribonuclease activity, producing 3'-phosphomonoesters
GO:0016746	17444	125	1144	6	3697	77	1	false	0.044451709	0.3675670728	1.63832041390599E-236	transferase activity, transferring acyl groups
GO:0016671	17444	13	1144	3	51	4	1	false	0.0463505402	0.3749922967	2.09969269659882E-012	oxidoreductase activity, acting on a sulfur group of donors, disulfide as acceptor
GO:0043168	17444	4429	1144	105	6752	145	1	false	0.0467907003	0.3749922967	0	anion binding
GO:0051188	17444	55	1144	8	1391	104	2	false	0.0473584559	0.3749922967	4.90352288432167E-100	cofactor biosynthetic process
GO:0051128	17444	31	1144	3	1986	53	2	false	0.0476593847	0.3749922967	6.02386237101314E-069	regulation of cellular component organization
GO:0015988	17444	69	1144	11	115	13	1	false	0.0477259814	0.3749922967	3.21911807771173E-033	energy coupled proton transmembrane transport, against electrochemical gradient
GO:0005515	17444	4515	1144	143	11940	338	1	false	0.048012821	0.3749922967	0	protein binding
GO:1901566	17444	138	1144	14	2398	151	2	false	0.0480173063	0.3749922967	1.4671617869411E-228	organonitrogen compound biosynthetic process
GO:0030247	17444	42	1144	4	121	5	2	false	0.0487600559	0.3751429661	1.55287584032574E-033	polysaccharide binding
GO:0004816	17444	3	1144	1	61	1	1	false	0.0491803279	0.3751429661	2.77854959711035E-005	asparagine-tRNA ligase activity
GO:0006421	17444	3	1144	1	61	1	1	false	0.0491803279	0.3751429661	2.77854959711035E-005	asparaginyl-tRNA aminoacylation
GO:0055086	17444	1076	1144	45	3904	131	3	false	0.0496524609	0.3758309347	0	nucleobase-containing small molecule metabolic process
GO:0006022	17444	23	1144	3	6640	244	3	false	0.0504778598	0.3791619392	3.30517905414675E-066	aminoglycan metabolic process
GO:0044085	17444	190	1144	13	423	20	1	false	0.0528524799	0.3934176573	1.05772590376029E-125	cellular component biogenesis
GO:0015695	17444	19	1144	3	952	44	2	false	0.0531753541	0.3934176573	3.71117686936173E-040	organic cation transport
GO:0032970	17444	15	1144	2	1643	42	2	false	0.0542794648	0.3951181555	8.12405468268169E-037	regulation of actin filament-based process
GO:0070569	17444	9	1144	2	108	5	1	false	0.0544244447	0.3951181555	2.55663203161693E-013	uridylyltransferase activity
GO:0008509	17444	30	1144	3	499	15	2	false	0.054634924	0.3951181555	7.36082151592217E-049	anion transmembrane transporter activity
GO:0006270	17444	13	1144	2	225	7	2	false	0.0550113692	0.3951181555	2.34062078763632E-021	DNA replication initiation
GO:1902589	17444	118	1144	8	3248	115	2	false	0.0555618783	0.3961803495	1.71522380209863E-219	single-organism organelle organization
GO:0005506	17444	117	1144	5	1416	26	1	false	0.0569768633	0.4033470038	1.16207393724806E-174	iron ion binding
GO:0042555	17444	12	1144	2	960	33	2	false	0.0609931544	0.4249504191	8.37644718966482E-028	MCM complex
GO:0097373	17444	12	1144	2	960	33	1	false	0.0609931544	0.4249504191	8.37644718966482E-028	MCM core complex
GO:0003735	17444	488	1144	67	572	73	1	false	0.0613241458	0.4249504191	4.84158886310598E-103	structural constituent of ribosome
GO:0044087	17444	15	1144	2	1821	50	2	false	0.0617880047	0.4251706058	1.7256743647902E-037	regulation of cellular component biogenesis
GO:0090066	17444	15	1144	2	202	6	1	false	0.0650203024	0.4443054	5.85571759531056E-023	regulation of anatomical structure size
GO:0019203	17444	8	1144	2	216	12	1	false	0.0658426613	0.4468219219	9.70177142802967E-015	carbohydrate phosphatase activity
GO:0001172	17444	4	1144	1	344	6	1	false	0.0682537835	0.4600118011	1.74412735662596E-009	transcription, RNA-templated
GO:0006730	17444	2	1144	1	8063	286	3	false	0.0696874123	0.4664790049	3.07673818862034E-008	one-carbon metabolic process
GO:0016801	17444	2	1144	1	2418	92	1	false	0.0746634416	0.4964109904	3.42213429618855E-007	hydrolase activity, acting on ether bonds
GO:0033177	17444	33	1144	3	1645	50	3	false	0.0760829856	0.5010439219	8.82134377925041E-070	proton-transporting two-sector ATPase complex, proton-transporting domain
GO:0046365	17444	36	1144	4	67	4	2	false	0.0768513203	0.5010439219	8.38702477005944E-020	monosaccharide catabolic process
GO:1990104	17444	48	1144	4	962	33	2	false	0.0768878376	0.5010439219	2.6262439041732E-082	DNA bending complex
GO:0016635	17444	2	1144	1	51	2	1	false	0.0776470588	0.5026625387	0.0007843137	oxidoreductase activity, acting on the CH-CH group of donors, quinone or related compound as acceptor
GO:0044429	17444	51	1144	7	1286	96	3	false	0.0793602721	0.5103954757	1.13680194648306E-092	mitochondrial part
GO:0009108	17444	47	1144	8	63	8	2	false	0.0811944346	0.5183187888	2.72929337592733E-015	coenzyme biosynthetic process
GO:0016072	17444	21	1144	2	117	3	1	false	0.0826125399	0.5183187888	1.27623581863266E-023	rRNA metabolic process
GO:1901135	17444	1050	1144	49	7169	276	1	false	0.0828617749	0.5183187888	0	carbohydrate derivative metabolic process
GO:0022607	17444	140	1144	10	423	20	2	false	0.0829442303	0.5183187888	5.7106910932422E-116	cellular component assembly
GO:0044427	17444	78	1144	6	693	28	2	false	0.0832259844	0.5183187888	2.7109556493637E-105	chromosomal part
GO:0006629	17444	253	1144	15	7521	302	3	false	0.0840427493	0.5201136185	0	lipid metabolic process
GO:0009173	17444	2	1144	1	414	18	2	false	0.0851668597	0.5216166082	1.16971377104064E-005	pyrimidine ribonucleoside monophosphate metabolic process
GO:0005200	17444	25	1144	6	572	73	1	false	0.0853458068	0.5216166082	3.06792897906783E-044	structural constituent of cytoskeleton
GO:0006082	17444	229	1144	13	8602	321	4	false	0.086802534	0.5263508964	0	organic acid metabolic process
GO:0008097	17444	4	1144	2	20	3	1	false	0.0877192982	0.5263508964	0.0002063983	5S rRNA binding
GO:0003896	17444	3	1144	1	34	1	2	false	0.0882352941	0.5263508964	0.0001671123	DNA primase activity
GO:0044724	17444	40	1144	4	1069	46	3	false	0.0882600589	0.5263508964	1.18412692808476E-073	single-organism carbohydrate catabolic process
GO:0005975	17444	223	1144	13	7178	278	2	false	0.0917896604	0.5392011739	0	carbohydrate metabolic process
GO:0016052	17444	41	1144	4	1415	60	2	false	0.0918452665	0.5392011739	3.9584663034127E-080	carbohydrate catabolic process
GO:0097108	17444	3	1144	1	4515	143	1	false	0.092058737	0.5392011739	6.52328882059862E-011	hedgehog family protein binding
GO:0006486	17444	20	1144	2	6321	165	4	false	0.0947185474	0.5514973408	2.41811254911343E-058	protein glycosylation
GO:0032535	17444	15	1144	2	3320	117	3	false	0.0959268919	0.5552474213	2.05675997563693E-041	regulation of cellular component size
GO:0005623	17444	2482	1144	125	4039	189	1	false	0.0997095046	0.5704311191	0	cell
GO:0044464	17444	2482	1144	125	4039	189	2	false	0.0997095046	0.5704311191	0	cell part
GO:0005739	17444	56	1144	7	1309	94	2	false	0.1004106193	0.5711216725	6.63072922606263E-100	mitochondrion
GO:0006269	17444	5	1144	1	556	12	3	false	0.1037125977	0.5865126213	2.29953221201053E-012	DNA replication, synthesis of RNA primer
GO:0019320	17444	36	1144	4	62	4	2	false	0.1055938478	0.5937391211	4.76713885484255E-018	hexose catabolic process
GO:0016884	17444	11	1144	1	202	2	1	false	0.1062016649	0.593763854	2.30485098509771E-018	carbon-nitrogen ligase activity, with glutamine as amido-N-donor
GO:0022411	17444	16	1144	2	3320	117	2	false	0.1071907906	0.5959081239	9.9570830893306E-044	cellular component disassembly
GO:0071705	17444	32	1144	3	1586	58	1	false	0.1088977096	0.5982676477	1.403452838657E-067	nitrogen compound transport
GO:0006213	17444	13	1144	2	970	43	2	false	0.1098850868	0.5982676477	1.00304727846291E-029	pyrimidine nucleoside metabolic process
GO:0009218	17444	13	1144	2	964	43	2	false	0.1110432446	0.5982676477	1.08785687570025E-029	pyrimidine ribonucleotide metabolic process
GO:0043244	17444	5	1144	1	1632	38	3	false	0.1112548259	0.5982676477	1.04290329915795E-014	regulation of protein complex disassembly
GO:0046131	17444	13	1144	2	962	43	2	false	0.1114333229	0.5982676477	1.11781764251763E-029	pyrimidine ribonucleoside metabolic process
GO:0008202	17444	3	1144	1	2221	86	2	false	0.1117722962	0.5982676477	5.48393647247716E-010	steroid metabolic process
GO:0005245	17444	12	1144	1	107	1	2	false	0.1121495327	0.5982676477	4.03423947761942E-016	voltage-gated calcium channel activity
GO:0006221	17444	16	1144	2	131	5	3	false	0.1126101106	0.5982676477	7.22428587826098E-021	pyrimidine nucleotide biosynthetic process
GO:0016701	17444	8	1144	2	512	38	1	false	0.1130871773	0.5982676477	9.02044862372857E-018	oxidoreductase activity, acting on single donors with incorporation of molecular oxygen
GO:0008171	17444	4	1144	1	102	3	1	false	0.1141758882	0.600797187	2.35317649411997E-007	O-methyltransferase activity
GO:0016830	17444	28	1144	5	162	16	1	false	0.1166301063	0.6089277909	4.94126918321116E-032	carbon-carbon lyase activity
GO:0008250	17444	4	1144	1	1014	31	4	false	0.1169586916	0.6089277909	2.28366382958519E-011	oligosaccharyltransferase complex
GO:0000387	17444	4	1144	1	34	1	2	false	0.1176470588	0.6092879257	2.15628773503535E-005	spliceosomal snRNP assembly
GO:0051130	17444	14	1144	2	391	17	3	false	0.1190688354	0.6134226914	5.65189022625227E-026	positive regulation of cellular component organization
GO:0007165	17444	971	1144	25	1709	37	4	false	0.1208798406	0.6136751966	0	signal transduction
GO:0006839	17444	12	1144	1	99	1	1	false	0.1212121212	0.6136751966	1.08181727238449E-015	mitochondrial transport
GO:0015980	17444	15	1144	2	3505	142	3	false	0.1213459226	0.6136751966	9.10348127059209E-042	energy derivation by oxidation of organic compounds
GO:0002020	17444	9	1144	1	352	5	1	false	0.1221289544	0.6136751966	4.84905853223378E-018	protease binding
GO:0016903	17444	69	1144	8	512	38	1	false	0.1225036466	0.6136751966	2.39240574469285E-087	oxidoreductase activity, acting on the aldehyde or oxo group of donors
GO:0009129	17444	3	1144	1	418	18	1	false	0.1239875233	0.6136751966	8.27457283345331E-008	pyrimidine nucleoside monophosphate metabolic process
GO:0031975	17444	53	1144	5	2482	125	1	false	0.1252389751	0.6136751966	8.89749051030809E-111	envelope
GO:0033043	17444	26	1144	2	1801	43	3	false	0.126229601	0.6136751966	1.0990204007751E-058	regulation of organelle organization
GO:0004866	17444	9	1144	1	205	3	4	false	0.126601692	0.6136751966	6.78142637620179E-016	endopeptidase inhibitor activity
GO:0010951	17444	9	1144	1	205	3	3	false	0.126601692	0.6136751966	6.78142637620179E-016	negative regulation of endopeptidase activity
GO:0052548	17444	9	1144	1	205	3	2	false	0.126601692	0.6136751966	6.78142637620179E-016	regulation of endopeptidase activity
GO:0061135	17444	9	1144	1	205	3	3	false	0.126601692	0.6136751966	6.78142637620179E-016	endopeptidase regulator activity
GO:0006913	17444	211	1144	8	271	8	2	false	0.1310599921	0.6321717268	1.02910233119527E-061	nucleocytoplasmic transport
GO:0019902	17444	10	1144	1	352	5	1	false	0.1349259084	0.6432532306	1.41371968869764E-019	phosphatase binding
GO:0005853	17444	2	1144	1	1573	110	2	false	0.1350112991	0.6432532306	8.08814132894235E-007	eukaryotic translation elongation factor 1 complex
GO:0072528	17444	17	1144	2	625	24	5	false	0.135318515	0.6432532306	1.30753542895283E-033	pyrimidine-containing compound biosynthetic process
GO:0005576	17444	14	1144	2	4039	189	1	false	0.1371822973	0.6489777909	2.89981388618939E-040	extracellular region
GO:0044106	17444	4	1144	1	1975	72	2	false	0.1381399017	0.6503811641	1.58220589237341E-012	cellular amine metabolic process
GO:0006364	17444	21	1144	2	88	3	3	false	0.1403368083	0.6533155746	1.00459180232794E-020	rRNA processing
GO:0019825	17444	46	1144	3	11940	338	1	false	0.1407173314	0.6533155746	1.72212511708165E-130	oxygen binding
GO:0015696	17444	19	1144	3	283	20	3	false	0.1407549815	0.6533155746	5.88143317716959E-030	ammonium transport
GO:0009309	17444	4	1144	1	628	24	3	false	0.1446503561	0.6661080701	1.55786459216175E-010	amine biosynthetic process
GO:0044391	17444	28	1144	4	1305	96	4	false	0.1448649665	0.6661080701	2.36447750652837E-058	ribosomal subunit
GO:0044036	17444	5	1144	1	5129	164	2	false	0.1500276792	0.6866383084	3.38738641484467E-017	cell wall macromolecule metabolic process
GO:0009174	17444	2	1144	1	26	2	3	false	0.1507692308	0.6868376068	0.0030769231	pyrimidine ribonucleoside monophosphate biosynthetic process
GO:0046912	17444	15	1144	2	125	6	1	false	0.1519842151	0.6891818787	1.10316734607234E-019	transferase activity, transferring acyl groups, acyl groups converted into alkyl on transfer
GO:0072527	17444	18	1144	2	2079	81	4	false	0.1535868211	0.6919916791	1.30921609166306E-044	pyrimidine-containing compound metabolic process
GO:0042578	17444	293	1144	14	430	17	1	false	0.1540103432	0.6919916791	3.28055926466907E-116	phosphoric ester hydrolase activity
GO:0016757	17444	66	1144	3	3697	77	1	false	0.1574031779	0.7003978574	3.24555973040687E-143	transferase activity, transferring glycosyl groups
GO:0009100	17444	20	1144	2	6470	230	3	false	0.1575535078	0.7003978574	1.51637096554433E-058	glycoprotein metabolic process
GO:0019843	17444	20	1144	3	326	23	1	false	0.1584224547	0.7003978574	2.39934282310987E-032	rRNA binding
GO:0006220	17444	17	1144	2	1064	45	2	false	0.1592688611	0.7003978574	1.40883896942074E-037	pyrimidine nucleotide metabolic process
GO:0018193	17444	223	1144	6	3439	57	1	false	0.1613354534	0.7003978574	0	peptidyl-amino acid modification
GO:0004857	17444	12	1144	1	279	4	2	false	0.162075578	0.7003978574	2.73693306894842E-021	enzyme inhibitor activity
GO:0008199	17444	4	1144	1	117	5	1	false	0.1622515328	0.7003978574	1.34885323869782E-007	ferric iron binding
GO:0046942	17444	7	1144	1	43	1	2	false	0.1627906977	0.7003978574	0.000000031	carboxylic acid transport
GO:0071103	17444	74	1144	4	225	7	1	false	0.1630345826	0.7003978574	2.26605595282767E-061	DNA conformation change
GO:0004519	17444	54	1144	3	98	3	1	false	0.1630812119	0.7003978574	6.50951914826403E-029	endonuclease activity
GO:0071554	17444	5	1144	1	8116	285	1	false	0.1637108813	0.7003978574	3.41197831396863E-018	cell wall organization or biogenesis
GO:0005215	17444	720	1144	30	15859	548	2	false	0.1664968692	0.7070962203	0	transporter activity
GO:0042625	17444	119	1144	5	548	14	2	false	0.166713743	0.7070962203	7.02336003085793E-124	ATPase activity, coupled to transmembrane movement of ions
GO:0051169	17444	211	1144	8	432	12	1	false	0.1688120323	0.7129229176	2.63784249709137E-129	nuclear transport
GO:0009259	17444	960	1144	43	1063	45	2	false	0.1695558931	0.7130042683	3.03033211097787E-146	ribonucleotide metabolic process
GO:0016769	17444	9	1144	1	3697	77	1	false	0.1727400751	0.7233031228	2.84020847719047E-027	transferase activity, transferring nitrogenous groups
GO:0048037	17444	191	1144	8	11940	338	1	false	0.1748091013	0.7288650663	0	cofactor binding
GO:0071840	17444	423	1144	20	10514	397	1	false	0.1773021469	0.7356711158	0	cellular component organization or biogenesis
GO:0006508	17444	587	1144	25	4773	168	1	false	0.177936713	0.7356711158	0	proteolysis
GO:0004471	17444	3	1144	1	48	3	2	false	0.1795790934	0.7382440476	5.78168362627186E-005	malate dehydrogenase (decarboxylating) (NAD+) activity
GO:0003796	17444	6	1144	1	64	2	1	false	0.1800595238	0.7382440476	1.33378916911977E-008	lysozyme activity
GO:0046134	17444	13	1144	2	47	3	3	false	0.1811902559	0.7397975595	7.1084902103915E-012	pyrimidine nucleoside biosynthetic process
GO:0016717	17444	2	1144	1	42	4	1	false	0.1835075494	0.7450120824	0.0011614402	oxidoreductase activity, acting on paired donors, with oxidation of a pair of donors resulting in the reduction of molecular oxygen to two molecules of water
GO:0072521	17444	964	1144	42	2080	81	5	false	0.1839816423	0.7450120824	0	purine-containing compound metabolic process
GO:0015698	17444	30	1144	3	73	4	1	false	0.185574635	0.7461008219	3.58499046430517E-021	inorganic anion transport
GO:0016998	17444	5	1144	1	1194	48	2	false	0.1857669729	0.7461008219	4.98656514756537E-014	cell wall macromolecule catabolic process
GO:0006261	17444	40	1144	3	69	3	1	false	0.1885712104	0.7542848418	4.21576984151867E-020	DNA-dependent DNA replication
GO:0009130	17444	3	1144	1	30	2	2	false	0.1931034483	0.767950052	0.0002463054	pyrimidine nucleoside monophosphate biosynthetic process
GO:0008375	17444	6	1144	1	31	1	2	false	0.1935483871	0.767950052	1.35817710901137E-006	acetylglucosaminyltransferase activity
GO:0016741	17444	110	1144	4	3697	77	1	false	0.1950261165	0.7707056171	2.81048508840045E-214	transferase activity, transferring one-carbon groups
GO:0008158	17444	3	1144	1	15	1	2	false	0.2	0.784063745	0.0021978022	hedgehog receptor activity
GO:0006449	17444	5	1144	1	25	1	3	false	0.2	0.784063745	1.88217579521926E-005	regulation of translational termination
GO:0004550	17444	11	1144	1	54	1	3	false	0.2037037037	0.7932773109	1.04468261444627E-011	nucleoside diphosphate kinase activity
GO:0009220	17444	13	1144	2	44	3	3	false	0.2041679251	0.7932773109	1.92620602876833E-011	pyrimidine ribonucleotide biosynthetic process
GO:0008104	17444	527	1144	19	572	19	1	false	0.2053691127	0.7932773109	5.84711977282456E-068	protein localization
GO:0004190	17444	60	1144	2	205	3	2	false	0.2055749129	0.7932773109	2.46344399689309E-053	aspartic-type endopeptidase activity
GO:0006497	17444	14	1144	1	3439	57	2	false	0.2089830549	0.7987012987	2.76608105547445E-039	protein lipidation
GO:0009141	17444	941	1144	42	1065	45	1	false	0.2095788798	0.7987012987	1.05684050907576E-165	nucleoside triphosphate metabolic process
GO:0004177	17444	15	1144	1	134	2	1	false	0.2120974077	0.7987012987	3.65777839137081E-020	aminopeptidase activity
GO:0003968	17444	4	1144	1	36	2	2	false	0.2126984127	0.7987012987	1.69764875647228E-005	RNA-directed RNA polymerase activity
GO:0046132	17444	13	1144	2	43	3	3	false	0.2127866461	0.7987012987	2.73396984728408E-011	pyrimidine ribonucleoside biosynthetic process
GO:0036442	17444	21	1144	2	119	5	1	false	0.2128181634	0.7987012987	8.63972204238888E-024	hydrogen-exporting ATPase activity
GO:0006505	17444	10	1144	1	89	2	2	false	0.2132277835	0.7987012987	1.9665612972503E-013	GPI anchor metabolic process
GO:0004470	17444	3	1144	1	14	1	1	false	0.2142857143	0.7987012987	0.0027472527	malic enzyme activity
GO:0016125	17444	3	1144	1	14	1	2	false	0.2142857143	0.7987012987	0.0027472527	sterol metabolic process
GO:0051540	17444	57	1144	3	11940	338	1	false	0.2184220201	0.8110462935	1.89077640174924E-156	metal cluster binding
GO:0016791	17444	216	1144	12	296	14	2	false	0.220138859	0.8143482602	1.86027159253726E-074	phosphatase activity
GO:0006040	17444	19	1144	2	1050	49	1	false	0.2210048333	0.8144897226	5.6708084725218E-041	amino sugar metabolic process
GO:0016780	17444	14	1144	1	3351	60	1	false	0.2238730572	0.8219816727	3.97901855615714E-039	phosphotransferase activity, for other substituted phosphate groups
GO:0006026	17444	6	1144	1	1196	50	4	false	0.2264609635	0.8283925206	2.49115427671021E-016	aminoglycan catabolic process
GO:0043021	17444	9	1144	1	11940	338	1	false	0.2278198324	0.8302767227	7.37961717876265E-032	ribonucleoprotein complex binding
GO:0072593	17444	7	1144	1	6709	245	1	false	0.229356831	0.8327938069	8.26391474269009E-024	reactive oxygen species metabolic process
GO:0005759	17444	11	1144	2	95	8	2	false	0.2314483495	0.8357407571	1.28067895546959E-014	mitochondrial matrix
GO:0046914	17444	1416	1144	26	2634	43	1	false	0.2318671003	0.8357407571	0	transition metal ion binding
GO:0008612	17444	7	1144	1	56	2	4	false	0.2363636364	0.8488387525	4.31188000555368E-009	peptidyl-lysine modification to hypusine
GO:0015669	17444	46	1144	3	1004	37	1	false	0.2377339315	0.8506552314	1.30449832666281E-080	gas transport
GO:0030976	17444	11	1144	1	8221	204	7	false	0.2416222337	0.8613502719	3.46650104462866E-036	thiamine pyrophosphate binding
GO:0015849	17444	7	1144	1	1439	56	2	false	0.2430411319	0.8613502719	4.00269414207761E-019	organic acid transport
GO:0006006	17444	44	1144	4	62	4	1	false	0.2433489589	0.8613502719	5.40809103722137E-016	glucose metabolic process
GO:0061134	17444	9	1144	1	815	25	4	false	0.2455786919	0.8614051691	2.39108576646126E-021	peptidase regulator activity
GO:0003678	17444	38	1144	3	60	3	2	false	0.2465225015	0.8614051691	7.0650007590618E-017	DNA helicase activity
GO:0044248	17444	1194	1144	48	6720	245	2	false	0.2466944241	0.8614051691	0	cellular catabolic process
GO:0005885	17444	8	1144	1	980	34	3	false	0.2468661155	0.8614051691	4.8769927156553E-020	Arp2/3 protein complex
GO:0043623	17444	85	1144	8	116	9	2	false	0.2496972676	0.8661971831	6.82695273237691E-029	cellular protein complex assembly
GO:0003697	17444	4	1144	1	16	1	1	false	0.25	0.8661971831	0.0005494505	single-stranded DNA binding
GO:1901657	17444	965	1144	43	7521	302	2	false	0.2513985796	0.8666221304	0	glycosyl compound metabolic process
GO:0046983	17444	81	1144	4	4515	143	1	false	0.2540199383	0.8666221304	1.12061566763926E-175	protein dimerization activity
GO:0004888	17444	15	1144	1	161	3	1	false	0.2557131138	0.8666221304	2.02420422837329E-021	transmembrane signaling receptor activity
GO:0009260	17444	41	1144	3	1048	45	3	false	0.2557789156	0.8666221304	1.08116210606512E-074	ribonucleotide biosynthetic process
GO:0006643	17444	12	1144	1	169	4	1	false	0.2572269733	0.8666221304	1.31609105498252E-018	membrane lipid metabolic process
GO:0046390	17444	41	1144	3	1138	49	3	false	0.2572581442	0.8666221304	3.46188215851887E-076	ribose phosphate biosynthetic process
GO:0009056	17444	1246	1144	52	8896	339	1	false	0.2573273255	0.8666221304	0	catabolic process
GO:0052547	17444	9	1144	1	710	23	2	false	0.2577636261	0.8666221304	8.32811786856476E-021	regulation of peptidase activity
GO:0030246	17444	121	1144	5	11940	338	1	false	0.2583806539	0.8666221304	7.17161599442688E-293	carbohydrate binding
GO:0034470	17444	57	1144	2	229	4	2	false	0.2589297829	0.8666221304	2.56445646345838E-055	ncRNA processing
GO:0046434	17444	927	1144	40	1498	60	2	false	0.2621512363	0.8685248522	0	organophosphate catabolic process
GO:0048870	17444	30	1144	1	213	2	3	false	0.2624235982	0.8685248522	3.18604582295659E-037	cell motility
GO:0006506	17444	10	1144	1	38	1	4	false	0.2631578947	0.8685248522	2.1153556040961E-009	GPI anchor biosynthetic process
GO:1901575	17444	1239	1144	52	7175	276	2	false	0.2632110057	0.8685248522	0	organic substance catabolic process
GO:0016742	17444	8	1144	1	110	4	1	false	0.263911515	0.8685248522	2.44077686866055E-012	hydroxymethyl-, formyl- and related transferase activity
GO:0019842	17444	12	1144	1	4650	118	1	false	0.2656846379	0.8714456123	4.75412719568783E-036	vitamin binding
GO:0016702	17444	8	1144	2	15	2	2	false	0.2666666667	0.8717607973	0.0001554002	oxidoreductase activity, acting on single donors with incorporation of molecular oxygen, incorporation of two atoms of oxygen
GO:0016868	17444	35	1144	4	48	4	1	false	0.2690924042	0.8767778996	5.18327411174373E-012	intramolecular transferase activity, phosphotransferases
GO:0048522	17444	29	1144	2	8116	285	3	false	0.2710662853	0.8797347317	3.95704153580256E-083	positive regulation of cellular process
GO:0019208	17444	10	1144	1	485	15	3	false	0.2717879659	0.8797347317	5.53231255444006E-021	phosphatase regulator activity
GO:0009142	17444	24	1144	2	1046	45	2	false	0.2763441244	0.8848488015	2.75047144522786E-049	nucleoside triphosphate biosynthetic process
GO:0009163	17444	43	1144	3	1570	67	5	false	0.276940122	0.8848488015	4.06944362813935E-085	nucleoside biosynthetic process
GO:0007076	17444	10	1144	1	36	1	3	false	0.2777777778	0.8848488015	3.934113729311E-009	mitotic chromosome condensation
GO:0006528	17444	5	1144	1	18	1	2	false	0.2777777778	0.8848488015	0.0001167134	asparagine metabolic process
GO:0016776	17444	18	1144	1	3351	60	1	false	0.2782290616	0.8848488015	2.36083127763929E-048	phosphotransferase activity, phosphate group as acceptor
GO:0000796	17444	4	1144	1	78	6	3	false	0.2787633419	0.8848488015	7.01053332632254E-007	condensin complex
GO:0004386	17444	60	1144	3	1039	32	1	false	0.2799887227	0.8858807174	4.76026175184548E-099	helicase activity
GO:0044769	17444	25	1144	2	119	5	1	false	0.2820274808	0.8894712855	3.02558173331564E-026	ATPase activity, coupled to transmembrane movement of ions, rotational mechanism
GO:0010181	17444	14	1144	1	4464	106	3	false	0.2860516709	0.8914251502	7.13069584822577E-041	FMN binding
GO:0010608	17444	18	1144	1	278	5	1	false	0.286245264	0.8914251502	1.14217379128783E-028	posttranscriptional regulation of gene expression
GO:0005783	17444	38	1144	4	1309	94	3	false	0.2886999348	0.8914251502	3.23826197301777E-074	endoplasmic reticulum
GO:0046516	17444	7	1144	1	66	3	2	false	0.289576049	0.8914251502	1.28404411852325E-009	hypusine metabolic process
GO:0009145	17444	24	1144	2	940	42	2	false	0.2915028103	0.8914251502	3.68323603311852E-048	purine nucleoside triphosphate biosynthetic process
GO:0009201	17444	24	1144	2	940	42	2	false	0.2915028103	0.8914251502	3.68323603311852E-048	ribonucleoside triphosphate biosynthetic process
GO:0009206	17444	24	1144	2	940	42	3	false	0.2915028103	0.8914251502	3.68323603311852E-048	purine ribonucleoside triphosphate biosynthetic process
GO:0043566	17444	16	1144	1	899	19	1	false	0.2915628621	0.8914251502	1.31453129692996E-034	structure-specific DNA binding
GO:1901681	17444	12	1144	1	11940	338	1	false	0.2916099877	0.8914251502	5.73702095791361E-041	sulfur compound binding
GO:0009156	17444	25	1144	2	418	18	2	false	0.2932402259	0.8914251502	9.53252348798019E-041	ribonucleoside monophosphate biosynthetic process
GO:0046049	17444	2	1144	1	13	2	3	false	0.2948717949	0.8914251502	0.0128205128	UMP metabolic process
GO:0006222	17444	2	1144	1	13	2	4	false	0.2948717949	0.8914251502	0.0128205128	UMP biosynthetic process
GO:0051346	17444	9	1144	1	2418	92	3	false	0.2951051038	0.8914251502	1.30355655191704E-025	negative regulation of hydrolase activity
GO:0043492	17444	183	1144	5	233	5	1	false	0.295329877	0.8914251502	3.80197111094817E-052	ATPase activity, coupled to movement of substances
GO:0043604	17444	9	1144	1	603	23	2	false	0.2969956839	0.8937117828	3.65559390132763E-020	amide biosynthetic process
GO:0018904	17444	9	1144	1	7171	277	2	false	0.2986475214	0.8951437441	7.27321869384038E-030	ether metabolic process
GO:0048518	17444	29	1144	2	10514	397	2	false	0.2998097114	0.8951437441	2.14809332445429E-086	positive regulation of biological process
GO:0042455	17444	43	1144	3	962	43	2	false	0.3008670267	0.8951437441	8.28737586222131E-076	ribonucleoside biosynthetic process
GO:0005262	17444	39	1144	1	129	1	3	false	0.3023255814	0.8951437441	6.09215666411832E-034	calcium channel activity
GO:0009066	17444	6	1144	1	54	3	1	false	0.302693114	0.8951437441	3.87189224988493E-008	aspartate family amino acid metabolic process
GO:0010638	17444	9	1144	1	233	9	4	false	0.3029498289	0.8951437441	2.0964869686446E-016	positive regulation of organelle organization
GO:0008287	17444	7	1144	1	2482	125	2	false	0.3038394416	0.8951437441	8.75983323625387E-021	protein serine/threonine phosphatase complex
GO:0032993	17444	55	1144	5	1510	101	1	false	0.3049640718	0.8957750647	4.92363687392895E-102	protein-DNA complex
GO:0055085	17444	816	1144	32	3323	119	2	false	0.3061412084	0.8965563959	0	transmembrane transport
GO:0051213	17444	15	1144	2	512	38	1	false	0.3074971806	0.8978552691	3.69289847124953E-029	dioxygenase activity
GO:0043254	17444	15	1144	2	121	9	3	false	0.3088730659	0.8992044286	1.85187352190214E-019	regulation of protein complex assembly
GO:0030414	17444	9	1144	1	548	22	4	false	0.3103311031	0.9007840867	8.69795111193442E-020	peptidase inhibitor activity
GO:0010466	17444	9	1144	1	545	22	3	false	0.3117804892	0.9023294158	9.1418094203184E-020	negative regulation of peptidase activity
GO:0006732	17444	55	1144	8	63	8	1	false	0.3143814757	0.9045936382	2.58204799829609E-010	coenzyme metabolic process
GO:0046906	17444	134	1144	5	6053	168	2	false	0.3150082534	0.9045936382	1.44387456651734E-278	tetrapyrrole binding
GO:0043086	17444	12	1144	1	7375	229	3	false	0.3153207499	0.9045936382	1.86672892768508E-038	negative regulation of catalytic activity
GO:0090305	17444	99	1144	3	846	17	1	false	0.3195257363	0.9139360931	5.66631321421818E-132	nucleic acid phosphodiester bond hydrolysis
GO:0016721	17444	5	1144	1	512	38	1	false	0.321018855	0.9139360931	3.47807316984722E-012	oxidoreductase activity, acting on superoxide radicals as acceptor
GO:0006163	17444	960	1144	42	1067	45	2	false	0.3213637075	0.9139360931	2.91198845842795E-150	purine nucleotide metabolic process
GO:0007015	17444	20	1144	3	139	14	2	false	0.3247407087	0.9183040455	1.4104421077252E-024	actin filament organization
GO:0016620	17444	51	1144	7	69	8	1	false	0.3253877803	0.9183040455	5.80335413593904E-017	oxidoreductase activity, acting on the aldehyde or oxo group of donors, NAD or NADP as acceptor
GO:0008194	17444	8	1144	1	66	3	1	false	0.3256993007	0.9183040455	1.74107677087898E-010	UDP-glycosyltransferase activity
GO:0065008	17444	202	1144	6	1718	40	1	false	0.3276244619	0.9195574163	2.37663993958074E-269	regulation of biological quality
GO:0032392	17444	38	1144	3	74	4	1	false	0.3280918387	0.9195574163	5.88173099998296E-022	DNA geometric change
GO:0051537	17444	22	1144	2	57	3	1	false	0.3289473684	0.9195574163	2.86586446153499E-016	2 iron, 2 sulfur cluster binding
GO:0000159	17444	7	1144	1	2014	113	2	false	0.3329033218	0.9279797978	3.78920014905099E-020	protein phosphatase type 2A complex
GO:0005622	17444	2461	1144	125	2482	125	1	false	0.3363210844	0.9330050494	2.84677720094613E-052	intracellular
GO:0032787	17444	52	1144	4	229	13	1	false	0.337161352	0.9330050494	8.3756681733748E-053	monocarboxylic acid metabolic process
GO:0043243	17444	5	1144	1	40	3	4	false	0.3375506073	0.9330050494	1.51973836184364E-006	positive regulation of protein complex disassembly
GO:0046939	17444	18	1144	1	4143	94	2	false	0.3389751636	0.934318098	5.1372800609891E-050	nucleotide phosphorylation
GO:0009308	17444	8	1144	1	1211	62	1	false	0.3440617794	0.9418270257	8.92133120949226E-021	amine metabolic process
GO:0006165	17444	11	1144	1	138	5	3	false	0.3441055638	0.9418270257	1.73835587294797E-016	nucleoside diphosphate phosphorylation
GO:0044092	17444	12	1144	1	15500	536	2	false	0.3445708631	0.9418270257	2.50153335152841E-042	negative regulation of molecular function
GO:0000793	17444	6	1144	1	90	6	1	false	0.347137821	0.9448158405	1.60612994269023E-009	condensed chromosome
GO:0009124	17444	30	1144	2	517	21	2	false	0.3475846893	0.9448158405	2.46326641344438E-049	nucleoside monophosphate biosynthetic process
GO:0070085	17444	22	1144	2	109	6	1	false	0.3492034431	0.9466010688	1.64082488693407E-023	glycosylation
GO:0001510	17444	26	1144	1	74	1	2	false	0.3513513514	0.9498069498	1.51348232764578E-020	RNA methylation
GO:0010033	17444	11	1144	1	31	1	1	false	0.3548387097	0.9566062749	1.18102357305335E-008	response to organic substance
GO:0034660	17444	117	1144	3	607	11	1	false	0.3583267253	0.9614171688	1.46318647288255E-128	ncRNA metabolic process
GO:0007059	17444	12	1144	1	3171	115	1	false	0.3585773384	0.9614171688	4.73186394270409E-034	chromosome segregation
GO:0008152	17444	8896	1144	339	10514	397	1	false	0.3614410232	0.9664618665	0	metabolic process
GO:0070603	17444	13	1144	1	1005	34	2	false	0.3624696171	0.9665856457	6.30911683455669E-030	SWI/SNF superfamily-type complex
GO:0007264	17444	464	1144	13	586	15	1	false	0.3650879339	0.9709365594	1.60004520288672E-129	small GTPase mediated signal transduction
GO:0004649	17444	13	1144	1	64	2	1	false	0.3675595238	0.9739162191	7.61216980629733E-014	poly(ADP-ribose) glycohydrolase activity
GO:0006487	17444	4	1144	1	20	2	1	false	0.3684210526	0.9739162191	0.0002063983	protein N-linked glycosylation
GO:0048878	17444	13	1144	1	121	4	1	false	0.3691775912	0.9739162191	1.01905954376673E-017	chemical homeostasis
GO:0071702	17444	584	1144	23	1586	58	1	false	0.3718784957	0.9784182882	0	organic substance transport
GO:0009067	17444	6	1144	1	29	2	2	false	0.3768472906	0.9872373998	2.10517451896763E-006	aspartate family amino acid biosynthetic process
GO:0071704	17444	7169	1144	276	8896	339	1	false	0.3776790572	0.9872373998	0	organic substance metabolic process
GO:0031090	17444	127	1144	6	2911	114	3	false	0.3789886765	0.9872373998	5.71402723410321E-226	organelle membrane
GO:1901607	17444	29	1144	2	69	3	2	false	0.3796999656	0.9872373998	4.21576984151873E-020	alpha-amino acid biosynthetic process
GO:0016705	17444	42	1144	4	512	38	1	false	0.3802469253	0.9872373998	1.28599692599301E-062	oxidoreductase activity, acting on paired donors, with incorporation or reduction of molecular oxygen
GO:0008173	17444	15	1144	1	102	3	2	false	0.3826732673	0.9909223554	2.86678426869505E-018	RNA methyltransferase activity
GO:0043241	17444	16	1144	2	122	10	2	false	0.3876478238	0.9989068214	2.42868658610121E-020	protein complex disassembly
GO:0004869	17444	6	1144	1	204	16	2	false	0.3913097618	0.9989068214	1.07590962365446E-011	cysteine-type endopeptidase inhibitor activity
GO:0042623	17444	233	1144	5	339	6	1	false	0.391431792	0.9989068214	7.4022644807817E-091	ATPase activity, coupled
GO:0032984	17444	16	1144	2	133	11	2	false	0.3918028427	0.9989068214	5.58487172133548E-021	macromolecular complex disassembly
GO:0043233	17444	55	1144	3	686	28	2	false	0.3928847395	0.9989068214	1.18009438578828E-082	organelle lumen
GO:0046039	17444	539	1144	25	958	42	3	false	0.393409511	0.9989068214	2.95996569246925E-284	GTP metabolic process
GO:0019637	17444	1197	1144	48	7241	278	2	false	0.3935675414	0.9989068214	0	organophosphate metabolic process
GO:0070013	17444	55	1144	3	684	28	2	false	0.3947569499	0.9989068214	1.39495925546678E-082	intracellular organelle lumen
GO:0042157	17444	14	1144	1	4773	168	1	false	0.3948930422	0.9989068214	2.79007683574295E-041	lipoprotein metabolic process
GO:0009208	17444	11	1144	1	941	42	2	false	0.3965021202	1	8.26320727078388E-026	pyrimidine ribonucleoside triphosphate metabolic process
GO:0030261	17444	10	1144	1	2384	118	4	false	0.3986760651	1	6.23604306283213E-028	chromosome condensation
GO:1901068	17444	539	1144	25	956	42	1	false	0.3994877004	1	1.54943663236117E-283	guanosine-containing compound metabolic process
GO:0006520	17444	156	1144	7	7156	277	3	false	0.3999884671	1	0	cellular amino acid metabolic process
GO:0031072	17444	16	1144	1	4515	143	1	false	0.4029922665	1	7.20528993689065E-046	heat shock protein binding
GO:0000278	17444	25	1144	1	110	2	1	false	0.4045037531	1	2.75125555146778E-025	mitotic cell cycle
GO:0006183	17444	11	1144	1	567	26	4	false	0.4061104274	1	2.26012196222111E-023	GTP biosynthetic process
GO:1901070	17444	11	1144	1	565	26	2	false	0.4072413065	1	2.35051805159084E-023	guanosine-containing compound biosynthetic process
GO:0019888	17444	9	1144	1	181	10	3	false	0.40756934	1	2.13019610052051E-015	protein phosphatase regulator activity
GO:0016307	17444	33	1144	1	3126	49	3	false	0.4079002592	1	4.76058169867156E-079	phosphatidylinositol phosphate kinase activity
GO:0070838	17444	39	1144	1	169	2	2	false	0.4093406593	1	3.08990523053313E-039	divalent metal ion transport
GO:0046961	17444	21	1144	2	93	6	3	false	0.4095585458	1	2.70453019301264E-021	proton-transporting ATPase activity, rotational mechanism
GO:0033179	17444	33	1144	3	44	3	2	false	0.4119601329	1	1.30389331178165E-010	proton-transporting V-type ATPase, V0 domain
GO:0045454	17444	102	1144	3	1622	37	2	false	0.4146387687	1	9.26052053917811E-165	cell redox homeostasis
GO:0008233	17444	545	1144	22	2418	92	1	false	0.4149116172	1	0	peptidase activity
GO:0045905	17444	5	1144	1	12	1	4	false	0.4166666667	1	0.0012626263	positive regulation of translational termination
GO:0009072	17444	14	1144	1	2042	77	3	false	0.4171811195	1	4.15934343480286E-036	aromatic amino acid family metabolic process
GO:0008301	17444	25	1144	1	899	19	1	false	0.4180485535	1	3.11110022805865E-049	DNA binding, bending
GO:0032270	17444	16	1144	1	4395	147	4	false	0.420306089	1	1.10955633533795E-045	positive regulation of cellular protein metabolic process
GO:0045261	17444	9	1144	1	2046	121	3	false	0.4229090842	1	5.87847286342272E-025	proton-transporting ATP synthase complex, catalytic core F(1)
GO:1901615	17444	14	1144	1	7169	276	1	false	0.4231342466	1	9.3218996911095E-044	organic hydroxy compound metabolic process
GO:0009147	17444	12	1144	1	941	42	1	false	0.4237568632	1	1.06622029300479E-027	pyrimidine nucleoside triphosphate metabolic process
GO:0045259	17444	9	1144	1	2079	124	2	false	0.4256824096	1	5.08865666175306E-025	proton-transporting ATP synthase complex
GO:0006754	17444	13	1144	1	431	18	5	false	0.430293145	1	4.22126912373049E-025	ATP biosynthetic process
GO:0019829	17444	119	1144	5	363	13	2	false	0.4305890901	1	4.15010334080065E-099	cation-transporting ATPase activity
GO:0009132	17444	13	1144	1	1065	45	1	false	0.4313530209	1	2.95575256551473E-030	nucleoside diphosphate metabolic process
GO:0046982	17444	66	1144	4	81	4	1	false	0.4331926864	1	1.22789451468628E-016	protein heterodimerization activity
GO:0006007	17444	36	1144	4	44	4	2	false	0.4339194555	1	5.64230196734605E-009	glucose catabolic process
GO:0022890	17444	256	1144	10	363	13	1	false	0.4346448929	1	5.56825150801856E-095	inorganic cation transmembrane transporter activity
GO:0051247	17444	16	1144	1	4776	168	3	false	0.4366585236	1	2.92761692465747E-046	positive regulation of protein metabolic process
GO:0006664	17444	12	1144	1	1050	49	2	false	0.4381880539	1	2.84095330199429E-028	glycolipid metabolic process
GO:0015085	17444	39	1144	1	155	2	3	false	0.4411395057	1	1.44519034529073E-037	calcium ion transmembrane transporter activity
GO:0004591	17444	8	1144	1	18	1	1	false	0.4444444444	1	0.000022853	oxoglutarate dehydrogenase (succinyl-transferring) activity
GO:0003899	17444	32	1144	1	344	6	2	false	0.4458688232	1	7.88012530268981E-046	DNA-directed RNA polymerase activity
GO:0070271	17444	106	1144	8	190	13	1	false	0.4473131688	1	3.92450662777329E-056	protein complex biogenesis
GO:0000819	17444	12	1144	1	171	8	4	false	0.4483386851	1	1.13735257940378E-018	sister chromatid segregation
GO:0051261	17444	4	1144	1	16	2	1	false	0.45	1	0.0005494505	protein depolymerization
GO:0015629	17444	51	1144	2	376	11	1	false	0.453398807	1	2.50893328604671E-064	actin cytoskeleton
GO:0004066	17444	5	1144	1	11	1	1	false	0.4545454545	1	0.0021645022	asparagine synthase (glutamine-hydrolyzing) activity
GO:0009891	17444	8	1144	1	1469	108	3	false	0.4579598943	1	1.89512642695862E-021	positive regulation of biosynthetic process
GO:1901069	17444	528	1144	24	935	41	2	false	0.4580884183	1	3.3627651656028E-277	guanosine-containing compound catabolic process
GO:0006184	17444	528	1144	24	935	41	4	false	0.4580884183	1	3.3627651656028E-277	GTP catabolic process
GO:0015081	17444	15	1144	1	256	10	3	false	0.459377046	1	1.4944807248719E-024	sodium ion transmembrane transporter activity
GO:1901605	17444	54	1144	3	156	7	1	false	0.4594497352	1	2.97071389485369E-043	alpha-amino acid metabolic process
GO:0006820	17444	73	1144	4	551	26	1	false	0.4599147582	1	5.18761471006889E-093	anion transport
GO:0051287	17444	24	1144	1	4653	118	2	false	0.4609995297	1	6.20750026289983E-065	NAD binding
GO:0045727	17444	5	1144	1	653	76	5	false	0.4624327078	1	1.02631677402039E-012	positive regulation of translation
GO:0044723	17444	109	1144	6	2368	118	2	false	0.4627938679	1	2.8073473818137E-191	single-organism carbohydrate metabolic process
GO:0031328	17444	8	1144	1	1394	104	4	false	0.4630799953	1	2.88507624428071E-021	positive regulation of cellular biosynthetic process
GO:0003868	17444	2	1144	1	8	2	1	false	0.4642857143	1	0.0357142857	4-hydroxyphenylpyruvate dioxygenase activity
GO:0009166	17444	926	1144	40	1063	45	2	false	0.4666113039	1	1.1101699417584E-176	nucleotide catabolic process
GO:0043603	17444	17	1144	1	1973	72	1	false	0.4698543178	1	3.66376854944702E-042	cellular amide metabolic process
GO:0022857	17444	645	1144	25	878	33	2	false	0.4705813817	1	7.72202644568869E-220	transmembrane transporter activity
GO:0005740	17444	40	1144	5	64	7	2	false	0.4706491746	1	3.98964120827887E-018	mitochondrial envelope
GO:0006996	17444	213	1144	8	8163	286	2	false	0.4719412277	1	0	organelle organization
GO:0016788	17444	430	1144	17	2418	92	1	false	0.4735068941	1	0	hydrolase activity, acting on ester bonds
GO:0035725	17444	15	1144	1	508	21	2	false	0.4739451725	1	4.16079169811146E-029	sodium ion transmembrane transport
GO:0009101	17444	20	1144	2	1134	89	3	false	0.4743063875	1	2.3283572766442E-043	glycoprotein biosynthetic process
GO:0015399	17444	197	1144	8	242	9	1	false	0.4764617184	1	5.04604506313261E-050	primary active transmembrane transporter activity
GO:0045184	17444	509	1144	19	1608	58	2	false	0.4773595307	1	0	establishment of protein localization
[truncated: 588 more rows]

## Sheet: GSRCs
ID	Pop.total	Pop.term	Study.total	Study.term	Pop.family	Study.family	nparents	is.trivial	p	p.adjusted	p.min	name
[truncated: 939 more rows]
